# Supplementary material for: Menadione-Induced Oxidative Stress Re-Shapes the Oxylipin Profile of Aspergillus flavus and Its Lifestyle
Source: Toxins (Basel). 2015 Oct 23;7(10):4315–29. doi: 10.3390/toxins7104315 (PMC4626736; doi:10.3390/toxins7104315)
Supplement: Supplementary file 1 [file toxins-07-04315-s001.zip]

Archive with 6 entries (5 files):
- toxins-94836-supplementary materials/toxins-94836-supplementary table S1-table S2_rvz.pdf
- toxins-94836-supplementary materials/toxins-94836-supplementary_file_1.xlsx
- toxins-94836-supplementary materials/toxins-94836-supplementary_file_2.xlsx
- toxins-94836-supplementary materials/toxins-94836-supplementary_file_3.xls
- toxins-94836-supplementary materials/toxins-94836-supplementary_file_4.xls
- toxins-94836-supplementary materials/
