# Supplementary material for: Menadione-Induced Oxidative Stress Re-Shapes the Oxylipin Profile of Aspergillus flavus and Its Lifestyle
Source: Toxins (Basel). 2015 Oct 23;7(10):4315–29. doi: 10.3390/toxins7104315 (PMC4626736; doi:10.3390/toxins7104315)
Supplement: Supplementary file 1 [file toxins-07-04315-s001.zip › toxins-94836-supplementary materials/toxins-94836-supplementary_file_1.xlsx]

## Sheet: Foglio1
							sample	mg	SD		sample	spores/0,1mL	SD		sample	ng/mL	SD
							Men 24h	310.333	67		Men 24h	1.44167e+06	139101		Men 24h	213	12
							Men 48h	320.333	48.0867		Men 48h	3437500	116518		Men 48h	309.333	36
							Men 96h	345	32.078		Men 96h	6.89567e+06	272624		Men 96h	325	19.975
							Men 162h	361.667	41.4769		Men 162h	1.16417e+07	423035		Men 162h	438.667	59.3408
							Ctrl 24h	288	15.5563		Ctrl 24h	3175000	153795		Ctrl 24h	1	0
							Ctrl 48h	377	21.2132		Ctrl 48h	2006250	362392		Ctrl 48h	214	4.24264
							Ctrl 96h	342	63.6396		Ctrl 96h	3937500	88388.3		Ctrl 96h	254	25.4558
							Ctrl 162h	355	18.3848		Ctrl 162h	6900000	261629		Ctrl 162h	263.5	31.8198
							sample	U/mg	SD		sample	U/mg	SD
							Men 24h	16.3336	2.89		Men 24h	1010.53	3
							Men 48h	16.8748	3.38		Men 48h	1292.8	2.5
							Men 96h	9.52235	1.61		Men 96h	1827.27	7.3
							Men 162h	3.05089	0.3		Men 162h	5805	23.2
							Ctrl 24h	16.3803	5.84		Ctrl 24h	921.731	16.5
							Ctrl 48h	19.3339	7.72		Ctrl 48h	984.536	28.5
							Ctrl 96h	19.1339	3.056		Ctrl 96h	690.722	5.38
							Ctrl 162h	13.4366	3.082		Ctrl 162h	1200.29	120
							sample	μM	SD		sample	μM	SD		sample	μM	SD
							Men 24h	0.911247	0.42		Men 24h	82.3624	11.42		Men 24h	5.17133	1.14
							Men 48h	0.964041	0.13		Men 48h	45.8274	4.8		Men 48h	5.55733	1.57
							Men 96h	0.905744	0.24		Men 96h	46.037	9.2		Men 96h	6.91356	0.76
							Men 162h	0.238965	0.06		Men 162h	24.4898	7.35		Men 162h	8.44733	1.62
							Ctrl 24h	0.717511	0.24		Ctrl 24h	44.5657	9.51		Ctrl 24h	3.567	0.09
							Ctrl 48h	1.31289	0.46		Ctrl 48h	22.2425	6.87		Ctrl 48h	5.622	0.22
							Ctrl 96h	1.11109	0.28		Ctrl 96h	30.1614	6.64		Ctrl 96h	5.34267	0.15
							Ctrl 162h	0.672593	0.27		Ctrl 162h	8.90484	1.87		Ctrl 162h	6.16867	0.66
