# Supplementary material for: Menadione-Induced Oxidative Stress Re-Shapes the Oxylipin Profile of Aspergillus flavus and Its Lifestyle
Source: Toxins (Basel). 2015 Oct 23;7(10):4315–29. doi: 10.3390/toxins7104315 (PMC4626736; doi:10.3390/toxins7104315)
Supplement: Supplementary file 1 [file toxins-07-04315-s001.zip › toxins-94836-supplementary materials/toxins-94836-supplementary_file_2.xlsx]

## Sheet: Sheet1
Sample	Raw Reads	Trimmed Reads	Mapped Reads	% Mapped reads
Menadione 24h	16487511	15986668	15730182	0.984
Mendaione 48h	16231216	15566945	15385058	0.988
Mendaione 96h	16824154	15537249	15347943	0.988
Control 24h	16054553	14580390	14291169	0.98
Control 48h	15879712	14980615	14846764	0.991
Control 96h	16979806	16223514	16084145	0.991
Total	98456952	92875381	91685261	0.987186
