# Supplementary material for: Menadione-Induced Oxidative Stress Re-Shapes the Oxylipin Profile of Aspergillus flavus and Its Lifestyle
Source: Toxins (Basel). 2015 Oct 23;7(10):4315–29. doi: 10.3390/toxins7104315 (PMC4626736; doi:10.3390/toxins7104315)
Supplement: Supplementary file 1 [file toxins-07-04315-s001.zip › toxins-94836-supplementary materials/toxins-94836-supplementary_file_3.xls]

## Sheet: Men vs Ctrl 24h UPreg
GO_acc	term_type	pvalue	FDR		Enrichment-Score	Term	queryitem	querytotal	refitem	reftotal	entries
GO:0003735	F	5.8e-59	7.3e-56		6.33171	structural constituent of ribosome	94	1132	124	9455	// CADAFLAG00006624 // CADAFLAG00005779 // CADAFLAG00007158 // CADAFLAG00001241 // CADAFLAG00002744 // CADAFLAG00004932 // CADAFLAG00008922 // CADAFLAG00000285 // CADAFLAG00000805 // CADAFLAG00013010 // CADAFLAG00005526 // CADAFLAG00003993 // CADAFLAG00011057 // CADAFLAG00006012 // CADAFLAG00001951 // CADAFLAG00002803 // CADAFLAG00009844 // CADAFLAG00000770 // CADAFLAG00001653 // CADAFLAG00002514…
GO:0005198	F	7.3e-54	4.6e-51		5.34762	structural molecule activity	105	1132	164	9455	// CADAFLAG00006624 // CADAFLAG00005779 // CADAFLAG00007158 // CADAFLAG00001241 // CADAFLAG00011576 // CADAFLAG00002744 // CADAFLAG00004932 // CADAFLAG00008922 // CADAFLAG00000285 // CADAFLAG00000805 // CADAFLAG00003311 // CADAFLAG00013010 // CADAFLAG00005526 // CADAFLAG00003993 // CADAFLAG00011057 // CADAFLAG00006012 // CADAFLAG00001951 // CADAFLAG00002803 // CADAFLAG00009844 // CADAFLAG00000770…
GO:0044085	P	2.3e-50	1.1e-46		3.49177	cellular component biogenesis	176	1132	421	9455	// CADAFLAG00006624 // CADAFLAG00005775 // CADAFLAG00007094 // CADAFLAG00005779 // CADAFLAG00007158 // CADAFLAG00001246 // CADAFLAG00001241 // CADAFLAG00002740 // CADAFLAG00011576 // CADAFLAG00002744 // CADAFLAG00004932 // CADAFLAG00000365 // CADAFLAG00009844 // CADAFLAG00008922 // CADAFLAG00000285 // CADAFLAG00000805 // CADAFLAG00002504 // CADAFLAG00003311 // CADAFLAG00013010 // CADAFLAG00005526…
GO:0042254	P	1.5e-47	3.5e-44		4.39996	ribosome biogenesis	118	1132	224	9455	// CADAFLAG00006624 // CADAFLAG00007094 // CADAFLAG00005779 // CADAFLAG00007158 // CADAFLAG00001246 // CADAFLAG00001241 // CADAFLAG00002740 // CADAFLAG00002744 // CADAFLAG00004932 // CADAFLAG00000365 // CADAFLAG00009844 // CADAFLAG00008922 // CADAFLAG00000285 // CADAFLAG00000805 // CADAFLAG00013010 // CADAFLAG00005526 // CADAFLAG00002503 // CADAFLAG00011057 // CADAFLAG00005453 // CADAFLAG00006012…
GO:0044444	C	3.1e-46	2.5e-43		2.40812	cytoplasmic part	333	1132	1155	9455	// CADAFLAG00011061 // CADAFLAG00008791 // CADAFLAG00002319 // CADAFLAG00008763 // CADAFLAG00000634 // CADAFLAG00007158 // CADAFLAG00008845 // CADAFLAG00010881 // CADAFLAG00011219 // CADAFLAG00002585 // CADAFLAG00008607 // CADAFLAG00008603 // CADAFLAG00001241 // CADAFLAG00001484 // CADAFLAG00011574 // CADAFLAG00002744 // CADAFLAG00006624 // CADAFLAG00010561 // CADAFLAG00001579 // CADAFLAG00010563…
GO:0005737	C	1.9e-45	7.4e-43		2.22622	cytoplasm	403	1132	1512	9455	// CADAFLAG00008763 // CADAFLAG00001484 // CADAFLAG00002744 // CADAFLAG00001579 // CADAFLAG00001573 // CADAFLAG00008922 // CADAFLAG00004367 // CADAFLAG00001473 // CADAFLAG00000285 // CADAFLAG00001377 // CADAFLAG00006793 // CADAFLAG00002591 // CADAFLAG00010861 // CADAFLAG00001655 // CADAFLAG00001654 // CADAFLAG00006091 // CADAFLAG00001650 // CADAFLAG00001653 // CADAFLAG00001441 // CADAFLAG00005007…
GO:0022613	P	6.5e-46	1e-42		4.17624	ribonucleoprotein complex biogenesis	122	1132	244	9455	// CADAFLAG00006624 // CADAFLAG00007094 // CADAFLAG00005779 // CADAFLAG00007158 // CADAFLAG00001246 // CADAFLAG00001241 // CADAFLAG00002740 // CADAFLAG00002744 // CADAFLAG00004932 // CADAFLAG00000365 // CADAFLAG00009844 // CADAFLAG00008922 // CADAFLAG00000285 // CADAFLAG00000805 // CADAFLAG00002504 // CADAFLAG00013010 // CADAFLAG00005526 // CADAFLAG00002503 // CADAFLAG00011057 // CADAFLAG00005453…
GO:0005840	C	5.5e-44	1.4e-41		3.86413	ribosome	130	1132	281	9455	// CADAFLAG00008763 // CADAFLAG00005779 // CADAFLAG00007158 // CADAFLAG00011219 // CADAFLAG00001241 // CADAFLAG00001484 // CADAFLAG00002744 // CADAFLAG00006624 // CADAFLAG00004932 // CADAFLAG00008922 // CADAFLAG00006277 // CADAFLAG00001473 // CADAFLAG00000285 // CADAFLAG00000805 // CADAFLAG00002504 // CADAFLAG00013010 // CADAFLAG00005526 // CADAFLAG00002503 // CADAFLAG00011057 // CADAFLAG00005453…
GO:0030529	C	1.3e-34	2.6e-32		3.02241	ribonucleoprotein complex	148	1132	409	9455	// CADAFLAG00008763 // CADAFLAG00005779 // CADAFLAG00007158 // CADAFLAG00011219 // CADAFLAG00001241 // CADAFLAG00001484 // CADAFLAG00002744 // CADAFLAG00009065 // CADAFLAG00004932 // CADAFLAG00000365 // CADAFLAG00009844 // CADAFLAG00008922 // CADAFLAG00006277 // CADAFLAG00001473 // CADAFLAG00000285 // CADAFLAG00000805 // CADAFLAG00002504 // CADAFLAG00013010 // CADAFLAG00005526 // CADAFLAG00002503…
GO:0005739	C	5.4e-32	8.4e-30		3.21452	mitochondrion	122	1132	317	9455	// CADAFLAG00011061 // CADAFLAG00002319 // CADAFLAG00008603 // CADAFLAG00002744 // CADAFLAG00009839 // CADAFLAG00001579 // CADAFLAG00009934 // CADAFLAG00001573 // CADAFLAG00000806 // CADAFLAG00001377 // CADAFLAG00004747 // CADAFLAG00005453 // CADAFLAG00005452 // CADAFLAG00001951 // CADAFLAG00011742 // CADAFLAG00002167 // CADAFLAG00008204 // CADAFLAG00000784 // CADAFLAG00010861 // CADAFLAG00010695…
GO:0043232	C	3.2e-31	3.5e-29		2.48282	intracellular non-membrane-bounded organelle	195	1132	656	9455	// CADAFLAG00008763 // CADAFLAG00005775 // CADAFLAG00007094 // CADAFLAG00005779 // CADAFLAG00007158 // CADAFLAG00012136 // CADAFLAG00009647 // CADAFLAG00001246 // CADAFLAG00001241 // CADAFLAG00001484 // CADAFLAG00006219 // CADAFLAG00002744 // CADAFLAG00006624 // CADAFLAG00004932 // CADAFLAG00009844 // CADAFLAG00008922 // CADAFLAG00006277 // CADAFLAG00001473 // CADAFLAG00000285 // CADAFLAG00000805…
GO:0043228	C	3.2e-31	3.5e-29		2.48282	non-membrane-bounded organelle	195	1132	656	9455	// CADAFLAG00008763 // CADAFLAG00005775 // CADAFLAG00007094 // CADAFLAG00005779 // CADAFLAG00007158 // CADAFLAG00012136 // CADAFLAG00009647 // CADAFLAG00001246 // CADAFLAG00001241 // CADAFLAG00001484 // CADAFLAG00006219 // CADAFLAG00002744 // CADAFLAG00006624 // CADAFLAG00004932 // CADAFLAG00009844 // CADAFLAG00008922 // CADAFLAG00006277 // CADAFLAG00001473 // CADAFLAG00000285 // CADAFLAG00000805…
GO:0006412	P	5.5e-31	6.4e-28		3.2104	translation	118	1132	307	9455	// CADAFLAG00008763 // CADAFLAG00005779 // CADAFLAG00007158 // CADAFLAG00001241 // CADAFLAG00002744 // CADAFLAG00006624 // CADAFLAG00004932 // CADAFLAG00008922 // CADAFLAG00006277 // CADAFLAG00001473 // CADAFLAG00000285 // CADAFLAG00000805 // CADAFLAG00002504 // CADAFLAG00013010 // CADAFLAG00005526 // CADAFLAG00002503 // CADAFLAG00011057 // CADAFLAG00005453 // CADAFLAG00006012 // CADAFLAG00001951…
GO:0032991	C	1.3e-26	1.2e-24		1.96377	macromolecular complex	304	1132	1293	9455	// CADAFLAG00007009 // CADAFLAG00002156 // CADAFLAG00008791 // CADAFLAG00002803 // CADAFLAG00008763 // CADAFLAG00006026 // CADAFLAG00005779 // CADAFLAG00007158 // CADAFLAG00008845 // CADAFLAG00010881 // CADAFLAG00009647 // CADAFLAG00000784 // CADAFLAG00008607 // CADAFLAG00008603 // CADAFLAG00001241 // CADAFLAG00009062 // CADAFLAG00011574 // CADAFLAG00006219 // CADAFLAG00004303 // CADAFLAG00002744…
GO:0044429	C	8.8e-26	7.6e-24		3.64555	mitochondrial part	79	1132	181	9455	// CADAFLAG00000451 // CADAFLAG00011061 // CADAFLAG00000919 // CADAFLAG00005048 // CADAFLAG00006235 // CADAFLAG00012035 // CADAFLAG00010521 // CADAFLAG00012036 // CADAFLAG00002078 // CADAFLAG00012136 // CADAFLAG00002319 // CADAFLAG00010024 // CADAFLAG00003007 // CADAFLAG00009839 // CADAFLAG00003586 // CADAFLAG00004000 // CADAFLAG00007675 // CADAFLAG00001103 // CADAFLAG00012350 // CADAFLAG00004994…
GO:0006091	P	2.1e-24	2e-21		3.26675	generation of precursor metabolites and energy	88	1132	225	9455	// CADAFLAG00011061 // CADAFLAG00008607 // CADAFLAG00002582 // CADAFLAG00010561 // CADAFLAG00001886 // CADAFLAG00001573 // CADAFLAG00006149 // CADAFLAG00013286 // CADAFLAG00000806 // CADAFLAG00004747 // CADAFLAG00001951 // CADAFLAG00013476 // CADAFLAG00008774 // CADAFLAG00000784 // CADAFLAG00008361 // CADAFLAG00003770 // CADAFLAG00010861 // CADAFLAG00009921 // CADAFLAG00001568 // CADAFLAG00001897…
GO:0005740	C	2.5e-21	1.9e-19		3.77408	mitochondrial envelope	61	1132	135	9455	// CADAFLAG00011061 // CADAFLAG00000919 // CADAFLAG00006235 // CADAFLAG00012035 // CADAFLAG00010521 // CADAFLAG00012036 // CADAFLAG00002078 // CADAFLAG00005038 // CADAFLAG00002319 // CADAFLAG00010024 // CADAFLAG00005048 // CADAFLAG00004000 // CADAFLAG00007675 // CADAFLAG00001103 // CADAFLAG00012350 // CADAFLAG00010561 // CADAFLAG00001579 // CADAFLAG00009934 // CADAFLAG00007215 // CADAFLAG00012537…
GO:0005743	C	1.5e-20	1e-18		4.52016	mitochondrial inner membrane	46	1132	85	9455	// CADAFLAG00011061 // CADAFLAG00000919 // CADAFLAG00006235 // CADAFLAG00012035 // CADAFLAG00012036 // CADAFLAG00002078 // CADAFLAG00010024 // CADAFLAG00005048 // CADAFLAG00001103 // CADAFLAG00010561 // CADAFLAG00003007 // CADAFLAG00007215 // CADAFLAG00012537 // CADAFLAG00012538 // CADAFLAG00009856 // CADAFLAG00005955 // CADAFLAG00007055 // CADAFLAG00013268 // CADAFLAG00000806 // CADAFLAG00000647…
GO:0019866	C	2.8e-20	1.8e-18		4.4676	organelle inner membrane	46	1132	86	9455	// CADAFLAG00011061 // CADAFLAG00000919 // CADAFLAG00006235 // CADAFLAG00012035 // CADAFLAG00012036 // CADAFLAG00002078 // CADAFLAG00010024 // CADAFLAG00005048 // CADAFLAG00001103 // CADAFLAG00010561 // CADAFLAG00003007 // CADAFLAG00007215 // CADAFLAG00012537 // CADAFLAG00012538 // CADAFLAG00009856 // CADAFLAG00005955 // CADAFLAG00007055 // CADAFLAG00013268 // CADAFLAG00000806 // CADAFLAG00000647…
GO:0031966	C	2.2e-19	1.3e-17		3.76546	mitochondrial membrane	55	1132	122	9455	// CADAFLAG00011061 // CADAFLAG00000919 // CADAFLAG00006235 // CADAFLAG00012035 // CADAFLAG00010521 // CADAFLAG00012036 // CADAFLAG00002078 // CADAFLAG00005038 // CADAFLAG00002319 // CADAFLAG00010024 // CADAFLAG00005048 // CADAFLAG00007675 // CADAFLAG00001103 // CADAFLAG00012350 // CADAFLAG00010561 // CADAFLAG00001579 // CADAFLAG00009934 // CADAFLAG00007215 // CADAFLAG00012537 // CADAFLAG00012538…
GO:0006119	P	1.9e-20	1.5e-17		4.21842	oxidative phosphorylation	50	1132	99	9455	// CADAFLAG00000919 // CADAFLAG00006235 // CADAFLAG00008130 // CADAFLAG00002078 // CADAFLAG00013462 // CADAFLAG00010024 // CADAFLAG00011736 // CADAFLAG00003586 // CADAFLAG00002582 // CADAFLAG00010023 // CADAFLAG00001103 // CADAFLAG00005728 // CADAFLAG00010561 // CADAFLAG00008576 // CADAFLAG00012537 // CADAFLAG00012538 // CADAFLAG00009856 // CADAFLAG00001450 // CADAFLAG00006149 // CADAFLAG00013286…
GO:0005622	C	9e-19	5e-17		1.53934	intracellular	561	1132	3044	9455	// CADAFLAG00006026 // CADAFLAG00008763 // CADAFLAG00007448 // CADAFLAG00009062 // CADAFLAG00002740 // CADAFLAG00002744 // CADAFLAG00009065 // CADAFLAG00001579 // CADAFLAG00000474 // CADAFLAG00000471 // CADAFLAG00001573 // CADAFLAG00008922 // CADAFLAG00004367 // CADAFLAG00001473 // CADAFLAG00000285 // CADAFLAG00001377 // CADAFLAG00010106 // CADAFLAG00006793 // CADAFLAG00002591 // CADAFLAG00002089…
GO:0044424	C	5.4e-18	2.8e-16		1.53907	intracellular part	527	1132	2860	9455	// CADAFLAG00006026 // CADAFLAG00008763 // CADAFLAG00009062 // CADAFLAG00002740 // CADAFLAG00002744 // CADAFLAG00009065 // CADAFLAG00001579 // CADAFLAG00000474 // CADAFLAG00001573 // CADAFLAG00008922 // CADAFLAG00004367 // CADAFLAG00001473 // CADAFLAG00000285 // CADAFLAG00001377 // CADAFLAG00010106 // CADAFLAG00006793 // CADAFLAG00002591 // CADAFLAG00002089 // CADAFLAG00002088 // CADAFLAG00000923…
GO:0033279	C	1.3e-17	6.3e-16		5.76718	ribosomal subunit	29	1132	42	9455	// CADAFLAG00002058 // CADAFLAG00006624 // CADAFLAG00001127 // CADAFLAG00001241 // CADAFLAG00003936 // CADAFLAG00004994 // CADAFLAG00010992 // CADAFLAG00010993 // CADAFLAG00009647 // CADAFLAG00005737 // CADAFLAG00002030 // CADAFLAG00005642 // CADAFLAG00005526 // CADAFLAG00004058 // CADAFLAG00011057 // CADAFLAG00002277 // CADAFLAG00005780 // CADAFLAG00008224 // CADAFLAG00010703 // CADAFLAG00002803…
GO:0015992	P	2.2e-18	1.3e-15		4.04707	proton transport	47	1132	97	9455	// CADAFLAG00000919 // CADAFLAG00006235 // CADAFLAG00008130 // CADAFLAG00002078 // CADAFLAG00013462 // CADAFLAG00010024 // CADAFLAG00003586 // CADAFLAG00002582 // CADAFLAG00010023 // CADAFLAG00001103 // CADAFLAG00010561 // CADAFLAG00008576 // CADAFLAG00012537 // CADAFLAG00012538 // CADAFLAG00009856 // CADAFLAG00006149 // CADAFLAG00013286 // CADAFLAG00000806 // CADAFLAG00000647 // CADAFLAG00005660…
GO:0006818	P	2.2e-18	1.3e-15		4.04707	hydrogen transport	47	1132	97	9455	// CADAFLAG00000919 // CADAFLAG00006235 // CADAFLAG00008130 // CADAFLAG00002078 // CADAFLAG00013462 // CADAFLAG00010024 // CADAFLAG00003586 // CADAFLAG00002582 // CADAFLAG00010023 // CADAFLAG00001103 // CADAFLAG00010561 // CADAFLAG00008576 // CADAFLAG00012537 // CADAFLAG00012538 // CADAFLAG00009856 // CADAFLAG00006149 // CADAFLAG00013286 // CADAFLAG00000806 // CADAFLAG00000647 // CADAFLAG00005660…
GO:0031975	C	2.8e-17	1.3e-15		3.02111	envelope	68	1132	188	9455	// CADAFLAG00011061 // CADAFLAG00000919 // CADAFLAG00006235 // CADAFLAG00012035 // CADAFLAG00010521 // CADAFLAG00002600 // CADAFLAG00002078 // CADAFLAG00005038 // CADAFLAG00002319 // CADAFLAG00010024 // CADAFLAG00005048 // CADAFLAG00004000 // CADAFLAG00009062 // CADAFLAG00007675 // CADAFLAG00001103 // CADAFLAG00008251 // CADAFLAG00008257 // CADAFLAG00010561 // CADAFLAG00001579 // CADAFLAG00009934…
GO:0031967	C	3.6e-17	1.5e-15		3.06257	organelle envelope	66	1132	180	9455	// CADAFLAG00011061 // CADAFLAG00000919 // CADAFLAG00006235 // CADAFLAG00012035 // CADAFLAG00010521 // CADAFLAG00002600 // CADAFLAG00002078 // CADAFLAG00005038 // CADAFLAG00002319 // CADAFLAG00010024 // CADAFLAG00005048 // CADAFLAG00004000 // CADAFLAG00009062 // CADAFLAG00007675 // CADAFLAG00001103 // CADAFLAG00008257 // CADAFLAG00010561 // CADAFLAG00001579 // CADAFLAG00009934 // CADAFLAG00007215…
GO:0043229	C	8.1e-17	3.1e-15		1.55819	intracellular organelle	444	1132	2380	9455	// CADAFLAG00006026 // CADAFLAG00008763 // CADAFLAG00009062 // CADAFLAG00002740 // CADAFLAG00002744 // CADAFLAG00009065 // CADAFLAG00004932 // CADAFLAG00000474 // CADAFLAG00001573 // CADAFLAG00008922 // CADAFLAG00001473 // CADAFLAG00000285 // CADAFLAG00001377 // CADAFLAG00010106 // CADAFLAG00002591 // CADAFLAG00010861 // CADAFLAG00000836 // CADAFLAG00001654 // CADAFLAG00006091 // CADAFLAG00001653…
GO:0043226	C	8.1e-17	3.1e-15		1.55819	organelle	444	1132	2380	9455	// CADAFLAG00006026 // CADAFLAG00008763 // CADAFLAG00009062 // CADAFLAG00002740 // CADAFLAG00002744 // CADAFLAG00009065 // CADAFLAG00004932 // CADAFLAG00000474 // CADAFLAG00001573 // CADAFLAG00008922 // CADAFLAG00001473 // CADAFLAG00000285 // CADAFLAG00001377 // CADAFLAG00010106 // CADAFLAG00002591 // CADAFLAG00010861 // CADAFLAG00000836 // CADAFLAG00001654 // CADAFLAG00006091 // CADAFLAG00001653…
GO:0015672	P	4.4e-17	2.3e-14		3.81132	monovalent inorganic cation transport	47	1132	103	9455	// CADAFLAG00000919 // CADAFLAG00006235 // CADAFLAG00008130 // CADAFLAG00002078 // CADAFLAG00013462 // CADAFLAG00010024 // CADAFLAG00003586 // CADAFLAG00002582 // CADAFLAG00010023 // CADAFLAG00001103 // CADAFLAG00010561 // CADAFLAG00008576 // CADAFLAG00012537 // CADAFLAG00012538 // CADAFLAG00009856 // CADAFLAG00006149 // CADAFLAG00013286 // CADAFLAG00000806 // CADAFLAG00000647 // CADAFLAG00005660…
GO:0044455	C	1.2e-15	4.5e-14		5.01148	mitochondrial membrane part	30	1132	50	9455	// CADAFLAG00000919 // CADAFLAG00006235 // CADAFLAG00012035 // CADAFLAG00012036 // CADAFLAG00002078 // CADAFLAG00010024 // CADAFLAG00002319 // CADAFLAG00001103 // CADAFLAG00010561 // CADAFLAG00007215 // CADAFLAG00001212 // CADAFLAG00012538 // CADAFLAG00009856 // CADAFLAG00013268 // CADAFLAG00000806 // CADAFLAG00000647 // CADAFLAG00005660 // CADAFLAG00004303 // CADAFLAG00009839 // CADAFLAG00008735…
GO:0044422	C	1e-13	3.6e-12		1.7117	organelle part	216	1132	1054	9455	// CADAFLAG00006026 // CADAFLAG00011061 // CADAFLAG00002319 // CADAFLAG00010703 // CADAFLAG00005775 // CADAFLAG00007094 // CADAFLAG00012136 // CADAFLAG00001246 // CADAFLAG00002585 // CADAFLAG00001307 // CADAFLAG00001241 // CADAFLAG00009062 // CADAFLAG00009065 // CADAFLAG00010561 // CADAFLAG00001579 // CADAFLAG00009934 // CADAFLAG00000478 // CADAFLAG00006277 // CADAFLAG00000806 // CADAFLAG00013010…
GO:0044446	C	1e-13	3.6e-12		1.7117	intracellular organelle part	216	1132	1054	9455	// CADAFLAG00006026 // CADAFLAG00011061 // CADAFLAG00002319 // CADAFLAG00010703 // CADAFLAG00005775 // CADAFLAG00007094 // CADAFLAG00012136 // CADAFLAG00001246 // CADAFLAG00002585 // CADAFLAG00001307 // CADAFLAG00001241 // CADAFLAG00009062 // CADAFLAG00009065 // CADAFLAG00010561 // CADAFLAG00001579 // CADAFLAG00009934 // CADAFLAG00000478 // CADAFLAG00006277 // CADAFLAG00000806 // CADAFLAG00013010…
GO:0015935	C	3e-13	9.8e-12		6.34788	small ribosomal subunit	19	1132	25	9455	// CADAFLAG00004058 // CADAFLAG00011057 // CADAFLAG00002058 // CADAFLAG00005780 // CADAFLAG00002277 // CADAFLAG00005642 // CADAFLAG00001241 // CADAFLAG00003936 // CADAFLAG00011086 // CADAFLAG00009647 // CADAFLAG00011853 // CADAFLAG00001127 // CADAFLAG00012371 // CADAFLAG00002571 // CADAFLAG00002803 // CADAFLAG00013010 // CADAFLAG00012521 // CADAFLAG00008897 // CADAFLAG00004994
GO:0022900	P	2.2e-14	1e-11		4.64026	electron transport chain	30	1132	54	9455	// CADAFLAG00008130 // CADAFLAG00002078 // CADAFLAG00013462 // CADAFLAG00011736 // CADAFLAG00010023 // CADAFLAG00010561 // CADAFLAG00008576 // CADAFLAG00012537 // CADAFLAG00009856 // CADAFLAG00006149 // CADAFLAG00013286 // CADAFLAG00006259 // CADAFLAG00007133 // CADAFLAG00012054 // CADAFLAG00009916 // CADAFLAG00012531 // CADAFLAG00013476 // CADAFLAG00005048 // CADAFLAG00011254 // CADAFLAG00007182…
GO:0015980	P	7.1e-14	3e-11		3.20735	energy derivation by oxidation of organic compounds	48	1132	125	9455	// CADAFLAG00012017 // CADAFLAG00012136 // CADAFLAG00008130 // CADAFLAG00006001 // CADAFLAG00013462 // CADAFLAG00011736 // CADAFLAG00010023 // CADAFLAG00008523 // CADAFLAG00010561 // CADAFLAG00008576 // CADAFLAG00000453 // CADAFLAG00012537 // CADAFLAG00009856 // CADAFLAG00010853 // CADAFLAG00001573 // CADAFLAG00003164 // CADAFLAG00006149 // CADAFLAG00013286 // CADAFLAG00006259 // CADAFLAG00012054…
GO:0015078	F	3.6e-13	1.5e-10		4.17624	hydrogen ion transmembrane transporter activity	31	1132	62	9455	// CADAFLAG00000919 // CADAFLAG00006235 // CADAFLAG00010024 // CADAFLAG00003586 // CADAFLAG00002582 // CADAFLAG00001103 // CADAFLAG00010561 // CADAFLAG00012531 // CADAFLAG00012537 // CADAFLAG00012538 // CADAFLAG00009856 // CADAFLAG00013268 // CADAFLAG00000806 // CADAFLAG00000647 // CADAFLAG00005660 // CADAFLAG00012054 // CADAFLAG00010763 // CADAFLAG00004747 // CADAFLAG00008774 // CADAFLAG00005004…
GO:0022904	P	5.5e-13	1.8e-10		4.60238	respiratory electron transport chain	27	1132	49	9455	// CADAFLAG00008130 // CADAFLAG00002078 // CADAFLAG00013462 // CADAFLAG00010023 // CADAFLAG00010561 // CADAFLAG00008576 // CADAFLAG00012537 // CADAFLAG00009856 // CADAFLAG00006149 // CADAFLAG00013286 // CADAFLAG00006259 // CADAFLAG00012054 // CADAFLAG00009916 // CADAFLAG00013476 // CADAFLAG00005004 // CADAFLAG00011254 // CADAFLAG00007182 // CADAFLAG00007321 // CADAFLAG00001897 // CADAFLAG00009823…
GO:0042775	P	5.5e-13	1.8e-10		4.60238	mitochondrial ATP synthesis coupled electron transport	27	1132	49	9455	// CADAFLAG00008130 // CADAFLAG00002078 // CADAFLAG00013462 // CADAFLAG00010023 // CADAFLAG00010561 // CADAFLAG00008576 // CADAFLAG00012537 // CADAFLAG00009856 // CADAFLAG00006149 // CADAFLAG00013286 // CADAFLAG00006259 // CADAFLAG00012054 // CADAFLAG00009916 // CADAFLAG00013476 // CADAFLAG00005004 // CADAFLAG00011254 // CADAFLAG00007182 // CADAFLAG00007321 // CADAFLAG00001897 // CADAFLAG00009823…
GO:0042773	P	5.5e-13	1.8e-10		4.60238	ATP synthesis coupled electron transport	27	1132	49	9455	// CADAFLAG00008130 // CADAFLAG00002078 // CADAFLAG00013462 // CADAFLAG00010023 // CADAFLAG00010561 // CADAFLAG00008576 // CADAFLAG00012537 // CADAFLAG00009856 // CADAFLAG00006149 // CADAFLAG00013286 // CADAFLAG00006259 // CADAFLAG00012054 // CADAFLAG00009916 // CADAFLAG00013476 // CADAFLAG00005004 // CADAFLAG00011254 // CADAFLAG00007182 // CADAFLAG00007321 // CADAFLAG00001897 // CADAFLAG00009823…
GO:0005753	C	9.2e-12	2.9e-10		8.35247	mitochondrial proton-transporting ATP synthase complex	12	1132	12	9455	// CADAFLAG00010024 // CADAFLAG00006235 // CADAFLAG00012538 // CADAFLAG00005660 // CADAFLAG00000634 // CADAFLAG00007432 // CADAFLAG00013268 // CADAFLAG00000806 // CADAFLAG00000647 // CADAFLAG00000784 // CADAFLAG00001103 // CADAFLAG00005900
GO:0045259	C	1.4e-11	4.2e-10		7.75587	proton-transporting ATP synthase complex	13	1132	14	9455	// CADAFLAG00010024 // CADAFLAG00004747 // CADAFLAG00006235 // CADAFLAG00012538 // CADAFLAG00005660 // CADAFLAG00000634 // CADAFLAG00007432 // CADAFLAG00013268 // CADAFLAG00000806 // CADAFLAG00000647 // CADAFLAG00000784 // CADAFLAG00001103 // CADAFLAG00005900
GO:0045333	P	3.2e-12	9.3e-10		3.23067	cellular respiration	41	1132	106	9455	// CADAFLAG00012136 // CADAFLAG00008130 // CADAFLAG00006001 // CADAFLAG00013462 // CADAFLAG00011736 // CADAFLAG00010023 // CADAFLAG00010561 // CADAFLAG00008576 // CADAFLAG00000453 // CADAFLAG00012537 // CADAFLAG00009856 // CADAFLAG00010853 // CADAFLAG00001573 // CADAFLAG00003164 // CADAFLAG00006149 // CADAFLAG00013286 // CADAFLAG00006259 // CADAFLAG00012054 // CADAFLAG00010921 // CADAFLAG00009916…
GO:0044267	P	3.2e-12	9.3e-10		1.7401	cellular protein metabolic process	175	1132	840	9455	// CADAFLAG00008763 // CADAFLAG00005779 // CADAFLAG00007158 // CADAFLAG00008845 // CADAFLAG00010881 // CADAFLAG00001241 // CADAFLAG00009062 // CADAFLAG00002803 // CADAFLAG00002744 // CADAFLAG00006624 // CADAFLAG00004932 // CADAFLAG00010655 // CADAFLAG00008922 // CADAFLAG00004367 // CADAFLAG00001473 // CADAFLAG00000285 // CADAFLAG00000805 // CADAFLAG00002504 // CADAFLAG00013010 // CADAFLAG00005526…
GO:0031090	C	3.7e-11	1.1e-09		2.16947	organelle membrane	80	1132	308	9455	// CADAFLAG00002351 // CADAFLAG00011061 // CADAFLAG00000919 // CADAFLAG00006235 // CADAFLAG00012035 // CADAFLAG00010521 // CADAFLAG00012036 // CADAFLAG00002078 // CADAFLAG00004125 // CADAFLAG00002319 // CADAFLAG00010024 // CADAFLAG00005048 // CADAFLAG00010715 // CADAFLAG00007675 // CADAFLAG00001103 // CADAFLAG00004303 // CADAFLAG00010561 // CADAFLAG00001579 // CADAFLAG00000663 // CADAFLAG00009934…
GO:0034622	P	7.7e-12	2.1e-09		3.25746	cellular macromolecular complex assembly	39	1132	100	9455	// CADAFLAG00012017 // CADAFLAG00008586 // CADAFLAG00008585 // CADAFLAG00005775 // CADAFLAG00012138 // CADAFLAG00012139 // CADAFLAG00010797 // CADAFLAG00004000 // CADAFLAG00003646 // CADAFLAG00003647 // CADAFLAG00003936 // CADAFLAG00000389 // CADAFLAG00010521 // CADAFLAG00009647 // CADAFLAG00002504 // CADAFLAG00012497 // CADAFLAG00002475 // CADAFLAG00000873 // CADAFLAG00002537 // CADAFLAG00003685…
GO:0015077	F	8.1e-12	2.5e-09		3.80775	monovalent inorganic cation transmembrane transporter activity	31	1132	68	9455	// CADAFLAG00000919 // CADAFLAG00006235 // CADAFLAG00010024 // CADAFLAG00003586 // CADAFLAG00002582 // CADAFLAG00001103 // CADAFLAG00010561 // CADAFLAG00012531 // CADAFLAG00012537 // CADAFLAG00012538 // CADAFLAG00009856 // CADAFLAG00013268 // CADAFLAG00000806 // CADAFLAG00000647 // CADAFLAG00005660 // CADAFLAG00012054 // CADAFLAG00010763 // CADAFLAG00004747 // CADAFLAG00008774 // CADAFLAG00005004…
GO:0019538	P	1.3e-11	3.2e-09		1.64194	protein metabolic process	207	1132	1053	9455	// CADAFLAG00002156 // CADAFLAG00008763 // CADAFLAG00005779 // CADAFLAG00007158 // CADAFLAG00008845 // CADAFLAG00010881 // CADAFLAG00001241 // CADAFLAG00009062 // CADAFLAG00002803 // CADAFLAG00002744 // CADAFLAG00006624 // CADAFLAG00004932 // CADAFLAG00010655 // CADAFLAG00000471 // CADAFLAG00009830 // CADAFLAG00008691 // CADAFLAG00008922 // CADAFLAG00004367 // CADAFLAG00001473 // CADAFLAG00000285…
GO:0015985	P	1.4e-11	3.2e-09		7.75587	energy coupled proton transport, down electrochemical gradient	13	1132	14	9455	// CADAFLAG00010024 // CADAFLAG00004747 // CADAFLAG00006235 // CADAFLAG00012538 // CADAFLAG00005660 // CADAFLAG00000634 // CADAFLAG00007432 // CADAFLAG00013268 // CADAFLAG00000806 // CADAFLAG00000647 // CADAFLAG00000784 // CADAFLAG00001103 // CADAFLAG00005900
GO:0015986	P	1.4e-11	3.2e-09		7.75587	ATP synthesis coupled proton transport	13	1132	14	9455	// CADAFLAG00010024 // CADAFLAG00004747 // CADAFLAG00006235 // CADAFLAG00012538 // CADAFLAG00005660 // CADAFLAG00000634 // CADAFLAG00007432 // CADAFLAG00013268 // CADAFLAG00000806 // CADAFLAG00000647 // CADAFLAG00000784 // CADAFLAG00001103 // CADAFLAG00005900
GO:0006743	P	8.8e-11	1.6e-08		4.26509	ubiquinone metabolic process	24	1132	47	9455	// CADAFLAG00011163 // CADAFLAG00012035 // CADAFLAG00012036 // CADAFLAG00002078 // CADAFLAG00013462 // CADAFLAG00010023 // CADAFLAG00009916 // CADAFLAG00008576 // CADAFLAG00006149 // CADAFLAG00013286 // CADAFLAG00005138 // CADAFLAG00006259 // CADAFLAG00002015 // CADAFLAG00013476 // CADAFLAG00009921 // CADAFLAG00005612 // CADAFLAG00011259 // CADAFLAG00011254 // CADAFLAG00007321 // CADAFLAG00001897…
GO:0006744	P	8.8e-11	1.6e-08		4.26509	ubiquinone biosynthetic process	24	1132	47	9455	// CADAFLAG00011163 // CADAFLAG00012035 // CADAFLAG00012036 // CADAFLAG00002078 // CADAFLAG00013462 // CADAFLAG00010023 // CADAFLAG00009916 // CADAFLAG00008576 // CADAFLAG00006149 // CADAFLAG00013286 // CADAFLAG00005138 // CADAFLAG00006259 // CADAFLAG00002015 // CADAFLAG00013476 // CADAFLAG00009921 // CADAFLAG00005612 // CADAFLAG00011259 // CADAFLAG00011254 // CADAFLAG00007321 // CADAFLAG00001897…
GO:0006812	P	7.9e-11	1.6e-08		2.42101	cation transport	60	1132	207	9455	// CADAFLAG00006356 // CADAFLAG00000919 // CADAFLAG00006235 // CADAFLAG00010023 // CADAFLAG00002078 // CADAFLAG00001549 // CADAFLAG00013462 // CADAFLAG00010024 // CADAFLAG00003586 // CADAFLAG00002582 // CADAFLAG00004000 // CADAFLAG00013199 // CADAFLAG00001103 // CADAFLAG00010561 // CADAFLAG00006259 // CADAFLAG00012537 // CADAFLAG00012538 // CADAFLAG00009856 // CADAFLAG00012531 // CADAFLAG00006149…
GO:0045426	P	8.8e-11	1.6e-08		4.26509	quinone cofactor biosynthetic process	24	1132	47	9455	// CADAFLAG00011163 // CADAFLAG00012035 // CADAFLAG00012036 // CADAFLAG00002078 // CADAFLAG00013462 // CADAFLAG00010023 // CADAFLAG00009916 // CADAFLAG00008576 // CADAFLAG00006149 // CADAFLAG00013286 // CADAFLAG00005138 // CADAFLAG00006259 // CADAFLAG00002015 // CADAFLAG00013476 // CADAFLAG00009921 // CADAFLAG00005612 // CADAFLAG00011259 // CADAFLAG00011254 // CADAFLAG00007321 // CADAFLAG00001897…
GO:0042375	P	8.8e-11	1.6e-08		4.26509	quinone cofactor metabolic process	24	1132	47	9455	// CADAFLAG00011163 // CADAFLAG00012035 // CADAFLAG00012036 // CADAFLAG00002078 // CADAFLAG00013462 // CADAFLAG00010023 // CADAFLAG00009916 // CADAFLAG00008576 // CADAFLAG00006149 // CADAFLAG00013286 // CADAFLAG00005138 // CADAFLAG00006259 // CADAFLAG00002015 // CADAFLAG00013476 // CADAFLAG00009921 // CADAFLAG00005612 // CADAFLAG00011259 // CADAFLAG00011254 // CADAFLAG00007321 // CADAFLAG00001897…
GO:0009142	P	2.1e-10	3.7e-08		5.81042	nucleoside triphosphate biosynthetic process	16	1132	23	9455	// CADAFLAG00010024 // CADAFLAG00010695 // CADAFLAG00004747 // CADAFLAG00006235 // CADAFLAG00012538 // CADAFLAG00005660 // CADAFLAG00007224 // CADAFLAG00000634 // CADAFLAG00007432 // CADAFLAG00013268 // CADAFLAG00000806 // CADAFLAG00000647 // CADAFLAG00000784 // CADAFLAG00013408 // CADAFLAG00001103 // CADAFLAG00005900
GO:0006811	P	2.6e-10	4.4e-08		2.25928	ion transport	66	1132	244	9455	// CADAFLAG00006356 // CADAFLAG00000919 // CADAFLAG00006235 // CADAFLAG00010023 // CADAFLAG00002078 // CADAFLAG00001549 // CADAFLAG00013462 // CADAFLAG00010024 // CADAFLAG00003586 // CADAFLAG00002582 // CADAFLAG00004000 // CADAFLAG00013199 // CADAFLAG00001103 // CADAFLAG00003919 // CADAFLAG00010561 // CADAFLAG00000634 // CADAFLAG00000050 // CADAFLAG00012537 // CADAFLAG00012538 // CADAFLAG00009856…
GO:0044464	C	1.8e-09	4.8e-08		1.30507	cell part	715	1132	4576	9455	// CADAFLAG00002156 // CADAFLAG00008763 // CADAFLAG00006026 // CADAFLAG00010616 // CADAFLAG00007448 // CADAFLAG00013448 // CADAFLAG00001484 // CADAFLAG00002740 // CADAFLAG00010195 // CADAFLAG00010196 // CADAFLAG00009065 // CADAFLAG00008883 // CADAFLAG00001579 // CADAFLAG00000474 // CADAFLAG00000471 // CADAFLAG00001573 // CADAFLAG00000478 // CADAFLAG00004367 // CADAFLAG00001473 // CADAFLAG00000285…
GO:0005623	C	1.8e-09	4.8e-08		1.30507	cell	715	1132	4576	9455	// CADAFLAG00002156 // CADAFLAG00008763 // CADAFLAG00006026 // CADAFLAG00010616 // CADAFLAG00007448 // CADAFLAG00013448 // CADAFLAG00001484 // CADAFLAG00002740 // CADAFLAG00010195 // CADAFLAG00010196 // CADAFLAG00009065 // CADAFLAG00008883 // CADAFLAG00001579 // CADAFLAG00000474 // CADAFLAG00000471 // CADAFLAG00001573 // CADAFLAG00000478 // CADAFLAG00004367 // CADAFLAG00001473 // CADAFLAG00000285…
GO:0065003	P	3.2e-10	5.4e-08		2.80643	macromolecular complex assembly	42	1132	125	9455	// CADAFLAG00012017 // CADAFLAG00008586 // CADAFLAG00002649 // CADAFLAG00008585 // CADAFLAG00005775 // CADAFLAG00012138 // CADAFLAG00012139 // CADAFLAG00010797 // CADAFLAG00004000 // CADAFLAG00003646 // CADAFLAG00003647 // CADAFLAG00003936 // CADAFLAG00000389 // CADAFLAG00003685 // CADAFLAG00010521 // CADAFLAG00009647 // CADAFLAG00002504 // CADAFLAG00012497 // CADAFLAG00002475 // CADAFLAG00000873…
GO:0009201	P	4.3e-10	6.9e-08		5.96605	ribonucleoside triphosphate biosynthetic process	15	1132	21	9455	// CADAFLAG00010024 // CADAFLAG00010695 // CADAFLAG00004747 // CADAFLAG00006235 // CADAFLAG00012538 // CADAFLAG00005660 // CADAFLAG00007224 // CADAFLAG00000634 // CADAFLAG00007432 // CADAFLAG00013268 // CADAFLAG00000806 // CADAFLAG00000647 // CADAFLAG00000784 // CADAFLAG00001103 // CADAFLAG00005900
GO:0022890	F	4.8e-10	1.2e-07		2.93883	inorganic cation transmembrane transporter activity	38	1132	108	9455	// CADAFLAG00006356 // CADAFLAG00000919 // CADAFLAG00006235 // CADAFLAG00010024 // CADAFLAG00003586 // CADAFLAG00002582 // CADAFLAG00001103 // CADAFLAG00008883 // CADAFLAG00012531 // CADAFLAG00012537 // CADAFLAG00012538 // CADAFLAG00009856 // CADAFLAG00004578 // CADAFLAG00000806 // CADAFLAG00000647 // CADAFLAG00005660 // CADAFLAG00012054 // CADAFLAG00010763 // CADAFLAG00010561 // CADAFLAG00004747…
GO:0051188	P	8.3e-10	1.3e-07		2.34528	cofactor biosynthetic process	57	1132	203	9455	// CADAFLAG00000451 // CADAFLAG00004466 // CADAFLAG00011163 // CADAFLAG00006046 // CADAFLAG00012035 // CADAFLAG00012036 // CADAFLAG00002078 // CADAFLAG00004126 // CADAFLAG00006125 // CADAFLAG00003723 // CADAFLAG00003007 // CADAFLAG00008607 // CADAFLAG00005339 // CADAFLAG00008603 // CADAFLAG00010023 // CADAFLAG00005190 // CADAFLAG00011324 // CADAFLAG00010159 // CADAFLAG00000450 // CADAFLAG00001579…
GO:0009145	P	8.6e-10	1.3e-07		6.15445	purine nucleoside triphosphate biosynthetic process	14	1132	19	9455	// CADAFLAG00010024 // CADAFLAG00010695 // CADAFLAG00004747 // CADAFLAG00006235 // CADAFLAG00012538 // CADAFLAG00005660 // CADAFLAG00000634 // CADAFLAG00007432 // CADAFLAG00013268 // CADAFLAG00000806 // CADAFLAG00000647 // CADAFLAG00000784 // CADAFLAG00001103 // CADAFLAG00005900
GO:0009206	P	8.6e-10	1.3e-07		6.15445	purine ribonucleoside triphosphate biosynthetic process	14	1132	19	9455	// CADAFLAG00010024 // CADAFLAG00010695 // CADAFLAG00004747 // CADAFLAG00006235 // CADAFLAG00012538 // CADAFLAG00005660 // CADAFLAG00000634 // CADAFLAG00007432 // CADAFLAG00013268 // CADAFLAG00000806 // CADAFLAG00000647 // CADAFLAG00000784 // CADAFLAG00001103 // CADAFLAG00005900
GO:0009108	P	3e-09	4.2e-07		2.45962	coenzyme biosynthetic process	48	1132	163	9455	// CADAFLAG00000451 // CADAFLAG00004466 // CADAFLAG00011163 // CADAFLAG00012035 // CADAFLAG00012036 // CADAFLAG00002078 // CADAFLAG00012033 // CADAFLAG00006125 // CADAFLAG00003723 // CADAFLAG00008607 // CADAFLAG00005339 // CADAFLAG00008603 // CADAFLAG00010023 // CADAFLAG00005190 // CADAFLAG00011324 // CADAFLAG00010159 // CADAFLAG00000450 // CADAFLAG00001579 // CADAFLAG00005970 // CADAFLAG00002532…
GO:0034621	P	3.5e-09	4.8e-07		2.61794	cellular macromolecular complex subunit organization	42	1132	134	9455	// CADAFLAG00012017 // CADAFLAG00008586 // CADAFLAG00008585 // CADAFLAG00005775 // CADAFLAG00012138 // CADAFLAG00012139 // CADAFLAG00010797 // CADAFLAG00004000 // CADAFLAG00003646 // CADAFLAG00003647 // CADAFLAG00003936 // CADAFLAG00000389 // CADAFLAG00012536 // CADAFLAG00010521 // CADAFLAG00009647 // CADAFLAG00002504 // CADAFLAG00012497 // CADAFLAG00002475 // CADAFLAG00000873 // CADAFLAG00002537…
GO:0022607	P	4.6e-09	6.1e-07		2.42981	cellular component assembly	48	1132	165	9455	// CADAFLAG00012017 // CADAFLAG00008586 // CADAFLAG00002649 // CADAFLAG00008585 // CADAFLAG00012139 // CADAFLAG00012140 // CADAFLAG00012138 // CADAFLAG00004125 // CADAFLAG00010797 // CADAFLAG00004000 // CADAFLAG00003646 // CADAFLAG00011576 // CADAFLAG00003936 // CADAFLAG00000389 // CADAFLAG00003647 // CADAFLAG00005775 // CADAFLAG00010521 // CADAFLAG00009647 // CADAFLAG00005922 // CADAFLAG00002504…
GO:0006754	P	5.3e-09	6.8e-07		6.03234	ATP biosynthetic process	13	1132	18	9455	// CADAFLAG00010024 // CADAFLAG00004747 // CADAFLAG00006235 // CADAFLAG00012538 // CADAFLAG00005660 // CADAFLAG00000634 // CADAFLAG00007432 // CADAFLAG00013268 // CADAFLAG00000806 // CADAFLAG00000647 // CADAFLAG00000784 // CADAFLAG00001103 // CADAFLAG00005900
GO:0009058	P	7.1e-09	9e-07		1.37004	biosynthetic process	404	1132	2463	9455	// CADAFLAG00006026 // CADAFLAG00008763 // CADAFLAG00002744 // CADAFLAG00004932 // CADAFLAG00000474 // CADAFLAG00008922 // CADAFLAG00013284 // CADAFLAG00001473 // CADAFLAG00013286 // CADAFLAG00000285 // CADAFLAG00002015 // CADAFLAG00001377 // CADAFLAG00010106 // CADAFLAG00002591 // CADAFLAG00002089 // CADAFLAG00002088 // CADAFLAG00001890 // CADAFLAG00001897 // CADAFLAG00006091 // CADAFLAG00001653…
GO:0044249	P	8.9e-09	1.1e-06		1.37871	cellular biosynthetic process	378	1132	2290	9455	// CADAFLAG00006026 // CADAFLAG00008763 // CADAFLAG00002744 // CADAFLAG00004932 // CADAFLAG00000474 // CADAFLAG00008922 // CADAFLAG00013284 // CADAFLAG00001473 // CADAFLAG00013286 // CADAFLAG00000285 // CADAFLAG00002015 // CADAFLAG00001377 // CADAFLAG00010106 // CADAFLAG00002591 // CADAFLAG00002089 // CADAFLAG00002088 // CADAFLAG00001890 // CADAFLAG00001897 // CADAFLAG00006091 // CADAFLAG00001653…
GO:0051186	P	1.1e-08	1.4e-06		1.89323	cofactor metabolic process	85	1132	375	9455	// CADAFLAG00000451 // CADAFLAG00012136 // CADAFLAG00004466 // CADAFLAG00009148 // CADAFLAG00011163 // CADAFLAG00006046 // CADAFLAG00012035 // CADAFLAG00008171 // CADAFLAG00010900 // CADAFLAG00006001 // CADAFLAG00004126 // CADAFLAG00006125 // CADAFLAG00003723 // CADAFLAG00011736 // CADAFLAG00008607 // CADAFLAG00005339 // CADAFLAG00003376 // CADAFLAG00008603 // CADAFLAG00005138 // CADAFLAG00005190…
GO:0022626	C	6.5e-08	1.7e-06		6.12515	cytosolic ribosome	11	1132	15	9455	// CADAFLAG00011057 // CADAFLAG00002058 // CADAFLAG00002277 // CADAFLAG00008897 // CADAFLAG00009206 // CADAFLAG00009647 // CADAFLAG00001127 // CADAFLAG00002571 // CADAFLAG00010992 // CADAFLAG00003936 // CADAFLAG00001580
GO:0016469	C	6.7e-08	1.7e-06		4.64026	proton-transporting two-sector ATPase complex	15	1132	27	9455	// CADAFLAG00010024 // CADAFLAG00004747 // CADAFLAG00006235 // CADAFLAG00012538 // CADAFLAG00005660 // CADAFLAG00008774 // CADAFLAG00005900 // CADAFLAG00000634 // CADAFLAG00007432 // CADAFLAG00013268 // CADAFLAG00000806 // CADAFLAG00000647 // CADAFLAG00000784 // CADAFLAG00001103 // CADAFLAG00002105
GO:0046961	F	1.5e-08	3.1e-06		5.71485	proton-transporting ATPase activity, rotational mechanism	13	1132	19	9455	// CADAFLAG00010024 // CADAFLAG00004747 // CADAFLAG00002582 // CADAFLAG00012538 // CADAFLAG00005660 // CADAFLAG00008774 // CADAFLAG00005900 // CADAFLAG00000634 // CADAFLAG00007432 // CADAFLAG00000806 // CADAFLAG00000647 // CADAFLAG00000784 // CADAFLAG00002105
GO:0006732	P	3.2e-08	3.8e-06		1.93756	coenzyme metabolic process	74	1132	319	9455	// CADAFLAG00000451 // CADAFLAG00012136 // CADAFLAG00004466 // CADAFLAG00011163 // CADAFLAG00012035 // CADAFLAG00008171 // CADAFLAG00012036 // CADAFLAG00006001 // CADAFLAG00012033 // CADAFLAG00006125 // CADAFLAG00003723 // CADAFLAG00011736 // CADAFLAG00008607 // CADAFLAG00005339 // CADAFLAG00009148 // CADAFLAG00008603 // CADAFLAG00005138 // CADAFLAG00005190 // CADAFLAG00003407 // CADAFLAG00011324…
GO:0043933	P	3.3e-08	3.8e-06		2.36391	macromolecular complex subunit organization	45	1132	159	9455	// CADAFLAG00012017 // CADAFLAG00008586 // CADAFLAG00002649 // CADAFLAG00008585 // CADAFLAG00005775 // CADAFLAG00012138 // CADAFLAG00012139 // CADAFLAG00010797 // CADAFLAG00004000 // CADAFLAG00003646 // CADAFLAG00003647 // CADAFLAG00003936 // CADAFLAG00000389 // CADAFLAG00012536 // CADAFLAG00003685 // CADAFLAG00010521 // CADAFLAG00009647 // CADAFLAG00002504 // CADAFLAG00012497 // CADAFLAG00002475…
GO:0070469	C	1.6e-07	3.9e-06		4.67739	respiratory chain	14	1132	25	9455	// CADAFLAG00010561 // CADAFLAG00007182 // CADAFLAG00002363 // CADAFLAG00000919 // CADAFLAG00012537 // CADAFLAG00003680 // CADAFLAG00009856 // CADAFLAG00002078 // CADAFLAG00011736 // CADAFLAG00005004 // CADAFLAG00001283 // CADAFLAG00007470 // CADAFLAG00005048 // CADAFLAG00012054
GO:0046933	F	4.7e-08	6.5e-06		7.51723	hydrogen ion transporting ATP synthase activity, rotational mechanism	9	1132	10	9455	// CADAFLAG00010024 // CADAFLAG00012538 // CADAFLAG00005660 // CADAFLAG00000634 // CADAFLAG00007432 // CADAFLAG00000806 // CADAFLAG00000647 // CADAFLAG00000784 // CADAFLAG00005900
GO:0008121	F	4.3e-08	6.5e-06		8.35247	ubiquinol-cytochrome-c reductase activity	8	1132	8	9455	// CADAFLAG00010763 // CADAFLAG00012531 // CADAFLAG00000919 // CADAFLAG00003680 // CADAFLAG00009856 // CADAFLAG00003586 // CADAFLAG00005048 // CADAFLAG00002114
GO:0016681	F	4.3e-08	6.5e-06		8.35247	oxidoreductase activity, acting on diphenols and related substances as donors, cytochrome as acceptor	8	1132	8	9455	// CADAFLAG00010763 // CADAFLAG00012531 // CADAFLAG00000919 // CADAFLAG00003680 // CADAFLAG00009856 // CADAFLAG00003586 // CADAFLAG00005048 // CADAFLAG00002114
GO:0045263	C	3.6e-07	8.5e-06		8.35247	proton-transporting ATP synthase complex, coupling factor F(o)	7	1132	7	9455	// CADAFLAG00010024 // CADAFLAG00004747 // CADAFLAG00006235 // CADAFLAG00000634 // CADAFLAG00013268 // CADAFLAG00005660 // CADAFLAG00001103
GO:0046165	P	9.3e-08	1e-05		2.92337	alcohol biosynthetic process	28	1132	80	9455	// CADAFLAG00012017 // CADAFLAG00005566 // CADAFLAG00010065 // CADAFLAG00003723 // CADAFLAG00008607 // CADAFLAG00009148 // CADAFLAG00000450 // CADAFLAG00000451 // CADAFLAG00003699 // CADAFLAG00008559 // CADAFLAG00001886 // CADAFLAG00006424 // CADAFLAG00007274 // CADAFLAG00003121 // CADAFLAG00001319 // CADAFLAG00004081 // CADAFLAG00002532 // CADAFLAG00006383 // CADAFLAG00005638 // CADAFLAG00001117…
GO:0044283	P	1.2e-07	1.3e-05		1.65339	small molecule biosynthetic process	116	1132	586	9455	// CADAFLAG00000936 // CADAFLAG00013200 // CADAFLAG00001246 // CADAFLAG00008607 // CADAFLAG00008603 // CADAFLAG00011574 // CADAFLAG00001579 // CADAFLAG00010563 // CADAFLAG00005640 // CADAFLAG00001886 // CADAFLAG00006424 // CADAFLAG00013284 // CADAFLAG00007797 // CADAFLAG00007798 // CADAFLAG00001377 // CADAFLAG00001890 // CADAFLAG00002591 // CADAFLAG00002754 // CADAFLAG00008361 // CADAFLAG00008402…
GO:0031980	C	7.5e-07	1.7e-05		3.27548	mitochondrial lumen	20	1132	51	9455	// CADAFLAG00000450 // CADAFLAG00000451 // CADAFLAG00009921 // CADAFLAG00010921 // CADAFLAG00005452 // CADAFLAG00010661 // CADAFLAG00010853 // CADAFLAG00004803 // CADAFLAG00012136 // CADAFLAG00005638 // CADAFLAG00004994 // CADAFLAG00005737 // CADAFLAG00007277 // CADAFLAG00000647 // CADAFLAG00003586 // CADAFLAG00002717 // CADAFLAG00002030 // CADAFLAG00008812 // CADAFLAG00001377 // CADAFLAG00008204
GO:0005759	C	7.5e-07	1.7e-05		3.27548	mitochondrial matrix	20	1132	51	9455	// CADAFLAG00000450 // CADAFLAG00000451 // CADAFLAG00009921 // CADAFLAG00010921 // CADAFLAG00005452 // CADAFLAG00010661 // CADAFLAG00010853 // CADAFLAG00004803 // CADAFLAG00012136 // CADAFLAG00005638 // CADAFLAG00004994 // CADAFLAG00005737 // CADAFLAG00007277 // CADAFLAG00000647 // CADAFLAG00003586 // CADAFLAG00002717 // CADAFLAG00002030 // CADAFLAG00008812 // CADAFLAG00001377 // CADAFLAG00008204
GO:0019814	C	1.1e-06	2.3e-05		5.56832	immunoglobulin complex	10	1132	15	9455	// CADAFLAG00002156 // CADAFLAG00011298 // CADAFLAG00002717 // CADAFLAG00008791 // CADAFLAG00008692 // CADAFLAG00011640 // CADAFLAG00003121 // CADAFLAG00001521 // CADAFLAG00000971 // CADAFLAG00007133
GO:0022627	C	1.6e-06	3.3e-05		6.68198	cytosolic small ribosomal subunit	8	1132	10	9455	// CADAFLAG00011057 // CADAFLAG00002058 // CADAFLAG00002277 // CADAFLAG00008897 // CADAFLAG00009647 // CADAFLAG00001127 // CADAFLAG00002571 // CADAFLAG00003936
GO:0006696	P	3.9e-07	4e-05		4.72096	ergosterol biosynthetic process	13	1132	23	9455	// CADAFLAG00002988 // CADAFLAG00006995 // CADAFLAG00011796 // CADAFLAG00002319 // CADAFLAG00006046 // CADAFLAG00002292 // CADAFLAG00013326 // CADAFLAG00012350 // CADAFLAG00002578 // CADAFLAG00006091 // CADAFLAG00001129 // CADAFLAG00002940 // CADAFLAG00012730
GO:0016129	P	3.9e-07	4e-05		4.72096	phytosteroid biosynthetic process	13	1132	23	9455	// CADAFLAG00002988 // CADAFLAG00006995 // CADAFLAG00011796 // CADAFLAG00002319 // CADAFLAG00006046 // CADAFLAG00002292 // CADAFLAG00013326 // CADAFLAG00012350 // CADAFLAG00002578 // CADAFLAG00006091 // CADAFLAG00001129 // CADAFLAG00002940 // CADAFLAG00012730
GO:0016651	F	3.8e-07	4.7e-05		3.0985	oxidoreductase activity, acting on NADH or NADPH	23	1132	62	9455	// CADAFLAG00002319 // CADAFLAG00008130 // CADAFLAG00002078 // CADAFLAG00011168 // CADAFLAG00013462 // CADAFLAG00010023 // CADAFLAG00007675 // CADAFLAG00009916 // CADAFLAG00003007 // CADAFLAG00009915 // CADAFLAG00006149 // CADAFLAG00013286 // CADAFLAG00006259 // CADAFLAG00008576 // CADAFLAG00013476 // CADAFLAG00005638 // CADAFLAG00001117 // CADAFLAG00011254 // CADAFLAG00007321 // CADAFLAG00001897…
GO:0030312	C	2.4e-06	5e-05		2.8251	external encapsulating structure	23	1132	68	9455	// CADAFLAG00002156 // CADAFLAG00011640 // CADAFLAG00011329 // CADAFLAG00010002 // CADAFLAG00011242 // CADAFLAG00011576 // CADAFLAG00001989 // CADAFLAG00000389 // CADAFLAG00008251 // CADAFLAG00008948 // CADAFLAG00001724 // CADAFLAG00012711 // CADAFLAG00003311 // CADAFLAG00001293 // CADAFLAG00009400 // CADAFLAG00006790 // CADAFLAG00004621 // CADAFLAG00001710 // CADAFLAG00012709 // CADAFLAG00006457…
GO:0006120	P	5e-07	5.1e-05		3.93058	mitochondrial electron transport, NADH to ubiquinone	16	1132	34	9455	// CADAFLAG00009916 // CADAFLAG00008576 // CADAFLAG00007321 // CADAFLAG00001897 // CADAFLAG00009823 // CADAFLAG00005728 // CADAFLAG00013476 // CADAFLAG00008130 // CADAFLAG00002078 // CADAFLAG00013462 // CADAFLAG00006149 // CADAFLAG00013286 // CADAFLAG00010023 // CADAFLAG00006259 // CADAFLAG00005143 // CADAFLAG00011254
GO:0016051	P	5.2e-07	5.1e-05		2.25297	carbohydrate biosynthetic process	41	1132	152	9455	// CADAFLAG00005566 // CADAFLAG00006668 // CADAFLAG00007482 // CADAFLAG00010065 // CADAFLAG00007481 // CADAFLAG00003723 // CADAFLAG00008607 // CADAFLAG00009148 // CADAFLAG00008523 // CADAFLAG00000450 // CADAFLAG00001319 // CADAFLAG00003699 // CADAFLAG00008559 // CADAFLAG00001886 // CADAFLAG00006424 // CADAFLAG00003105 // CADAFLAG00003254 // CADAFLAG00001725 // CADAFLAG00007274 // CADAFLAG00003121…
GO:0008137	F	5e-07	5.2e-05		3.93058	NADH dehydrogenase (ubiquinone) activity	16	1132	34	9455	// CADAFLAG00009916 // CADAFLAG00008576 // CADAFLAG00007321 // CADAFLAG00001897 // CADAFLAG00009823 // CADAFLAG00005728 // CADAFLAG00013476 // CADAFLAG00008130 // CADAFLAG00002078 // CADAFLAG00013462 // CADAFLAG00006149 // CADAFLAG00013286 // CADAFLAG00010023 // CADAFLAG00006259 // CADAFLAG00005143 // CADAFLAG00011254
GO:0050136	F	5e-07	5.2e-05		3.93058	NADH dehydrogenase (quinone) activity	16	1132	34	9455	// CADAFLAG00009916 // CADAFLAG00008576 // CADAFLAG00007321 // CADAFLAG00001897 // CADAFLAG00009823 // CADAFLAG00005728 // CADAFLAG00013476 // CADAFLAG00008130 // CADAFLAG00002078 // CADAFLAG00013462 // CADAFLAG00006149 // CADAFLAG00013286 // CADAFLAG00010023 // CADAFLAG00006259 // CADAFLAG00005143 // CADAFLAG00011254
GO:0043623	P	5.5e-07	5.3e-05		3.44993	cellular protein complex assembly	19	1132	46	9455	// CADAFLAG00012017 // CADAFLAG00000873 // CADAFLAG00008585 // CADAFLAG00000389 // CADAFLAG00005380 // CADAFLAG00011175 // CADAFLAG00005660 // CADAFLAG00011742 // CADAFLAG00003685 // CADAFLAG00008344 // CADAFLAG00001654 // CADAFLAG00008586 // CADAFLAG00003568 // CADAFLAG00004000 // CADAFLAG00006056 // CADAFLAG00004456 // CADAFLAG00007470 // CADAFLAG00005048 // CADAFLAG00008286
GO:0016126	P	5.7e-07	5.5e-05		4.33091	sterol biosynthetic process	14	1132	27	9455	// CADAFLAG00002988 // CADAFLAG00006995 // CADAFLAG00011796 // CADAFLAG00002319 // CADAFLAG00006046 // CADAFLAG00002292 // CADAFLAG00013326 // CADAFLAG00013027 // CADAFLAG00012350 // CADAFLAG00002578 // CADAFLAG00006091 // CADAFLAG00001129 // CADAFLAG00002940 // CADAFLAG00012730
GO:0000276	C	3e-06	6e-05		8.35247	mitochondrial proton-transporting ATP synthase complex, coupling factor F(o)	6	1132	6	9455	// CADAFLAG00010024 // CADAFLAG00006235 // CADAFLAG00000634 // CADAFLAG00013268 // CADAFLAG00005660 // CADAFLAG00001103
GO:0034637	P	6.9e-07	6.5e-05		2.3962	cellular carbohydrate biosynthetic process	35	1132	122	9455	// CADAFLAG00000451 // CADAFLAG00005566 // CADAFLAG00008177 // CADAFLAG00010065 // CADAFLAG00007481 // CADAFLAG00003723 // CADAFLAG00008607 // CADAFLAG00009148 // CADAFLAG00008523 // CADAFLAG00000450 // CADAFLAG00001319 // CADAFLAG00003699 // CADAFLAG00008559 // CADAFLAG00001886 // CADAFLAG00006424 // CADAFLAG00003105 // CADAFLAG00001725 // CADAFLAG00007274 // CADAFLAG00003121 // CADAFLAG00004081…
GO:0016128	P	7.5e-07	6.8e-05		4.52426	phytosteroid metabolic process	13	1132	24	9455	// CADAFLAG00002988 // CADAFLAG00006995 // CADAFLAG00011796 // CADAFLAG00002319 // CADAFLAG00006046 // CADAFLAG00002292 // CADAFLAG00013326 // CADAFLAG00012350 // CADAFLAG00002578 // CADAFLAG00006091 // CADAFLAG00001129 // CADAFLAG00002940 // CADAFLAG00012730
GO:0008204	P	7.5e-07	6.8e-05		4.52426	ergosterol metabolic process	13	1132	24	9455	// CADAFLAG00002988 // CADAFLAG00006995 // CADAFLAG00011796 // CADAFLAG00002319 // CADAFLAG00006046 // CADAFLAG00002292 // CADAFLAG00013326 // CADAFLAG00012350 // CADAFLAG00002578 // CADAFLAG00006091 // CADAFLAG00001129 // CADAFLAG00002940 // CADAFLAG00012730
GO:0005618	C	3.5e-06	6.9e-05		2.92337	cell wall	21	1132	60	9455	// CADAFLAG00001989 // CADAFLAG00002156 // CADAFLAG00003311 // CADAFLAG00001724 // CADAFLAG00000389 // CADAFLAG00009400 // CADAFLAG00001710 // CADAFLAG00006790 // CADAFLAG00008948 // CADAFLAG00011640 // CADAFLAG00011329 // CADAFLAG00012709 // CADAFLAG00001293 // CADAFLAG00005046 // CADAFLAG00010002 // CADAFLAG00011242 // CADAFLAG00003985 // CADAFLAG00011576 // CADAFLAG00004621 // CADAFLAG00000614…
GO:0003954	F	8.1e-07	7.9e-05		3.81827	NADH dehydrogenase activity	16	1132	35	9455	// CADAFLAG00009916 // CADAFLAG00008576 // CADAFLAG00007321 // CADAFLAG00001897 // CADAFLAG00009823 // CADAFLAG00005728 // CADAFLAG00013476 // CADAFLAG00008130 // CADAFLAG00002078 // CADAFLAG00013462 // CADAFLAG00006149 // CADAFLAG00013286 // CADAFLAG00010023 // CADAFLAG00006259 // CADAFLAG00005143 // CADAFLAG00011254
GO:0015075	F	9.7e-07	8.4e-05		2.06659	ion transmembrane transporter activity	48	1132	194	9455	// CADAFLAG00008735 // CADAFLAG00006356 // CADAFLAG00000919 // CADAFLAG00006235 // CADAFLAG00005038 // CADAFLAG00010024 // CADAFLAG00003586 // CADAFLAG00002582 // CADAFLAG00001103 // CADAFLAG00003919 // CADAFLAG00008883 // CADAFLAG00012531 // CADAFLAG00012537 // CADAFLAG00012538 // CADAFLAG00009856 // CADAFLAG00013268 // CADAFLAG00006272 // CADAFLAG00000806 // CADAFLAG00000647 // CADAFLAG00005660…
GO:0019863	F	1.1e-06	8.4e-05		5.56832	IgE binding	10	1132	15	9455	// CADAFLAG00002156 // CADAFLAG00011298 // CADAFLAG00002717 // CADAFLAG00008791 // CADAFLAG00008692 // CADAFLAG00011640 // CADAFLAG00003121 // CADAFLAG00001521 // CADAFLAG00000971 // CADAFLAG00007133
GO:0019865	F	1.1e-06	8.4e-05		5.56832	immunoglobulin binding	10	1132	15	9455	// CADAFLAG00002156 // CADAFLAG00011298 // CADAFLAG00002717 // CADAFLAG00008791 // CADAFLAG00008692 // CADAFLAG00011640 // CADAFLAG00003121 // CADAFLAG00001521 // CADAFLAG00000971 // CADAFLAG00007133
GO:0005746	C	5.1e-06	9.7e-05		6.07453	mitochondrial respiratory chain	8	1132	11	9455	// CADAFLAG00010561 // CADAFLAG00000919 // CADAFLAG00003680 // CADAFLAG00009856 // CADAFLAG00002078 // CADAFLAG00005048 // CADAFLAG00007470 // CADAFLAG00012054
GO:0034220	P	1.2e-06	0.0001		3.30619	ion transmembrane transport	19	1132	48	9455	// CADAFLAG00010024 // CADAFLAG00004747 // CADAFLAG00006235 // CADAFLAG00012538 // CADAFLAG00010726 // CADAFLAG00005660 // CADAFLAG00008774 // CADAFLAG00005900 // CADAFLAG00000634 // CADAFLAG00007432 // CADAFLAG00011010 // CADAFLAG00013268 // CADAFLAG00000050 // CADAFLAG00000806 // CADAFLAG00000647 // CADAFLAG00000784 // CADAFLAG00000972 // CADAFLAG00001103 // CADAFLAG00002105
GO:0009152	P	1.2e-06	0.0001		3.30619	purine ribonucleotide biosynthetic process	19	1132	48	9455	// CADAFLAG00010024 // CADAFLAG00010695 // CADAFLAG00004747 // CADAFLAG00013438 // CADAFLAG00006235 // CADAFLAG00012538 // CADAFLAG00004132 // CADAFLAG00005660 // CADAFLAG00005900 // CADAFLAG00000634 // CADAFLAG00007432 // CADAFLAG00000647 // CADAFLAG00000806 // CADAFLAG00008603 // CADAFLAG00000784 // CADAFLAG00001103 // CADAFLAG00013268 // CADAFLAG00012845 // CADAFLAG00010876
GO:0015934	C	5.5e-06	0.0001		4.91322	large ribosomal subunit	10	1132	17	9455	// CADAFLAG00010992 // CADAFLAG00010993 // CADAFLAG00001653 // CADAFLAG00008224 // CADAFLAG00005737 // CADAFLAG00000426 // CADAFLAG00010703 // CADAFLAG00002030 // CADAFLAG00005526 // CADAFLAG00006624
GO:0005829	C	5.8e-06	0.00011		2.43614	cytosol	28	1132	96	9455	// CADAFLAG00002058 // CADAFLAG00002319 // CADAFLAG00003090 // CADAFLAG00004125 // CADAFLAG00005339 // CADAFLAG00001127 // CADAFLAG00008603 // CADAFLAG00004000 // CADAFLAG00003936 // CADAFLAG00010563 // CADAFLAG00004799 // CADAFLAG00009647 // CADAFLAG00003121 // CADAFLAG00002547 // CADAFLAG00013010 // CADAFLAG00011057 // CADAFLAG00002277 // CADAFLAG00004132 // CADAFLAG00011742 // CADAFLAG00010992…
GO:0016679	F	1.6e-06	0.00012		6.68198	oxidoreductase activity, acting on diphenols and related substances as donors	8	1132	10	9455	// CADAFLAG00010763 // CADAFLAG00012531 // CADAFLAG00000919 // CADAFLAG00003680 // CADAFLAG00009856 // CADAFLAG00003586 // CADAFLAG00005048 // CADAFLAG00002114
GO:0008324	F	2.3e-06	0.00016		2.11328	cation transmembrane transporter activity	42	1132	166	9455	// CADAFLAG00006356 // CADAFLAG00000919 // CADAFLAG00006235 // CADAFLAG00010024 // CADAFLAG00003586 // CADAFLAG00002582 // CADAFLAG00001103 // CADAFLAG00008883 // CADAFLAG00012531 // CADAFLAG00012537 // CADAFLAG00012538 // CADAFLAG00009856 // CADAFLAG00013268 // CADAFLAG00000806 // CADAFLAG00000647 // CADAFLAG00005660 // CADAFLAG00000972 // CADAFLAG00012054 // CADAFLAG00010763 // CADAFLAG00010561…
GO:0046364	P	2e-06	0.00017		2.78416	monosaccharide biosynthetic process	24	1132	72	9455	// CADAFLAG00000451 // CADAFLAG00005566 // CADAFLAG00010065 // CADAFLAG00003723 // CADAFLAG00008607 // CADAFLAG00009148 // CADAFLAG00000450 // CADAFLAG00001319 // CADAFLAG00003699 // CADAFLAG00008559 // CADAFLAG00001886 // CADAFLAG00007274 // CADAFLAG00003121 // CADAFLAG00004081 // CADAFLAG00002532 // CADAFLAG00006383 // CADAFLAG00005638 // CADAFLAG00001117 // CADAFLAG00008361 // CADAFLAG00001568…
GO:0045277	C	1e-05	0.00018		6.49637	respiratory chain complex IV	7	1132	9	9455	// CADAFLAG00010561 // CADAFLAG00007182 // CADAFLAG00012537 // CADAFLAG00005004 // CADAFLAG00001283 // CADAFLAG00007470 // CADAFLAG00012054
GO:0009165	P	2.3e-06	0.0002		2.54206	nucleotide biosynthetic process	28	1132	92	9455	// CADAFLAG00004466 // CADAFLAG00006235 // CADAFLAG00010024 // CADAFLAG00008603 // CADAFLAG00001103 // CADAFLAG00001579 // CADAFLAG00010876 // CADAFLAG00008571 // CADAFLAG00012538 // CADAFLAG00007275 // CADAFLAG00013268 // CADAFLAG00000806 // CADAFLAG00000647 // CADAFLAG00005660 // CADAFLAG00005059 // CADAFLAG00004747 // CADAFLAG00012845 // CADAFLAG00004132 // CADAFLAG00007224 // CADAFLAG00000784…
GO:0009260	P	2.6e-06	0.00021		2.97291	ribonucleotide biosynthetic process	21	1132	59	9455	// CADAFLAG00010024 // CADAFLAG00000634 // CADAFLAG00010695 // CADAFLAG00004747 // CADAFLAG00013438 // CADAFLAG00006235 // CADAFLAG00012538 // CADAFLAG00004132 // CADAFLAG00005660 // CADAFLAG00007224 // CADAFLAG00005900 // CADAFLAG00007275 // CADAFLAG00007432 // CADAFLAG00000647 // CADAFLAG00000806 // CADAFLAG00008603 // CADAFLAG00000784 // CADAFLAG00001103 // CADAFLAG00013268 // CADAFLAG00012845…
GO:0043234	C	1.5e-05	0.00026		1.41783	protein complex	156	1132	919	9455	// CADAFLAG00002156 // CADAFLAG00008791 // CADAFLAG00006026 // CADAFLAG00012136 // CADAFLAG00008607 // CADAFLAG00008603 // CADAFLAG00009062 // CADAFLAG00011574 // CADAFLAG00010561 // CADAFLAG00010563 // CADAFLAG00008692 // CADAFLAG00005775 // CADAFLAG00001306 // CADAFLAG00000806 // CADAFLAG00002504 // CADAFLAG00000971 // CADAFLAG00004747 // CADAFLAG00011298 // CADAFLAG00012522 // CADAFLAG00009022…
GO:0016310	P	3.4e-06	0.00027		1.64802	phosphorylation	88	1132	446	9455	// CADAFLAG00006025 // CADAFLAG00002582 // CADAFLAG00010561 // CADAFLAG00006149 // CADAFLAG00013286 // CADAFLAG00000806 // CADAFLAG00004747 // CADAFLAG00011115 // CADAFLAG00013476 // CADAFLAG00008774 // CADAFLAG00007149 // CADAFLAG00001890 // CADAFLAG00010821 // CADAFLAG00000784 // CADAFLAG00001897 // CADAFLAG00005240 // CADAFLAG00008361 // CADAFLAG00010695 // CADAFLAG00001568 // CADAFLAG00003666…
GO:0016655	F	4.7e-06	0.00031		3.42666	oxidoreductase activity, acting on NADH or NADPH, quinone or similar compound as acceptor	16	1132	39	9455	// CADAFLAG00009916 // CADAFLAG00008576 // CADAFLAG00007321 // CADAFLAG00001897 // CADAFLAG00009823 // CADAFLAG00005728 // CADAFLAG00013476 // CADAFLAG00008130 // CADAFLAG00002078 // CADAFLAG00013462 // CADAFLAG00006149 // CADAFLAG00013286 // CADAFLAG00010023 // CADAFLAG00006259 // CADAFLAG00005143 // CADAFLAG00011254
GO:0016717	F	5.9e-06	0.00037		5.36945	oxidoreductase activity, acting on paired donors, with oxidation of a pair of donors resulting in the reduction of molecular oxygen to two molecules of water	9	1132	14	9455	// CADAFLAG00010512 // CADAFLAG00008057 // CADAFLAG00013200 // CADAFLAG00006894 // CADAFLAG00006091 // CADAFLAG00013053 // CADAFLAG00001129 // CADAFLAG00002940 // CADAFLAG00005640
GO:0044281	P	5.3e-06	0.00042		1.30396	small molecule metabolic process	328	1132	2101	9455	// CADAFLAG00002264 // CADAFLAG00002319 // CADAFLAG00008763 // CADAFLAG00008754 // CADAFLAG00005566 // CADAFLAG00002314 // CADAFLAG00000634 // CADAFLAG00013200 // CADAFLAG00004902 // CADAFLAG00001246 // CADAFLAG00008356 // CADAFLAG00008607 // CADAFLAG00010364 // CADAFLAG00012518 // CADAFLAG00008603 // CADAFLAG00011574 // CADAFLAG00002740 // CADAFLAG00003852 // CADAFLAG00009839 // CADAFLAG00001579…
GO:0000275	C	2.5e-05	0.00042		8.35247	mitochondrial proton-transporting ATP synthase complex, catalytic core F(1)	5	1132	5	9455	// CADAFLAG00000784 // CADAFLAG00012538 // CADAFLAG00000806 // CADAFLAG00000647 // CADAFLAG00005900
GO:0006733	P	6.4e-06	0.0005		2.21863	oxidoreduction coenzyme metabolic process	34	1132	128	9455	// CADAFLAG00004466 // CADAFLAG00011163 // CADAFLAG00012035 // CADAFLAG00012036 // CADAFLAG00002078 // CADAFLAG00013462 // CADAFLAG00009148 // CADAFLAG00010023 // CADAFLAG00009916 // CADAFLAG00001579 // CADAFLAG00010876 // CADAFLAG00006149 // CADAFLAG00013286 // CADAFLAG00005138 // CADAFLAG00006259 // CADAFLAG00002015 // CADAFLAG00008576 // CADAFLAG00013476 // CADAFLAG00009921 // CADAFLAG00005612…
GO:0033177	C	3.2e-05	0.00053		5.13998	proton-transporting two-sector ATPase complex, proton-transporting domain	8	1132	13	9455	// CADAFLAG00010024 // CADAFLAG00004747 // CADAFLAG00006235 // CADAFLAG00000634 // CADAFLAG00013268 // CADAFLAG00005660 // CADAFLAG00001103 // CADAFLAG00002105
GO:0009277	C	3.3e-05	0.00053		2.8978	fungal-type cell wall	17	1132	49	9455	// CADAFLAG00001989 // CADAFLAG00002156 // CADAFLAG00003311 // CADAFLAG00000389 // CADAFLAG00009400 // CADAFLAG00008948 // CADAFLAG00011640 // CADAFLAG00001724 // CADAFLAG00012709 // CADAFLAG00006457 // CADAFLAG00005046 // CADAFLAG00010002 // CADAFLAG00011242 // CADAFLAG00003985 // CADAFLAG00011576 // CADAFLAG00004621 // CADAFLAG00001293
GO:0016676	F	1e-05	0.00054		6.49637	oxidoreductase activity, acting on heme group of donors, oxygen as acceptor	7	1132	9	9455	// CADAFLAG00010561 // CADAFLAG00007182 // CADAFLAG00012537 // CADAFLAG00005004 // CADAFLAG00001283 // CADAFLAG00007470 // CADAFLAG00012054
GO:0015002	F	1e-05	0.00054		6.49637	heme-copper terminal oxidase activity	7	1132	9	9455	// CADAFLAG00010561 // CADAFLAG00007182 // CADAFLAG00012537 // CADAFLAG00005004 // CADAFLAG00001283 // CADAFLAG00007470 // CADAFLAG00012054
GO:0016675	F	1e-05	0.00054		6.49637	oxidoreductase activity, acting on heme group of donors	7	1132	9	9455	// CADAFLAG00010561 // CADAFLAG00007182 // CADAFLAG00012537 // CADAFLAG00005004 // CADAFLAG00001283 // CADAFLAG00007470 // CADAFLAG00012054
GO:0004129	F	1e-05	0.00054		6.49637	cytochrome-c oxidase activity	7	1132	9	9455	// CADAFLAG00010561 // CADAFLAG00007182 // CADAFLAG00012537 // CADAFLAG00005004 // CADAFLAG00001283 // CADAFLAG00007470 // CADAFLAG00012054
GO:0046483	P	9e-06	0.00068		1.47932	heterocycle metabolic process	130	1132	734	9455	// CADAFLAG00008763 // CADAFLAG00002314 // CADAFLAG00008356 // CADAFLAG00008603 // CADAFLAG00002740 // CADAFLAG00009839 // CADAFLAG00001579 // CADAFLAG00003396 // CADAFLAG00000365 // CADAFLAG00007797 // CADAFLAG00007798 // CADAFLAG00001377 // CADAFLAG00004747 // CADAFLAG00012845 // CADAFLAG00008160 // CADAFLAG00013326 // CADAFLAG00009921 // CADAFLAG00008368 // CADAFLAG00000784 // CADAFLAG00005240…
GO:0070271	P	9.4e-06	0.00068		2.6316	protein complex biogenesis	23	1132	73	9455	// CADAFLAG00012017 // CADAFLAG00008586 // CADAFLAG00002649 // CADAFLAG00008585 // CADAFLAG00004000 // CADAFLAG00000389 // CADAFLAG00005660 // CADAFLAG00008286 // CADAFLAG00002475 // CADAFLAG00000873 // CADAFLAG00004471 // CADAFLAG00011742 // CADAFLAG00011175 // CADAFLAG00008344 // CADAFLAG00006056 // CADAFLAG00003685 // CADAFLAG00001654 // CADAFLAG00003568 // CADAFLAG00005048 // CADAFLAG00004456…
GO:0006461	P	9.4e-06	0.00068		2.6316	protein complex assembly	23	1132	73	9455	// CADAFLAG00012017 // CADAFLAG00008586 // CADAFLAG00002649 // CADAFLAG00008585 // CADAFLAG00004000 // CADAFLAG00000389 // CADAFLAG00005660 // CADAFLAG00008286 // CADAFLAG00002475 // CADAFLAG00000873 // CADAFLAG00004471 // CADAFLAG00011742 // CADAFLAG00011175 // CADAFLAG00008344 // CADAFLAG00006056 // CADAFLAG00003685 // CADAFLAG00001654 // CADAFLAG00003568 // CADAFLAG00005048 // CADAFLAG00004456…
GO:0019319	P	9e-06	0.00068		2.70227	hexose biosynthetic process	22	1132	68	9455	// CADAFLAG00000451 // CADAFLAG00005566 // CADAFLAG00010065 // CADAFLAG00003723 // CADAFLAG00008607 // CADAFLAG00009148 // CADAFLAG00000450 // CADAFLAG00001319 // CADAFLAG00003699 // CADAFLAG00001886 // CADAFLAG00007274 // CADAFLAG00003121 // CADAFLAG00004081 // CADAFLAG00002532 // CADAFLAG00006383 // CADAFLAG00005638 // CADAFLAG00001117 // CADAFLAG00008361 // CADAFLAG00001568 // CADAFLAG00012501…
GO:0006164	P	9.2e-06	0.00068		2.93883	purine nucleotide biosynthetic process	19	1132	54	9455	// CADAFLAG00010024 // CADAFLAG00010695 // CADAFLAG00004747 // CADAFLAG00013438 // CADAFLAG00006235 // CADAFLAG00012538 // CADAFLAG00004132 // CADAFLAG00005660 // CADAFLAG00005900 // CADAFLAG00000634 // CADAFLAG00007432 // CADAFLAG00000647 // CADAFLAG00000806 // CADAFLAG00008603 // CADAFLAG00000784 // CADAFLAG00001103 // CADAFLAG00013268 // CADAFLAG00012845 // CADAFLAG00010876
GO:0065004	P	1.1e-05	0.00081		3.74421	protein-DNA complex assembly	13	1132	29	9455	// CADAFLAG00002537 // CADAFLAG00012139 // CADAFLAG00005775 // CADAFLAG00012138 // CADAFLAG00010797 // CADAFLAG00010537 // CADAFLAG00008930 // CADAFLAG00003867 // CADAFLAG00002475 // CADAFLAG00003646 // CADAFLAG00003647 // CADAFLAG00012497 // CADAFLAG00005922
GO:0032993	C	5.1e-05	0.00081		4.4219	protein-DNA complex	9	1132	17	9455	// CADAFLAG00005775 // CADAFLAG00012138 // CADAFLAG00010537 // CADAFLAG00012139 // CADAFLAG00003867 // CADAFLAG00005922 // CADAFLAG00003646 // CADAFLAG00003647 // CADAFLAG00012497
GO:0044445	C	5.3e-05	0.00083		3.1604	cytosolic part	14	1132	37	9455	// CADAFLAG00011057 // CADAFLAG00002058 // CADAFLAG00002277 // CADAFLAG00008897 // CADAFLAG00012501 // CADAFLAG00010563 // CADAFLAG00009647 // CADAFLAG00001306 // CADAFLAG00001127 // CADAFLAG00008603 // CADAFLAG00002571 // CADAFLAG00003121 // CADAFLAG00010992 // CADAFLAG00003936
GO:0043227	C	6.2e-05	0.00092		1.26676	membrane-bounded organelle	310	1132	2044	9455	// CADAFLAG00003085 // CADAFLAG00006026 // CADAFLAG00011061 // CADAFLAG00008791 // CADAFLAG00002319 // CADAFLAG00001961 // CADAFLAG00002264 // CADAFLAG00005775 // CADAFLAG00007094 // CADAFLAG00012136 // CADAFLAG00001246 // CADAFLAG00002585 // CADAFLAG00008354 // CADAFLAG00001662 // CADAFLAG00008603 // CADAFLAG00004803 // CADAFLAG00009062 // CADAFLAG00002740 // CADAFLAG00002744 // CADAFLAG00009065…
GO:0043231	C	6.2e-05	0.00092		1.26676	intracellular membrane-bounded organelle	310	1132	2044	9455	// CADAFLAG00003085 // CADAFLAG00006026 // CADAFLAG00011061 // CADAFLAG00008791 // CADAFLAG00002319 // CADAFLAG00001961 // CADAFLAG00002264 // CADAFLAG00005775 // CADAFLAG00007094 // CADAFLAG00012136 // CADAFLAG00001246 // CADAFLAG00002585 // CADAFLAG00008354 // CADAFLAG00001662 // CADAFLAG00008603 // CADAFLAG00004803 // CADAFLAG00009062 // CADAFLAG00002740 // CADAFLAG00002744 // CADAFLAG00009065…
GO:0016125	P	1.5e-05	0.001		2.94793	sterol metabolic process	18	1132	51	9455	// CADAFLAG00002988 // CADAFLAG00006995 // CADAFLAG00011796 // CADAFLAG00010529 // CADAFLAG00012526 // CADAFLAG00006046 // CADAFLAG00002292 // CADAFLAG00013326 // CADAFLAG00013027 // CADAFLAG00012350 // CADAFLAG00002578 // CADAFLAG00006091 // CADAFLAG00013199 // CADAFLAG00002319 // CADAFLAG00001129 // CADAFLAG00002940 // CADAFLAG00011099 // CADAFLAG00012730
GO:0031521	C	7.6e-05	0.0011		5.31521	spitzenkorper	7	1132	11	9455	// CADAFLAG00001989 // CADAFLAG00007238 // CADAFLAG00001977 // CADAFLAG00003105 // CADAFLAG00001724 // CADAFLAG00003580 // CADAFLAG00011003
GO:0070272	P	2.5e-05	0.0017		8.35247	proton-transporting ATP synthase complex biogenesis	5	1132	5	9455	// CADAFLAG00006056 // CADAFLAG00008586 // CADAFLAG00008585 // CADAFLAG00008344 // CADAFLAG00005660
GO:0070071	P	2.5e-05	0.0017		8.35247	proton-transporting two-sector ATPase complex assembly	5	1132	5	9455	// CADAFLAG00006056 // CADAFLAG00008586 // CADAFLAG00008585 // CADAFLAG00008344 // CADAFLAG00005660
GO:0043461	P	2.5e-05	0.0017		8.35247	proton-transporting ATP synthase complex assembly	5	1132	5	9455	// CADAFLAG00006056 // CADAFLAG00008586 // CADAFLAG00008585 // CADAFLAG00008344 // CADAFLAG00005660
GO:0031970	C	0.00013	0.0018		4.45465	organelle envelope lumen	8	1132	15	9455	// CADAFLAG00002324 // CADAFLAG00010695 // CADAFLAG00002319 // CADAFLAG00004132 // CADAFLAG00011742 // CADAFLAG00004803 // CADAFLAG00004000 // CADAFLAG00006056
GO:0042555	C	0.00013	0.0018		6.96039	MCM complex	5	1132	6	9455	// CADAFLAG00003867 // CADAFLAG00005775 // CADAFLAG00012497 // CADAFLAG00010537 // CADAFLAG00005922
GO:0005656	C	0.00013	0.0018		6.96039	pre-replicative complex	5	1132	6	9455	// CADAFLAG00003867 // CADAFLAG00005775 // CADAFLAG00012497 // CADAFLAG00010537 // CADAFLAG00005922
GO:0031261	C	0.00013	0.0018		6.96039	DNA replication preinitiation complex	5	1132	6	9455	// CADAFLAG00003867 // CADAFLAG00005775 // CADAFLAG00012497 // CADAFLAG00010537 // CADAFLAG00005922
GO:0045261	C	0.00013	0.0018		6.96039	proton-transporting ATP synthase complex, catalytic core F(1)	5	1132	6	9455	// CADAFLAG00000784 // CADAFLAG00012538 // CADAFLAG00000806 // CADAFLAG00000647 // CADAFLAG00005900
GO:0005758	C	0.00013	0.0018		4.45465	mitochondrial intermembrane space	8	1132	15	9455	// CADAFLAG00002324 // CADAFLAG00010695 // CADAFLAG00002319 // CADAFLAG00004132 // CADAFLAG00011742 // CADAFLAG00004803 // CADAFLAG00004000 // CADAFLAG00006056
GO:0006814	P	2.9e-05	0.0019		3.03726	sodium ion transport	16	1132	44	9455	// CADAFLAG00009916 // CADAFLAG00008576 // CADAFLAG00007321 // CADAFLAG00001897 // CADAFLAG00009823 // CADAFLAG00005728 // CADAFLAG00013476 // CADAFLAG00008130 // CADAFLAG00002078 // CADAFLAG00013462 // CADAFLAG00006149 // CADAFLAG00013286 // CADAFLAG00010023 // CADAFLAG00006259 // CADAFLAG00005143 // CADAFLAG00011254
GO:0006096	P	2.9e-05	0.0019		2.73616	glycolysis	19	1132	58	9455	// CADAFLAG00000450 // CADAFLAG00001319 // CADAFLAG00001568 // CADAFLAG00001886 // CADAFLAG00002532 // CADAFLAG00012501 // CADAFLAG00007274 // CADAFLAG00006383 // CADAFLAG00010065 // CADAFLAG00003723 // CADAFLAG00000451 // CADAFLAG00008607 // CADAFLAG00003121 // CADAFLAG00009148 // CADAFLAG00005638 // CADAFLAG00008361 // CADAFLAG00005566 // CADAFLAG00005809 // CADAFLAG00004081
GO:0006094	P	3.1e-05	0.002		2.65158	gluconeogenesis	20	1132	63	9455	// CADAFLAG00000450 // CADAFLAG00001319 // CADAFLAG00001568 // CADAFLAG00001886 // CADAFLAG00002532 // CADAFLAG00012501 // CADAFLAG00007274 // CADAFLAG00001117 // CADAFLAG00006383 // CADAFLAG00010065 // CADAFLAG00003723 // CADAFLAG00000451 // CADAFLAG00008607 // CADAFLAG00003121 // CADAFLAG00009148 // CADAFLAG00005638 // CADAFLAG00008361 // CADAFLAG00005566 // CADAFLAG00005809 // CADAFLAG00004081
GO:0006123	P	3.1e-05	0.002		5.84673	mitochondrial electron transport, cytochrome c to oxygen	7	1132	10	9455	// CADAFLAG00010561 // CADAFLAG00007182 // CADAFLAG00012537 // CADAFLAG00005004 // CADAFLAG00001283 // CADAFLAG00007470 // CADAFLAG00012054
GO:0007005	P	3.6e-05	0.0023		2.78416	mitochondrion organization	18	1132	54	9455	// CADAFLAG00002324 // CADAFLAG00012136 // CADAFLAG00004902 // CADAFLAG00007537 // CADAFLAG00007215 // CADAFLAG00005380 // CADAFLAG00011742 // CADAFLAG00010805 // CADAFLAG00004124 // CADAFLAG00008344 // CADAFLAG00005048 // CADAFLAG00003586 // CADAFLAG00004000 // CADAFLAG00006056 // CADAFLAG00007470 // CADAFLAG00005660 // CADAFLAG00006076 // CADAFLAG00008204
GO:0033554	P	3.7e-05	0.0023		1.66537	cellular response to stress	65	1132	326	9455	// CADAFLAG00004803 // CADAFLAG00005032 // CADAFLAG00002319 // CADAFLAG00006046 // CADAFLAG00005775 // CADAFLAG00003110 // CADAFLAG00010088 // CADAFLAG00012138 // CADAFLAG00004125 // CADAFLAG00011168 // CADAFLAG00007481 // CADAFLAG00010303 // CADAFLAG00008354 // CADAFLAG00003646 // CADAFLAG00006756 // CADAFLAG00003765 // CADAFLAG00008228 // CADAFLAG00006219 // CADAFLAG00000388 // CADAFLAG00001886…
GO:0046809	C	0.00018	0.0023		5.56832	replication compartment	6	1132	9	9455	// CADAFLAG00005775 // CADAFLAG00010537 // CADAFLAG00008930 // CADAFLAG00003867 // CADAFLAG00005922 // CADAFLAG00012497
GO:0045254	C	0.00018	0.0023		5.56832	pyruvate dehydrogenase complex	6	1132	9	9455	// CADAFLAG00000450 // CADAFLAG00000451 // CADAFLAG00010661 // CADAFLAG00005638 // CADAFLAG00008607 // CADAFLAG00004081
GO:0003723	F	5.1e-05	0.0026		1.82092	RNA binding	46	1132	211	9455	// CADAFLAG00010068 // CADAFLAG00013010 // CADAFLAG00007094 // CADAFLAG00013321 // CADAFLAG00007158 // CADAFLAG00009792 // CADAFLAG00001246 // CADAFLAG00001241 // CADAFLAG00003584 // CADAFLAG00009206 // CADAFLAG00011245 // CADAFLAG00007537 // CADAFLAG00003378 // CADAFLAG00000453 // CADAFLAG00011212 // CADAFLAG00003755 // CADAFLAG00010339 // CADAFLAG00004083 // CADAFLAG00005667 // CADAFLAG00005978…
GO:0030427	C	0.00024	0.003		2.32013	site of polarized growth	20	1132	72	9455	// CADAFLAG00012017 // CADAFLAG00007238 // CADAFLAG00001989 // CADAFLAG00006668 // CADAFLAG00000389 // CADAFLAG00003105 // CADAFLAG00002792 // CADAFLAG00002166 // CADAFLAG00008859 // CADAFLAG00011003 // CADAFLAG00007481 // CADAFLAG00001654 // CADAFLAG00001288 // CADAFLAG00003580 // CADAFLAG00001977 // CADAFLAG00006132 // CADAFLAG00011271 // CADAFLAG00001724 // CADAFLAG00000131 // CADAFLAG00002495
GO:0032403	F	6.5e-05	0.0031		3.4562	protein complex binding	12	1132	29	9455	// CADAFLAG00002156 // CADAFLAG00011298 // CADAFLAG00002717 // CADAFLAG00008791 // CADAFLAG00008692 // CADAFLAG00011640 // CADAFLAG00006386 // CADAFLAG00002715 // CADAFLAG00001521 // CADAFLAG00003121 // CADAFLAG00000971 // CADAFLAG00007133
GO:0016043	P	5.8e-05	0.0035		1.50566	cellular component organization	95	1132	527	9455	// CADAFLAG00005775 // CADAFLAG00008357 // CADAFLAG00002740 // CADAFLAG00011576 // CADAFLAG00002504 // CADAFLAG00004471 // CADAFLAG00012138 // CADAFLAG00011742 // CADAFLAG00004125 // CADAFLAG00008204 // CADAFLAG00004902 // CADAFLAG00010457 // CADAFLAG00008930 // CADAFLAG00001654 // CADAFLAG00005922 // CADAFLAG00004621 // CADAFLAG00008286 // CADAFLAG00012017 // CADAFLAG00003936 // CADAFLAG00000389…
GO:0006694	P	6.4e-05	0.0038		2.47045	steroid biosynthetic process	21	1132	71	9455	// CADAFLAG00002988 // CADAFLAG00006759 // CADAFLAG00006995 // CADAFLAG00011796 // CADAFLAG00010529 // CADAFLAG00012526 // CADAFLAG00006046 // CADAFLAG00008861 // CADAFLAG00002292 // CADAFLAG00013326 // CADAFLAG00013027 // CADAFLAG00006383 // CADAFLAG00012350 // CADAFLAG00002578 // CADAFLAG00006091 // CADAFLAG00012730 // CADAFLAG00013199 // CADAFLAG00002319 // CADAFLAG00001129 // CADAFLAG00002940…
GO:0006800	P	6.6e-05	0.0039		4.77284	oxygen and reactive oxygen species metabolic process	8	1132	14	9455	// CADAFLAG00012783 // CADAFLAG00001593 // CADAFLAG00002133 // CADAFLAG00008754 // CADAFLAG00011168 // CADAFLAG00005638 // CADAFLAG00011638 // CADAFLAG00002717
GO:0006267	P	6.7e-05	0.0039		6.26436	pre-replicative complex assembly	6	1132	8	9455	// CADAFLAG00005775 // CADAFLAG00010537 // CADAFLAG00008930 // CADAFLAG00003867 // CADAFLAG00005922 // CADAFLAG00012497
GO:0000725	P	6.7e-05	0.0039		6.26436	recombinational repair	6	1132	8	9455	// CADAFLAG00005775 // CADAFLAG00010537 // CADAFLAG00008354 // CADAFLAG00003867 // CADAFLAG00005922 // CADAFLAG00012497
GO:0000724	P	6.7e-05	0.0039		6.26436	double-strand break repair via homologous recombination	6	1132	8	9455	// CADAFLAG00005775 // CADAFLAG00010537 // CADAFLAG00008354 // CADAFLAG00003867 // CADAFLAG00005922 // CADAFLAG00012497
GO:0006796	P	7e-05	0.0039		1.50121	phosphate metabolic process	94	1132	523	9455	// CADAFLAG00006025 // CADAFLAG00002582 // CADAFLAG00010561 // CADAFLAG00006149 // CADAFLAG00013286 // CADAFLAG00000806 // CADAFLAG00004747 // CADAFLAG00011115 // CADAFLAG00013476 // CADAFLAG00008774 // CADAFLAG00007149 // CADAFLAG00001890 // CADAFLAG00010821 // CADAFLAG00000784 // CADAFLAG00001897 // CADAFLAG00005240 // CADAFLAG00008361 // CADAFLAG00010695 // CADAFLAG00001568 // CADAFLAG00003666…
GO:0006793	P	7e-05	0.0039		1.50121	phosphorus metabolic process	94	1132	523	9455	// CADAFLAG00006025 // CADAFLAG00002582 // CADAFLAG00010561 // CADAFLAG00006149 // CADAFLAG00013286 // CADAFLAG00000806 // CADAFLAG00004747 // CADAFLAG00011115 // CADAFLAG00013476 // CADAFLAG00008774 // CADAFLAG00007149 // CADAFLAG00001890 // CADAFLAG00010821 // CADAFLAG00000784 // CADAFLAG00001897 // CADAFLAG00005240 // CADAFLAG00008361 // CADAFLAG00010695 // CADAFLAG00001568 // CADAFLAG00003666…
GO:0016209	F	8.7e-05	0.0041		2.91365	antioxidant activity	15	1132	43	9455	// CADAFLAG00012783 // CADAFLAG00001593 // CADAFLAG00002133 // CADAFLAG00010517 // CADAFLAG00008791 // CADAFLAG00008754 // CADAFLAG00004844 // CADAFLAG00004803 // CADAFLAG00000430 // CADAFLAG00011168 // CADAFLAG00001117 // CADAFLAG00000773 // CADAFLAG00011638 // CADAFLAG00002717 // CADAFLAG00007755
GO:0001411	C	0.00035	0.0043		2.61015	hyphal tip	15	1132	48	9455	// CADAFLAG00012017 // CADAFLAG00007238 // CADAFLAG00001989 // CADAFLAG00006668 // CADAFLAG00003105 // CADAFLAG00002792 // CADAFLAG00002166 // CADAFLAG00007481 // CADAFLAG00001724 // CADAFLAG00003580 // CADAFLAG00001977 // CADAFLAG00011003 // CADAFLAG00006132 // CADAFLAG00000131 // CADAFLAG00011271
GO:0031298	C	0.00042	0.0052		5.96605	replication fork protection complex	5	1132	7	9455	// CADAFLAG00003867 // CADAFLAG00005775 // CADAFLAG00012497 // CADAFLAG00010537 // CADAFLAG00005922
GO:0005886	C	0.00043	0.0052		1.87628	plasma membrane	31	1132	138	9455	// CADAFLAG00002351 // CADAFLAG00005799 // CADAFLAG00006668 // CADAFLAG00000936 // CADAFLAG00011329 // CADAFLAG00003580 // CADAFLAG00011003 // CADAFLAG00010002 // CADAFLAG00003105 // CADAFLAG00001288 // CADAFLAG00008948 // CADAFLAG00003254 // CADAFLAG00002885 // CADAFLAG00006272 // CADAFLAG00001684 // CADAFLAG00012730 // CADAFLAG00004947 // CADAFLAG00010726 // CADAFLAG00006831 // CADAFLAG00005240…
GO:0019829	F	0.00012	0.0055		3.10235	cation-transporting ATPase activity	13	1132	35	9455	// CADAFLAG00010024 // CADAFLAG00004747 // CADAFLAG00002582 // CADAFLAG00012538 // CADAFLAG00005660 // CADAFLAG00008774 // CADAFLAG00005900 // CADAFLAG00000634 // CADAFLAG00007432 // CADAFLAG00000806 // CADAFLAG00000647 // CADAFLAG00000784 // CADAFLAG00002105
GO:0005783	C	0.00056	0.0066		1.81337	endoplasmic reticulum	33	1132	152	9455	// CADAFLAG00002351 // CADAFLAG00011796 // CADAFLAG00007675 // CADAFLAG00010089 // CADAFLAG00008177 // CADAFLAG00012811 // CADAFLAG00010715 // CADAFLAG00002988 // CADAFLAG00006995 // CADAFLAG00010993 // CADAFLAG00010529 // CADAFLAG00011191 // CADAFLAG00000663 // CADAFLAG00000478 // CADAFLAG00011198 // CADAFLAG00000828 // CADAFLAG00013053 // CADAFLAG00002885 // CADAFLAG00002547 // CADAFLAG00012730…
GO:0006302	P	0.00013	0.007		4.45465	double-strand break repair	8	1132	15	9455	// CADAFLAG00005775 // CADAFLAG00010537 // CADAFLAG00010783 // CADAFLAG00006756 // CADAFLAG00008354 // CADAFLAG00005922 // CADAFLAG00003867 // CADAFLAG00012497
GO:0042180	P	0.00013	0.0072		1.33101	cellular ketone metabolic process	178	1132	1117	9455	// CADAFLAG00002264 // CADAFLAG00000936 // CADAFLAG00013200 // CADAFLAG00008607 // CADAFLAG00010364 // CADAFLAG00008603 // CADAFLAG00011574 // CADAFLAG00001579 // CADAFLAG00010563 // CADAFLAG00010655 // CADAFLAG00001886 // CADAFLAG00000365 // CADAFLAG00001573 // CADAFLAG00003869 // CADAFLAG00006276 // CADAFLAG00013284 // CADAFLAG00013286 // CADAFLAG00007795 // CADAFLAG00002015 // CADAFLAG00001377…
GO:0000727	P	0.00013	0.0072		6.96039	double-strand break repair via break-induced replication	5	1132	6	9455	// CADAFLAG00003867 // CADAFLAG00005775 // CADAFLAG00012497 // CADAFLAG00010537 // CADAFLAG00005922
GO:0006030	P	0.00014	0.0076		2.92337	chitin metabolic process	14	1132	40	9455	// CADAFLAG00003169 // CADAFLAG00002513 // CADAFLAG00008177 // CADAFLAG00008559 // CADAFLAG00006668 // CADAFLAG00003254 // CADAFLAG00010722 // CADAFLAG00007482 // CADAFLAG00010065 // CADAFLAG00007481 // CADAFLAG00008930 // CADAFLAG00000847 // CADAFLAG00002514 // CADAFLAG00007598
GO:0003688	F	0.00018	0.0079		5.56832	DNA replication origin binding	6	1132	9	9455	// CADAFLAG00005775 // CADAFLAG00010537 // CADAFLAG00008930 // CADAFLAG00003867 // CADAFLAG00005922 // CADAFLAG00012497
GO:0006031	P	0.00015	0.0081		3.95643	chitin biosynthetic process	9	1132	19	9455	// CADAFLAG00003169 // CADAFLAG00008559 // CADAFLAG00006668 // CADAFLAG00008177 // CADAFLAG00007482 // CADAFLAG00003254 // CADAFLAG00008930 // CADAFLAG00007481 // CADAFLAG00007598
GO:0006575	P	0.00016	0.0083		1.64697	cellular amino acid derivative metabolic process	56	1132	284	9455	// CADAFLAG00013422 // CADAFLAG00010159 // CADAFLAG00011146 // CADAFLAG00000917 // CADAFLAG00001861 // CADAFLAG00013326 // CADAFLAG00012033 // CADAFLAG00001123 // CADAFLAG00003721 // CADAFLAG00004466 // CADAFLAG00008603 // CADAFLAG00005190 // CADAFLAG00011324 // CADAFLAG00001633 // CADAFLAG00003378 // CADAFLAG00001579 // CADAFLAG00005970 // CADAFLAG00007806 // CADAFLAG00002532 // CADAFLAG00004914…
GO:0006270	P	0.00016	0.0084		4.87228	DNA replication initiation	7	1132	12	9455	// CADAFLAG00005775 // CADAFLAG00004132 // CADAFLAG00010537 // CADAFLAG00008930 // CADAFLAG00003867 // CADAFLAG00005922 // CADAFLAG00012497
GO:0006206	P	0.00019	0.0093		2.30792	pyrimidine base metabolic process	21	1132	76	9455	// CADAFLAG00002382 // CADAFLAG00010695 // CADAFLAG00010799 // CADAFLAG00011075 // CADAFLAG00007224 // CADAFLAG00001306 // CADAFLAG00009017 // CADAFLAG00010791 // CADAFLAG00009022 // CADAFLAG00007021 // CADAFLAG00011168 // CADAFLAG00005975 // CADAFLAG00007275 // CADAFLAG00007108 // CADAFLAG00006284 // CADAFLAG00012345 // CADAFLAG00004132 // CADAFLAG00013408 // CADAFLAG00005059 // CADAFLAG00007133…
GO:0006364	P	0.00019	0.0093		2.30792	rRNA processing	21	1132	76	9455	// CADAFLAG00010339 // CADAFLAG00002058 // CADAFLAG00005453 // CADAFLAG00002277 // CADAFLAG00011212 // CADAFLAG00008897 // CADAFLAG00007301 // CADAFLAG00007094 // CADAFLAG00000365 // CADAFLAG00001307 // CADAFLAG00009792 // CADAFLAG00002713 // CADAFLAG00008277 // CADAFLAG00003584 // CADAFLAG00002571 // CADAFLAG00003930 // CADAFLAG00002740 // CADAFLAG00003936 // CADAFLAG00010029 // CADAFLAG00011245…
GO:0044272	P	0.00021	0.01		2.24091	sulfur compound biosynthetic process	22	1132	82	9455	// CADAFLAG00000936 // CADAFLAG00011146 // CADAFLAG00011806 // CADAFLAG00003378 // CADAFLAG00005970 // CADAFLAG00013284 // CADAFLAG00006051 // CADAFLAG00002422 // CADAFLAG00003090 // CADAFLAG00008878 // CADAFLAG00002532 // CADAFLAG00008325 // CADAFLAG00011838 // CADAFLAG00009823 // CADAFLAG00010900 // CADAFLAG00010693 // CADAFLAG00005496 // CADAFLAG00010531 // CADAFLAG00001377 // CADAFLAG00010901…
GO:0016072	P	0.00023	0.011		2.27795	rRNA metabolic process	21	1132	77	9455	// CADAFLAG00010339 // CADAFLAG00002058 // CADAFLAG00005453 // CADAFLAG00002277 // CADAFLAG00011212 // CADAFLAG00008897 // CADAFLAG00007301 // CADAFLAG00007094 // CADAFLAG00000365 // CADAFLAG00001307 // CADAFLAG00009792 // CADAFLAG00002713 // CADAFLAG00008277 // CADAFLAG00003584 // CADAFLAG00002571 // CADAFLAG00003930 // CADAFLAG00002740 // CADAFLAG00003936 // CADAFLAG00010029 // CADAFLAG00011245…
GO:0043094	P	0.00025	0.012		3.4802	cellular metabolic compound salvage	10	1132	24	9455	// CADAFLAG00010876 // CADAFLAG00011146 // CADAFLAG00004132 // CADAFLAG00010791 // CADAFLAG00007021 // CADAFLAG00008571 // CADAFLAG00000812 // CADAFLAG00013438 // CADAFLAG00005059 // CADAFLAG00012845
GO:0043596	C	0.001	0.012		5.2203	nuclear replication fork	5	1132	8	9455	// CADAFLAG00003867 // CADAFLAG00005775 // CADAFLAG00012497 // CADAFLAG00010537 // CADAFLAG00005922
GO:0009112	P	0.00026	0.013		1.88789	nucleobase metabolic process	33	1132	146	9455	// CADAFLAG00002314 // CADAFLAG00009022 // CADAFLAG00011168 // CADAFLAG00007021 // CADAFLAG00002382 // CADAFLAG00008603 // CADAFLAG00011075 // CADAFLAG00012845 // CADAFLAG00009839 // CADAFLAG00005736 // CADAFLAG00010876 // CADAFLAG00008571 // CADAFLAG00005975 // CADAFLAG00007275 // CADAFLAG00013408 // CADAFLAG00012345 // CADAFLAG00005059 // CADAFLAG00007133 // CADAFLAG00004416 // CADAFLAG00005657…
GO:0044237	P	0.00027	0.013		1.17733	cellular metabolic process	625	1132	4434	9455	// CADAFLAG00002156 // CADAFLAG00006025 // CADAFLAG00008763 // CADAFLAG00006026 // CADAFLAG00009062 // CADAFLAG00002740 // CADAFLAG00002744 // CADAFLAG00009065 // CADAFLAG00001579 // CADAFLAG00000474 // CADAFLAG00001573 // CADAFLAG00008922 // CADAFLAG00004367 // CADAFLAG00001473 // CADAFLAG00013286 // CADAFLAG00000285 // CADAFLAG00013280 // CADAFLAG00002015 // CADAFLAG00001377 // CADAFLAG00010106…
GO:0006950	P	0.00029	0.013		1.49916	response to stress	77	1132	429	9455	// CADAFLAG00005922 // CADAFLAG00002156 // CADAFLAG00001450 // CADAFLAG00002319 // CADAFLAG00003090 // CADAFLAG00005775 // CADAFLAG00003110 // CADAFLAG00010088 // CADAFLAG00012138 // CADAFLAG00012783 // CADAFLAG00006132 // CADAFLAG00007481 // CADAFLAG00010303 // CADAFLAG00008354 // CADAFLAG00004803 // CADAFLAG00003646 // CADAFLAG00006756 // CADAFLAG00003765 // CADAFLAG00008228 // CADAFLAG00006219…
GO:0051258	P	0.00032	0.015		4.49749	protein polymerization	7	1132	13	9455	// CADAFLAG00012017 // CADAFLAG00000873 // CADAFLAG00011175 // CADAFLAG00003685 // CADAFLAG00003568 // CADAFLAG00004456 // CADAFLAG00008286
GO:0042546	P	0.00035	0.016		2.5215	cell wall biogenesis	16	1132	53	9455	// CADAFLAG00003169 // CADAFLAG00003311 // CADAFLAG00003699 // CADAFLAG00011576 // CADAFLAG00003985 // CADAFLAG00011115 // CADAFLAG00008177 // CADAFLAG00005470 // CADAFLAG00007481 // CADAFLAG00008930 // CADAFLAG00006132 // CADAFLAG00011242 // CADAFLAG00006054 // CADAFLAG00002125 // CADAFLAG00003105 // CADAFLAG00011271
GO:0070882	P	0.00038	0.017		2.04717	cellular cell wall organization or biogenesis	25	1132	102	9455	// CADAFLAG00004621 // CADAFLAG00008177 // CADAFLAG00007481 // CADAFLAG00008357 // CADAFLAG00010002 // CADAFLAG00011242 // CADAFLAG00011576 // CADAFLAG00003169 // CADAFLAG00003699 // CADAFLAG00003105 // CADAFLAG00001288 // CADAFLAG00003311 // CADAFLAG00002291 // CADAFLAG00011115 // CADAFLAG00005470 // CADAFLAG00006132 // CADAFLAG00006054 // CADAFLAG00011271 // CADAFLAG00003407 // CADAFLAG00008930…
GO:0043581	P	0.00038	0.017		3.93058	mycelium development	8	1132	17	9455	// CADAFLAG00010068 // CADAFLAG00001977 // CADAFLAG00010512 // CADAFLAG00000298 // CADAFLAG00006012 // CADAFLAG00003646 // CADAFLAG00003647 // CADAFLAG00010159
GO:0019843	F	0.00041	0.017		5.01148	rRNA binding	6	1132	10	9455	// CADAFLAG00011831 // CADAFLAG00003755 // CADAFLAG00001615 // CADAFLAG00009947 // CADAFLAG00004083 // CADAFLAG00011853
GO:0005200	F	0.00042	0.017		5.96605	structural constituent of cytoskeleton	5	1132	7	9455	// CADAFLAG00000873 // CADAFLAG00003685 // CADAFLAG00011175 // CADAFLAG00003568 // CADAFLAG00008286
GO:0033178	C	0.0014	0.017		4.17624	proton-transporting two-sector ATPase complex, catalytic domain	6	1132	12	9455	// CADAFLAG00012538 // CADAFLAG00008774 // CADAFLAG00000806 // CADAFLAG00000647 // CADAFLAG00000784 // CADAFLAG00005900
GO:0032502	P	0.00041	0.018		1.5817	developmental process	57	1132	301	9455	// CADAFLAG00012017 // CADAFLAG00006026 // CADAFLAG00006668 // CADAFLAG00000936 // CADAFLAG00004125 // CADAFLAG00007481 // CADAFLAG00003723 // CADAFLAG00005339 // CADAFLAG00011003 // CADAFLAG00011242 // CADAFLAG00003646 // CADAFLAG00011576 // CADAFLAG00010159 // CADAFLAG00007238 // CADAFLAG00000453 // CADAFLAG00008966 // CADAFLAG00007577 // CADAFLAG00005970 // CADAFLAG00003105 // CADAFLAG00001090…
GO:0031974	C	0.0016	0.018		1.46054	membrane-enclosed lumen	64	1132	366	9455	// CADAFLAG00010068 // CADAFLAG00006026 // CADAFLAG00012136 // CADAFLAG00002319 // CADAFLAG00004994 // CADAFLAG00005113 // CADAFLAG00005775 // CADAFLAG00007094 // CADAFLAG00010089 // CADAFLAG00006125 // CADAFLAG00001246 // CADAFLAG00003586 // CADAFLAG00004803 // CADAFLAG00003584 // CADAFLAG00003930 // CADAFLAG00011245 // CADAFLAG00008998 // CADAFLAG00000450 // CADAFLAG00000451 // CADAFLAG00011212…
GO:0009060	P	0.00043	0.019		2.40664	aerobic respiration	17	1132	59	9455	// CADAFLAG00010921 // CADAFLAG00009921 // CADAFLAG00001573 // CADAFLAG00003680 // CADAFLAG00002078 // CADAFLAG00012136 // CADAFLAG00001951 // CADAFLAG00006001 // CADAFLAG00003164 // CADAFLAG00005638 // CADAFLAG00011736 // CADAFLAG00000453 // CADAFLAG00005048 // CADAFLAG00008812 // CADAFLAG00002363 // CADAFLAG00003770 // CADAFLAG00010853
GO:0044271	P	0.00044	0.019		1.52069	cellular nitrogen compound biosynthetic process	67	1132	368	9455	// CADAFLAG00000936 // CADAFLAG00010791 // CADAFLAG00010159 // CADAFLAG00011146 // CADAFLAG00002325 // CADAFLAG00000917 // CADAFLAG00011806 // CADAFLAG00004899 // CADAFLAG00004126 // CADAFLAG00003723 // CADAFLAG00008607 // CADAFLAG00005339 // CADAFLAG00011733 // CADAFLAG00001330 // CADAFLAG00005190 // CADAFLAG00011324 // CADAFLAG00003378 // CADAFLAG00001579 // CADAFLAG00003380 // CADAFLAG00010876…
GO:0031160	C	0.0021	0.023		4.64026	spore wall	5	1132	9	9455	// CADAFLAG00002156 // CADAFLAG00011576 // CADAFLAG00011640 // CADAFLAG00006790 // CADAFLAG00000389
GO:0043173	P	0.00057	0.025		4.17624	nucleotide salvage	7	1132	14	9455	// CADAFLAG00012845 // CADAFLAG00008571 // CADAFLAG00004132 // CADAFLAG00007021 // CADAFLAG00013438 // CADAFLAG00005059 // CADAFLAG00010876
GO:0006979	P	0.00061	0.026		2.08812	response to oxidative stress	22	1132	88	9455	// CADAFLAG00002319 // CADAFLAG00006046 // CADAFLAG00003110 // CADAFLAG00004125 // CADAFLAG00011168 // CADAFLAG00003765 // CADAFLAG00008791 // CADAFLAG00000430 // CADAFLAG00007755 // CADAFLAG00007133 // CADAFLAG00008754 // CADAFLAG00006831 // CADAFLAG00011638 // CADAFLAG00006132 // CADAFLAG00001117 // CADAFLAG00012783 // CADAFLAG00010517 // CADAFLAG00004844 // CADAFLAG00001441 // CADAFLAG00004803…
GO:0034599	P	0.00065	0.028		2.32774	cellular response to oxidative stress	17	1132	61	9455	// CADAFLAG00012783 // CADAFLAG00011638 // CADAFLAG00002319 // CADAFLAG00008791 // CADAFLAG00006046 // CADAFLAG00004803 // CADAFLAG00008754 // CADAFLAG00003110 // CADAFLAG00004125 // CADAFLAG00011168 // CADAFLAG00006831 // CADAFLAG00001117 // CADAFLAG00000773 // CADAFLAG00001650 // CADAFLAG00003765 // CADAFLAG00006132 // CADAFLAG00007133
GO:0007275	P	0.00067	0.028		2.00459	multicellular organismal development	24	1132	100	9455	// CADAFLAG00010068 // CADAFLAG00006026 // CADAFLAG00010159 // CADAFLAG00003723 // CADAFLAG00003646 // CADAFLAG00003647 // CADAFLAG00008966 // CADAFLAG00005970 // CADAFLAG00003105 // CADAFLAG00001330 // CADAFLAG00005015 // CADAFLAG00007532 // CADAFLAG00001977 // CADAFLAG00006012 // CADAFLAG00008325 // CADAFLAG00006831 // CADAFLAG00001031 // CADAFLAG00005240 // CADAFLAG00002180 // CADAFLAG00010512…
GO:0032501	P	0.00067	0.028		2.00459	multicellular organismal process	24	1132	100	9455	// CADAFLAG00010068 // CADAFLAG00006026 // CADAFLAG00010159 // CADAFLAG00003723 // CADAFLAG00003646 // CADAFLAG00003647 // CADAFLAG00008966 // CADAFLAG00005970 // CADAFLAG00003105 // CADAFLAG00001330 // CADAFLAG00005015 // CADAFLAG00007532 // CADAFLAG00001977 // CADAFLAG00006012 // CADAFLAG00008325 // CADAFLAG00006831 // CADAFLAG00001031 // CADAFLAG00005240 // CADAFLAG00002180 // CADAFLAG00010512…
GO:0048856	P	0.00069	0.029		1.58946	anatomical structure development	51	1132	268	9455	// CADAFLAG00012017 // CADAFLAG00006026 // CADAFLAG00006668 // CADAFLAG00004125 // CADAFLAG00007481 // CADAFLAG00003723 // CADAFLAG00005339 // CADAFLAG00011003 // CADAFLAG00011242 // CADAFLAG00003646 // CADAFLAG00011576 // CADAFLAG00010159 // CADAFLAG00007238 // CADAFLAG00003647 // CADAFLAG00008966 // CADAFLAG00005970 // CADAFLAG00003105 // CADAFLAG00001090 // CADAFLAG00001330 // CADAFLAG00002545…
GO:0006084	P	0.00069	0.029		2.38642	acetyl-CoA metabolic process	16	1132	56	9455	// CADAFLAG00000450 // CADAFLAG00000451 // CADAFLAG00012136 // CADAFLAG00000453 // CADAFLAG00010921 // CADAFLAG00011736 // CADAFLAG00010853 // CADAFLAG00001573 // CADAFLAG00006001 // CADAFLAG00003164 // CADAFLAG00005638 // CADAFLAG00002578 // CADAFLAG00008607 // CADAFLAG00008812 // CADAFLAG00002363 // CADAFLAG00003770
GO:0032508	P	0.0008	0.033		4.55589	DNA duplex unwinding	6	1132	11	9455	// CADAFLAG00005775 // CADAFLAG00012112 // CADAFLAG00010537 // CADAFLAG00003867 // CADAFLAG00005922 // CADAFLAG00012497
GO:0032392	P	0.0008	0.033		4.55589	DNA geometric change	6	1132	11	9455	// CADAFLAG00005775 // CADAFLAG00012112 // CADAFLAG00010537 // CADAFLAG00003867 // CADAFLAG00005922 // CADAFLAG00012497
GO:0008202	P	0.00084	0.034		2.04172	steroid metabolic process	22	1132	90	9455	// CADAFLAG00011796 // CADAFLAG00002319 // CADAFLAG00006046 // CADAFLAG00008861 // CADAFLAG00013199 // CADAFLAG00001129 // CADAFLAG00000157 // CADAFLAG00002988 // CADAFLAG00006995 // CADAFLAG00011099 // CADAFLAG00010529 // CADAFLAG00012730 // CADAFLAG00013027 // CADAFLAG00013326 // CADAFLAG00002292 // CADAFLAG00006383 // CADAFLAG00002940 // CADAFLAG00006759 // CADAFLAG00012526 // CADAFLAG00012350…
GO:0030428	C	0.0031	0.034		2.38642	cell septum	12	1132	42	9455	// CADAFLAG00001989 // CADAFLAG00000389 // CADAFLAG00006668 // CADAFLAG00007577 // CADAFLAG00008859 // CADAFLAG00007481 // CADAFLAG00001654 // CADAFLAG00011676 // CADAFLAG00002545 // CADAFLAG00011003 // CADAFLAG00011242 // CADAFLAG00001724
GO:0003678	F	0.00095	0.037		3.51683	DNA helicase activity	8	1132	19	9455	// CADAFLAG00005775 // CADAFLAG00012112 // CADAFLAG00010537 // CADAFLAG00006756 // CADAFLAG00003867 // CADAFLAG00005922 // CADAFLAG00012497 // CADAFLAG00001528
GO:0075261	P	0.001	0.04		5.2203	positive regulation of spore-bearing organ development	5	1132	8	9455	// CADAFLAG00001031 // CADAFLAG00006026 // CADAFLAG00005240 // CADAFLAG00006831 // CADAFLAG00011189
GO:0051240	P	0.001	0.04		5.2203	positive regulation of multicellular organismal process	5	1132	8	9455	// CADAFLAG00001031 // CADAFLAG00006026 // CADAFLAG00005240 // CADAFLAG00006831 // CADAFLAG00011189
GO:0042274	P	0.001	0.04		5.2203	ribosomal small subunit biogenesis	5	1132	8	9455	// CADAFLAG00002571 // CADAFLAG00011057 // CADAFLAG00002058 // CADAFLAG00003936 // CADAFLAG00009647
GO:0006006	P	0.0011	0.042		1.84149	glucose metabolic process	28	1132	127	9455	// CADAFLAG00012017 // CADAFLAG00000451 // CADAFLAG00005566 // CADAFLAG00010065 // CADAFLAG00003723 // CADAFLAG00008607 // CADAFLAG00009148 // CADAFLAG00008523 // CADAFLAG00000450 // CADAFLAG00001319 // CADAFLAG00010876 // CADAFLAG00001886 // CADAFLAG00004794 // CADAFLAG00007274 // CADAFLAG00003121 // CADAFLAG00004081 // CADAFLAG00002532 // CADAFLAG00006383 // CADAFLAG00005638 // CADAFLAG00001117…
GO:0006066	P	0.0011	0.044		1.4292	alcohol metabolic process	77	1132	450	9455	// CADAFLAG00012017 // CADAFLAG00005566 // CADAFLAG00005638 // CADAFLAG00011796 // CADAFLAG00007675 // CADAFLAG00006046 // CADAFLAG00004328 // CADAFLAG00013326 // CADAFLAG00010065 // CADAFLAG00008849 // CADAFLAG00005542 // CADAFLAG00011531 // CADAFLAG00008607 // CADAFLAG00009148 // CADAFLAG00010529 // CADAFLAG00013199 // CADAFLAG00002319 // CADAFLAG00001129 // CADAFLAG00002626 // CADAFLAG00007806…
GO:0071103	P	0.0012	0.045		2.43614	DNA conformation change	14	1132	48	9455	// CADAFLAG00002537 // CADAFLAG00007009 // CADAFLAG00012139 // CADAFLAG00005775 // CADAFLAG00012112 // CADAFLAG00010457 // CADAFLAG00012138 // CADAFLAG00010797 // CADAFLAG00010537 // CADAFLAG00003867 // CADAFLAG00005922 // CADAFLAG00003646 // CADAFLAG00003647 // CADAFLAG00012497
GO:0031988	C	0.0042	0.045		2.68472	membrane-bounded vesicle	9	1132	28	9455	// CADAFLAG00002351 // CADAFLAG00011191 // CADAFLAG00004125 // CADAFLAG00002715 // CADAFLAG00004947 // CADAFLAG00003136 // CADAFLAG00005123 // CADAFLAG00007296 // CADAFLAG00001292
GO:0016023	C	0.0042	0.045		2.68472	cytoplasmic membrane-bounded vesicle	9	1132	28	9455	// CADAFLAG00002351 // CADAFLAG00011191 // CADAFLAG00004125 // CADAFLAG00002715 // CADAFLAG00004947 // CADAFLAG00003136 // CADAFLAG00005123 // CADAFLAG00007296 // CADAFLAG00001292
GO:0031225	C	0.0048	0.051		3.07723	anchored to membrane	7	1132	19	9455	// CADAFLAG00008948 // CADAFLAG00011329 // CADAFLAG00012709 // CADAFLAG00006457 // CADAFLAG00005046 // CADAFLAG00010002 // CADAFLAG00004621
GO:0005657	C	0.0053	0.055		2.78416	replication fork	8	1132	24	9455	// CADAFLAG00005775 // CADAFLAG00012112 // CADAFLAG00010537 // CADAFLAG00006756 // CADAFLAG00003867 // CADAFLAG00005922 // CADAFLAG00012497 // CADAFLAG00001528
GO:0044282	P	0.0015	0.058		1.50398	small molecule catabolic process	56	1132	311	9455	// CADAFLAG00012017 // CADAFLAG00005566 // CADAFLAG00012136 // CADAFLAG00013422 // CADAFLAG00002314 // CADAFLAG00001861 // CADAFLAG00013326 // CADAFLAG00010065 // CADAFLAG00005736 // CADAFLAG00011531 // CADAFLAG00008607 // CADAFLAG00004466 // CADAFLAG00009148 // CADAFLAG00005190 // CADAFLAG00002626 // CADAFLAG00007806 // CADAFLAG00000450 // CADAFLAG00001579 // CADAFLAG00010876 // CADAFLAG00001886…
GO:0009225	P	0.0015	0.058		3.65421	nucleotide-sugar metabolic process	7	1132	16	9455	// CADAFLAG00003699 // CADAFLAG00002125 // CADAFLAG00008559 // CADAFLAG00012518 // CADAFLAG00008811 // CADAFLAG00008523 // CADAFLAG00001500
GO:0030686	C	0.0057	0.058		3.34099	90S preribosome	6	1132	15	9455	// CADAFLAG00000365 // CADAFLAG00007301 // CADAFLAG00001307 // CADAFLAG00002571 // CADAFLAG00003930 // CADAFLAG00003936
GO:0016053	P	0.0017	0.063		1.43302	organic acid biosynthetic process	70	1132	408	9455	// CADAFLAG00005035 // CADAFLAG00000936 // CADAFLAG00013422 // CADAFLAG00010159 // CADAFLAG00011146 // CADAFLAG00000917 // CADAFLAG00011806 // CADAFLAG00013326 // CADAFLAG00013200 // CADAFLAG00006125 // CADAFLAG00003723 // CADAFLAG00008607 // CADAFLAG00005339 // CADAFLAG00011733 // CADAFLAG00001330 // CADAFLAG00008603 // CADAFLAG00013199 // CADAFLAG00011574 // CADAFLAG00005190 // CADAFLAG00011324…
GO:0046394	P	0.0017	0.063		1.43302	carboxylic acid biosynthetic process	70	1132	408	9455	// CADAFLAG00005035 // CADAFLAG00000936 // CADAFLAG00013422 // CADAFLAG00010159 // CADAFLAG00011146 // CADAFLAG00000917 // CADAFLAG00011806 // CADAFLAG00013326 // CADAFLAG00013200 // CADAFLAG00006125 // CADAFLAG00003723 // CADAFLAG00008607 // CADAFLAG00005339 // CADAFLAG00011733 // CADAFLAG00001330 // CADAFLAG00008603 // CADAFLAG00013199 // CADAFLAG00011574 // CADAFLAG00005190 // CADAFLAG00011324…
GO:0005509	F	0.0017	0.064		2.27795	calcium ion binding	15	1132	55	9455	// CADAFLAG00001989 // CADAFLAG00001977 // CADAFLAG00000473 // CADAFLAG00011267 // CADAFLAG00007172 // CADAFLAG00002258 // CADAFLAG00005851 // CADAFLAG00010089 // CADAFLAG00006822 // CADAFLAG00001725 // CADAFLAG00001724 // CADAFLAG00002715 // CADAFLAG00011859 // CADAFLAG00003569 // CADAFLAG00000294
GO:0009141	P	0.0018	0.065		1.614	nucleoside triphosphate metabolic process	40	1132	207	9455	// CADAFLAG00012750 // CADAFLAG00008763 // CADAFLAG00006235 // CADAFLAG00003685 // CADAFLAG00010024 // CADAFLAG00008356 // CADAFLAG00002740 // CADAFLAG00001103 // CADAFLAG00008416 // CADAFLAG00003396 // CADAFLAG00008966 // CADAFLAG00007432 // CADAFLAG00012538 // CADAFLAG00003105 // CADAFLAG00010521 // CADAFLAG00013268 // CADAFLAG00000806 // CADAFLAG00000647 // CADAFLAG00001829 // CADAFLAG00005660…
GO:0031410	C	0.007	0.07		2.50574	cytoplasmic vesicle	9	1132	30	9455	// CADAFLAG00002351 // CADAFLAG00011191 // CADAFLAG00004125 // CADAFLAG00002715 // CADAFLAG00004947 // CADAFLAG00003136 // CADAFLAG00005123 // CADAFLAG00007296 // CADAFLAG00001292
GO:0033108	P	0.0021	0.074		4.64026	mitochondrial respiratory chain complex assembly	5	1132	9	9455	// CADAFLAG00005048 // CADAFLAG00005380 // CADAFLAG00007470 // CADAFLAG00011742 // CADAFLAG00004000
GO:0006801	P	0.0021	0.074		4.64026	superoxide metabolic process	5	1132	9	9455	// CADAFLAG00011638 // CADAFLAG00001593 // CADAFLAG00002133 // CADAFLAG00011168 // CADAFLAG00002717
GO:0006261	P	0.0021	0.074		3.18189	DNA-dependent DNA replication	8	1132	21	9455	// CADAFLAG00005775 // CADAFLAG00004132 // CADAFLAG00010537 // CADAFLAG00008930 // CADAFLAG00005926 // CADAFLAG00003867 // CADAFLAG00005922 // CADAFLAG00012497
GO:0006414	P	0.0022	0.079		2.29284	translational elongation	14	1132	51	9455	// CADAFLAG00005453 // CADAFLAG00002277 // CADAFLAG00008897 // CADAFLAG00010824 // CADAFLAG00009844 // CADAFLAG00005779 // CADAFLAG00009647 // CADAFLAG00004902 // CADAFLAG00008160 // CADAFLAG00006277 // CADAFLAG00011702 // CADAFLAG00002255 // CADAFLAG00002389 // CADAFLAG00008763
GO:0000271	P	0.0022	0.079		2.15548	polysaccharide biosynthetic process	16	1132	62	9455	// CADAFLAG00003169 // CADAFLAG00001725 // CADAFLAG00008177 // CADAFLAG00008559 // CADAFLAG00006668 // CADAFLAG00003254 // CADAFLAG00003105 // CADAFLAG00007482 // CADAFLAG00005470 // CADAFLAG00007481 // CADAFLAG00008930 // CADAFLAG00006054 // CADAFLAG00008523 // CADAFLAG00007598 // CADAFLAG00003985 // CADAFLAG00011271
GO:0006090	P	0.0023	0.082		1.81576	pyruvate metabolic process	25	1132	115	9455	// CADAFLAG00000451 // CADAFLAG00005566 // CADAFLAG00006001 // CADAFLAG00010065 // CADAFLAG00003723 // CADAFLAG00008607 // CADAFLAG00009148 // CADAFLAG00008603 // CADAFLAG00000450 // CADAFLAG00001319 // CADAFLAG00000453 // CADAFLAG00001886 // CADAFLAG00007274 // CADAFLAG00003121 // CADAFLAG00004081 // CADAFLAG00002532 // CADAFLAG00013326 // CADAFLAG00006383 // CADAFLAG00005638 // CADAFLAG00001117…
GO:0030133	C	0.0082	0.082		3.13218	transport vesicle	6	1132	16	9455	// CADAFLAG00002351 // CADAFLAG00011191 // CADAFLAG00003136 // CADAFLAG00004947 // CADAFLAG00005123 // CADAFLAG00001292
GO:0070592	P	0.0024	0.084		3.85499	cell wall polysaccharide biosynthetic process	6	1132	13	9455	// CADAFLAG00003169 // CADAFLAG00003105 // CADAFLAG00008177 // CADAFLAG00008930 // CADAFLAG00003985 // CADAFLAG00007481
GO:0031982	C	0.0088	0.087		2.42491	vesicle	9	1132	31	9455	// CADAFLAG00002351 // CADAFLAG00011191 // CADAFLAG00004125 // CADAFLAG00002715 // CADAFLAG00004947 // CADAFLAG00003136 // CADAFLAG00005123 // CADAFLAG00007296 // CADAFLAG00001292
GO:0030134	C	0.0095	0.092		3.4802	ER to Golgi transport vesicle	5	1132	12	9455	// CADAFLAG00002351 // CADAFLAG00003136 // CADAFLAG00005123 // CADAFLAG00011191 // CADAFLAG00001292
GO:0030001	P	0.0029	0.1		1.76556	metal ion transport	26	1132	123	9455	// CADAFLAG00006356 // CADAFLAG00010023 // CADAFLAG00002078 // CADAFLAG00013462 // CADAFLAG00004000 // CADAFLAG00009916 // CADAFLAG00008576 // CADAFLAG00006149 // CADAFLAG00013286 // CADAFLAG00010726 // CADAFLAG00006259 // CADAFLAG00013476 // CADAFLAG00011742 // CADAFLAG00011010 // CADAFLAG00000972 // CADAFLAG00011254 // CADAFLAG00000050 // CADAFLAG00007321 // CADAFLAG00001897 // CADAFLAG00009823…
GO:0022892	F	0.0028	0.1		1.3831	substrate-specific transporter activity	77	1132	465	9455	// CADAFLAG00005798 // CADAFLAG00005799 // CADAFLAG00000538 // CADAFLAG00006356 // CADAFLAG00000919 // CADAFLAG00001549 // CADAFLAG00006235 // CADAFLAG00010616 // CADAFLAG00008706 // CADAFLAG00004124 // CADAFLAG00005373 // CADAFLAG00010024 // CADAFLAG00005048 // CADAFLAG00010438 // CADAFLAG00003586 // CADAFLAG00002582 // CADAFLAG00003913 // CADAFLAG00001103 // CADAFLAG00003919 // CADAFLAG00008883…
GO:0009059	P	0.0031	0.11		1.21043	macromolecule biosynthetic process	231	1132	1594	9455	// CADAFLAG00006026 // CADAFLAG00008763 // CADAFLAG00001961 // CADAFLAG00002264 // CADAFLAG00003993 // CADAFLAG00005779 // CADAFLAG00007158 // CADAFLAG00008845 // CADAFLAG00010881 // CADAFLAG00001246 // CADAFLAG00001243 // CADAFLAG00008603 // CADAFLAG00001241 // CADAFLAG00011574 // CADAFLAG00002803 // CADAFLAG00002744 // CADAFLAG00006624 // CADAFLAG00004932 // CADAFLAG00010563 // CADAFLAG00012679…
GO:0009119	P	0.0032	0.11		2.48317	ribonucleoside metabolic process	11	1132	37	9455	// CADAFLAG00006170 // CADAFLAG00013027 // CADAFLAG00001890 // CADAFLAG00010876 // CADAFLAG00011146 // CADAFLAG00007224 // CADAFLAG00008325 // CADAFLAG00010695 // CADAFLAG00007275 // CADAFLAG00013408 // CADAFLAG00007133
GO:0009199	P	0.0036	0.12		1.57126	ribonucleoside triphosphate metabolic process	38	1132	202	9455	// CADAFLAG00012750 // CADAFLAG00008763 // CADAFLAG00006235 // CADAFLAG00003685 // CADAFLAG00010024 // CADAFLAG00008356 // CADAFLAG00002740 // CADAFLAG00001103 // CADAFLAG00008416 // CADAFLAG00003396 // CADAFLAG00008966 // CADAFLAG00007432 // CADAFLAG00012538 // CADAFLAG00003105 // CADAFLAG00010521 // CADAFLAG00013268 // CADAFLAG00000806 // CADAFLAG00000647 // CADAFLAG00001829 // CADAFLAG00005660…
GO:0006271	P	0.0037	0.12		4.17624	DNA strand elongation during DNA replication	5	1132	10	9455	// CADAFLAG00005926 // CADAFLAG00003867 // CADAFLAG00012497 // CADAFLAG00005922 // CADAFLAG00005775
GO:0006334	P	0.0038	0.12		3.57963	nucleosome assembly	6	1132	14	9455	// CADAFLAG00002537 // CADAFLAG00012138 // CADAFLAG00010797 // CADAFLAG00012139 // CADAFLAG00003646 // CADAFLAG00003647
GO:0046164	P	0.0036	0.12		1.7215	alcohol catabolic process	27	1132	131	9455	// CADAFLAG00012017 // CADAFLAG00000451 // CADAFLAG00005566 // CADAFLAG00010065 // CADAFLAG00011531 // CADAFLAG00008607 // CADAFLAG00009148 // CADAFLAG00002626 // CADAFLAG00000450 // CADAFLAG00001319 // CADAFLAG00010876 // CADAFLAG00001886 // CADAFLAG00007274 // CADAFLAG00002885 // CADAFLAG00003723 // CADAFLAG00003121 // CADAFLAG00004081 // CADAFLAG00002532 // CADAFLAG00006383 // CADAFLAG00005638…
GO:0030435	P	0.0038	0.12		1.75472	sporulation resulting in formation of a cellular spore	25	1132	119	9455	// CADAFLAG00006026 // CADAFLAG00004125 // CADAFLAG00011640 // CADAFLAG00005339 // CADAFLAG00011242 // CADAFLAG00011576 // CADAFLAG00003105 // CADAFLAG00001090 // CADAFLAG00002545 // CADAFLAG00001684 // CADAFLAG00007532 // CADAFLAG00012140 // CADAFLAG00008325 // CADAFLAG00006132 // CADAFLAG00002715 // CADAFLAG00001031 // CADAFLAG00007481 // CADAFLAG00011271 // CADAFLAG00002792 // CADAFLAG00008930…
GO:0046222	P	0.0038	0.12		3.57963	aflatoxin metabolic process	6	1132	14	9455	// CADAFLAG00007806 // CADAFLAG00007797 // CADAFLAG00007814 // CADAFLAG00007798 // CADAFLAG00007811 // CADAFLAG00007807
GO:0043385	P	0.0038	0.12		3.57963	mycotoxin metabolic process	6	1132	14	9455	// CADAFLAG00007806 // CADAFLAG00007797 // CADAFLAG00007814 // CADAFLAG00007798 // CADAFLAG00007811 // CADAFLAG00007807
GO:0043386	P	0.0038	0.12		3.57963	mycotoxin biosynthetic process	6	1132	14	9455	// CADAFLAG00007806 // CADAFLAG00007797 // CADAFLAG00007814 // CADAFLAG00007798 // CADAFLAG00007811 // CADAFLAG00007807
GO:0045122	P	0.0038	0.12		3.57963	aflatoxin biosynthetic process	6	1132	14	9455	// CADAFLAG00007806 // CADAFLAG00007797 // CADAFLAG00007814 // CADAFLAG00007798 // CADAFLAG00007811 // CADAFLAG00007807
GO:0043648	P	0.0035	0.12		1.86598	dicarboxylic acid metabolic process	21	1132	94	9455	// CADAFLAG00002180 // CADAFLAG00001579 // CADAFLAG00012136 // CADAFLAG00000453 // CADAFLAG00004466 // CADAFLAG00007537 // CADAFLAG00003096 // CADAFLAG00006001 // CADAFLAG00000917 // CADAFLAG00011838 // CADAFLAG00001330 // CADAFLAG00011549 // CADAFLAG00006276 // CADAFLAG00003723 // CADAFLAG00012999 // CADAFLAG00003121 // CADAFLAG00002022 // CADAFLAG00005015 // CADAFLAG00005638 // CADAFLAG00008812…
GO:0000462	P	0.0037	0.12		4.17624	maturation of SSU-rRNA from tricistronic rRNA transcript (SSU-rRNA, 5.8S rRNA, LSU-rRNA)	5	1132	10	9455	// CADAFLAG00007301 // CADAFLAG00003930 // CADAFLAG00003936 // CADAFLAG00002277 // CADAFLAG00008897
GO:0009272	P	0.0038	0.12		3.57963	fungal-type cell wall biogenesis	6	1132	14	9455	// CADAFLAG00003169 // CADAFLAG00008177 // CADAFLAG00008930 // CADAFLAG00003985 // CADAFLAG00006132 // CADAFLAG00011271
GO:0022616	P	0.0037	0.12		4.17624	DNA strand elongation	5	1132	10	9455	// CADAFLAG00005926 // CADAFLAG00003867 // CADAFLAG00012497 // CADAFLAG00005922 // CADAFLAG00005775
GO:0043233	C	0.013	0.12		1.35253	organelle lumen	57	1132	352	9455	// CADAFLAG00010068 // CADAFLAG00006026 // CADAFLAG00012136 // CADAFLAG00004994 // CADAFLAG00005113 // CADAFLAG00005775 // CADAFLAG00007094 // CADAFLAG00010089 // CADAFLAG00006125 // CADAFLAG00001246 // CADAFLAG00003586 // CADAFLAG00004803 // CADAFLAG00003584 // CADAFLAG00003930 // CADAFLAG00011245 // CADAFLAG00008998 // CADAFLAG00000450 // CADAFLAG00000451 // CADAFLAG00011212 // CADAFLAG00010853…
GO:0022891	F	0.0039	0.13		1.37637	substrate-specific transmembrane transporter activity	73	1132	443	9455	// CADAFLAG00005798 // CADAFLAG00005799 // CADAFLAG00000538 // CADAFLAG00006356 // CADAFLAG00000919 // CADAFLAG00001549 // CADAFLAG00006235 // CADAFLAG00010616 // CADAFLAG00008706 // CADAFLAG00004124 // CADAFLAG00005373 // CADAFLAG00010024 // CADAFLAG00005048 // CADAFLAG00010438 // CADAFLAG00003586 // CADAFLAG00002582 // CADAFLAG00001103 // CADAFLAG00003919 // CADAFLAG00008883 // CADAFLAG00012531…
GO:0042123	F	0.0037	0.13		4.17624	glucanosyltransferase activity	5	1132	10	9455	// CADAFLAG00011715 // CADAFLAG00010002 // CADAFLAG00012709 // CADAFLAG00006457 // CADAFLAG00004621
GO:0016667	F	0.0038	0.13		2.33092	oxidoreductase activity, acting on sulfur group of donors	12	1132	43	9455	// CADAFLAG00011806 // CADAFLAG00004108 // CADAFLAG00000663 // CADAFLAG00010089 // CADAFLAG00011168 // CADAFLAG00005638 // CADAFLAG00001117 // CADAFLAG00001322 // CADAFLAG00005138 // CADAFLAG00010700 // CADAFLAG00001371 // CADAFLAG00007133
GO:0032156	C	0.014	0.13		3.21249	septin cytoskeleton	5	1132	13	9455	// CADAFLAG00001989 // CADAFLAG00001654 // CADAFLAG00003580 // CADAFLAG00001724 // CADAFLAG00000389
GO:0032040	C	0.014	0.13		3.21249	small-subunit processome	5	1132	13	9455	// CADAFLAG00002571 // CADAFLAG00007301 // CADAFLAG00002713 // CADAFLAG00001307 // CADAFLAG00003930
GO:0019318	P	0.0044	0.14		1.54382	hexose metabolic process	39	1132	211	9455	// CADAFLAG00012017 // CADAFLAG00000451 // CADAFLAG00005566 // CADAFLAG00010065 // CADAFLAG00011531 // CADAFLAG00008607 // CADAFLAG00009148 // CADAFLAG00008523 // CADAFLAG00007806 // CADAFLAG00000450 // CADAFLAG00001319 // CADAFLAG00003699 // CADAFLAG00002626 // CADAFLAG00010876 // CADAFLAG00003000 // CADAFLAG00004794 // CADAFLAG00001886 // CADAFLAG00012518 // CADAFLAG00007274 // CADAFLAG00003121…
GO:0005576	C	0.015	0.14		1.36531	extracellular region	51	1132	312	9455	// CADAFLAG00002156 // CADAFLAG00011061 // CADAFLAG00008691 // CADAFLAG00010738 // CADAFLAG00008763 // CADAFLAG00007448 // CADAFLAG00005503 // CADAFLAG00012811 // CADAFLAG00011640 // CADAFLAG00011329 // CADAFLAG00011223 // CADAFLAG00001496 // CADAFLAG00010002 // CADAFLAG00008251 // CADAFLAG00002846 // CADAFLAG00001886 // CADAFLAG00004794 // CADAFLAG00001450 // CADAFLAG00005856 // CADAFLAG00005736…
GO:0009259	P	0.0048	0.15		1.50275	ribonucleotide metabolic process	43	1132	239	9455	// CADAFLAG00012750 // CADAFLAG00008763 // CADAFLAG00006235 // CADAFLAG00003685 // CADAFLAG00010024 // CADAFLAG00008356 // CADAFLAG00008603 // CADAFLAG00002740 // CADAFLAG00001103 // CADAFLAG00008416 // CADAFLAG00003396 // CADAFLAG00010876 // CADAFLAG00008966 // CADAFLAG00007432 // CADAFLAG00012538 // CADAFLAG00003105 // CADAFLAG00010521 // CADAFLAG00007275 // CADAFLAG00013268 // CADAFLAG00000806…
GO:0042398	P	0.0048	0.15		1.63774	cellular amino acid derivative biosynthetic process	30	1132	153	9455	// CADAFLAG00010159 // CADAFLAG00000917 // CADAFLAG00012033 // CADAFLAG00003723 // CADAFLAG00003721 // CADAFLAG00008603 // CADAFLAG00005190 // CADAFLAG00007806 // CADAFLAG00007807 // CADAFLAG00005970 // CADAFLAG00011324 // CADAFLAG00002532 // CADAFLAG00004914 // CADAFLAG00001330 // CADAFLAG00003121 // CADAFLAG00007797 // CADAFLAG00007798 // CADAFLAG00007537 // CADAFLAG00003096 // CADAFLAG00008325…
GO:0019320	P	0.0049	0.15		1.74312	hexose catabolic process	24	1132	115	9455	// CADAFLAG00012017 // CADAFLAG00000451 // CADAFLAG00005566 // CADAFLAG00010065 // CADAFLAG00003723 // CADAFLAG00008607 // CADAFLAG00009148 // CADAFLAG00002626 // CADAFLAG00000450 // CADAFLAG00001319 // CADAFLAG00010876 // CADAFLAG00001886 // CADAFLAG00007274 // CADAFLAG00003121 // CADAFLAG00004081 // CADAFLAG00002532 // CADAFLAG00006383 // CADAFLAG00005638 // CADAFLAG00008361 // CADAFLAG00010861…
GO:0034641	P	0.0049	0.15		1.25377	cellular nitrogen compound metabolic process	139	1132	926	9455	// CADAFLAG00002314 // CADAFLAG00008607 // CADAFLAG00010364 // CADAFLAG00001579 // CADAFLAG00010655 // CADAFLAG00000365 // CADAFLAG00001573 // CADAFLAG00011549 // CADAFLAG00006276 // CADAFLAG00013284 // CADAFLAG00007795 // CADAFLAG00001377 // CADAFLAG00000567 // CADAFLAG00011115 // CADAFLAG00002166 // CADAFLAG00001123 // CADAFLAG00011507 // CADAFLAG00002754 // CADAFLAG00008402 // CADAFLAG00010861…
GO:0006007	P	0.005	0.15		1.76245	glucose catabolic process	23	1132	109	9455	// CADAFLAG00012017 // CADAFLAG00000451 // CADAFLAG00005566 // CADAFLAG00010065 // CADAFLAG00003723 // CADAFLAG00008607 // CADAFLAG00009148 // CADAFLAG00000450 // CADAFLAG00001319 // CADAFLAG00010876 // CADAFLAG00001886 // CADAFLAG00007274 // CADAFLAG00003121 // CADAFLAG00004081 // CADAFLAG00002532 // CADAFLAG00006383 // CADAFLAG00005638 // CADAFLAG00008361 // CADAFLAG00010861 // CADAFLAG00001568…
GO:0055086	P	0.0051	0.15		1.3377	nucleobase, nucleoside and nucleotide metabolic process	82	1132	512	9455	// CADAFLAG00004466 // CADAFLAG00012750 // CADAFLAG00008763 // CADAFLAG00011146 // CADAFLAG00006235 // CADAFLAG00002314 // CADAFLAG00009022 // CADAFLAG00007224 // CADAFLAG00011168 // CADAFLAG00001306 // CADAFLAG00010024 // CADAFLAG00008356 // CADAFLAG00004747 // CADAFLAG00002382 // CADAFLAG00008603 // CADAFLAG00002740 // CADAFLAG00001103 // CADAFLAG00012845 // CADAFLAG00009839 // CADAFLAG00001579…
GO:0015931	P	0.005	0.15		2.35583	nucleobase, nucleoside, nucleotide and nucleic acid transport	11	1132	39	9455	// CADAFLAG00005798 // CADAFLAG00005799 // CADAFLAG00012411 // CADAFLAG00005123 // CADAFLAG00004124 // CADAFLAG00007753 // CADAFLAG00002927 // CADAFLAG00001127 // CADAFLAG00009007 // CADAFLAG00003936 // CADAFLAG00008257
GO:0009097	P	0.0053	0.15		2.45661	isoleucine biosynthetic process	10	1132	34	9455	// CADAFLAG00000450 // CADAFLAG00010159 // CADAFLAG00002532 // CADAFLAG00011838 // CADAFLAG00004899 // CADAFLAG00008607 // CADAFLAG00006639 // CADAFLAG00005190 // CADAFLAG00011324 // CADAFLAG00004081
GO:0033692	P	0.0053	0.15		2.45661	cellular polysaccharide biosynthetic process	10	1132	34	9455	// CADAFLAG00003169 // CADAFLAG00001725 // CADAFLAG00003105 // CADAFLAG00008177 // CADAFLAG00007481 // CADAFLAG00008930 // CADAFLAG00006054 // CADAFLAG00008523 // CADAFLAG00003985 // CADAFLAG00011271
GO:0009144	P	0.0053	0.15		1.54521	purine nucleoside triphosphate metabolic process	37	1132	200	9455	// CADAFLAG00012750 // CADAFLAG00008763 // CADAFLAG00006235 // CADAFLAG00003685 // CADAFLAG00010024 // CADAFLAG00008356 // CADAFLAG00002740 // CADAFLAG00001103 // CADAFLAG00008416 // CADAFLAG00003396 // CADAFLAG00008966 // CADAFLAG00007432 // CADAFLAG00012538 // CADAFLAG00003105 // CADAFLAG00010521 // CADAFLAG00013268 // CADAFLAG00000806 // CADAFLAG00000647 // CADAFLAG00001829 // CADAFLAG00005660…
GO:0009205	P	0.0053	0.15		1.54521	purine ribonucleoside triphosphate metabolic process	37	1132	200	9455	// CADAFLAG00012750 // CADAFLAG00008763 // CADAFLAG00006235 // CADAFLAG00003685 // CADAFLAG00010024 // CADAFLAG00008356 // CADAFLAG00002740 // CADAFLAG00001103 // CADAFLAG00008416 // CADAFLAG00003396 // CADAFLAG00008966 // CADAFLAG00007432 // CADAFLAG00012538 // CADAFLAG00003105 // CADAFLAG00010521 // CADAFLAG00013268 // CADAFLAG00000806 // CADAFLAG00000647 // CADAFLAG00001829 // CADAFLAG00005660…
GO:0070013	C	0.018	0.16		1.33259	intracellular organelle lumen	56	1132	351	9455	// CADAFLAG00010068 // CADAFLAG00006026 // CADAFLAG00012136 // CADAFLAG00004994 // CADAFLAG00005113 // CADAFLAG00005775 // CADAFLAG00007094 // CADAFLAG00010089 // CADAFLAG00006125 // CADAFLAG00001246 // CADAFLAG00003586 // CADAFLAG00004803 // CADAFLAG00003584 // CADAFLAG00003930 // CADAFLAG00011245 // CADAFLAG00008998 // CADAFLAG00000450 // CADAFLAG00000451 // CADAFLAG00011212 // CADAFLAG00010853…
GO:0009150	P	0.0058	0.17		1.50198	purine ribonucleotide metabolic process	41	1132	228	9455	// CADAFLAG00012750 // CADAFLAG00008763 // CADAFLAG00006235 // CADAFLAG00003685 // CADAFLAG00010024 // CADAFLAG00008356 // CADAFLAG00008603 // CADAFLAG00002740 // CADAFLAG00001103 // CADAFLAG00008416 // CADAFLAG00003396 // CADAFLAG00010876 // CADAFLAG00008966 // CADAFLAG00007432 // CADAFLAG00012538 // CADAFLAG00003105 // CADAFLAG00010521 // CADAFLAG00013268 // CADAFLAG00000806 // CADAFLAG00000647…
GO:0044248	P	0.0058	0.17		1.25726	cellular catabolic process	129	1132	857	9455	// CADAFLAG00008763 // CADAFLAG00002314 // CADAFLAG00008356 // CADAFLAG00008607 // CADAFLAG00009062 // CADAFLAG00002740 // CADAFLAG00001579 // CADAFLAG00003396 // CADAFLAG00001886 // CADAFLAG00001573 // CADAFLAG00006276 // CADAFLAG00013280 // CADAFLAG00004747 // CADAFLAG00005618 // CADAFLAG00008160 // CADAFLAG00008361 // CADAFLAG00003770 // CADAFLAG00008402 // CADAFLAG00010861 // CADAFLAG00001568…
GO:0030490	P	0.0061	0.17		3.79658	maturation of SSU-rRNA	5	1132	11	9455	// CADAFLAG00007301 // CADAFLAG00003930 // CADAFLAG00003936 // CADAFLAG00002277 // CADAFLAG00008897
GO:0006519	P	0.0062	0.17		1.25998	cellular amino acid and derivative metabolic process	124	1132	822	9455	// CADAFLAG00001246 // CADAFLAG00008607 // CADAFLAG00010364 // CADAFLAG00008603 // CADAFLAG00001579 // CADAFLAG00010655 // CADAFLAG00000365 // CADAFLAG00001573 // CADAFLAG00011549 // CADAFLAG00006276 // CADAFLAG00013284 // CADAFLAG00007797 // CADAFLAG00007795 // CADAFLAG00007798 // CADAFLAG00010861 // CADAFLAG00011115 // CADAFLAG00002166 // CADAFLAG00011507 // CADAFLAG00010693 // CADAFLAG00008402…
GO:0006310	P	0.0062	0.17		2.29693	DNA recombination	11	1132	40	9455	// CADAFLAG00005775 // CADAFLAG00005955 // CADAFLAG00010537 // CADAFLAG00010783 // CADAFLAG00006756 // CADAFLAG00005032 // CADAFLAG00005926 // CADAFLAG00008354 // CADAFLAG00005922 // CADAFLAG00003867 // CADAFLAG00012497
GO:0006163	P	0.0064	0.18		1.48646	purine nucleotide metabolic process	42	1132	236	9455	// CADAFLAG00012750 // CADAFLAG00008763 // CADAFLAG00006235 // CADAFLAG00003685 // CADAFLAG00010024 // CADAFLAG00008356 // CADAFLAG00008603 // CADAFLAG00002740 // CADAFLAG00001103 // CADAFLAG00000634 // CADAFLAG00008416 // CADAFLAG00003396 // CADAFLAG00010876 // CADAFLAG00008966 // CADAFLAG00007432 // CADAFLAG00012538 // CADAFLAG00003105 // CADAFLAG00010521 // CADAFLAG00013268 // CADAFLAG00000806…
GO:0030154	P	0.0065	0.18		1.68397	cell differentiation	25	1132	124	9455	// CADAFLAG00006026 // CADAFLAG00004125 // CADAFLAG00011640 // CADAFLAG00005339 // CADAFLAG00011242 // CADAFLAG00011576 // CADAFLAG00003105 // CADAFLAG00001090 // CADAFLAG00002545 // CADAFLAG00001684 // CADAFLAG00007532 // CADAFLAG00012140 // CADAFLAG00008325 // CADAFLAG00006132 // CADAFLAG00002715 // CADAFLAG00001031 // CADAFLAG00007481 // CADAFLAG00011271 // CADAFLAG00002792 // CADAFLAG00008930…
GO:0006888	P	0.0067	0.18		2.92337	ER to Golgi vesicle-mediated transport	7	1132	20	9455	// CADAFLAG00008228 // CADAFLAG00011191 // CADAFLAG00008177 // CADAFLAG00004125 // CADAFLAG00003136 // CADAFLAG00000157 // CADAFLAG00001292
GO:0071555	P	0.0068	0.19		1.98868	cell wall organization	15	1132	63	9455	// CADAFLAG00003407 // CADAFLAG00003105 // CADAFLAG00001710 // CADAFLAG00012709 // CADAFLAG00008948 // CADAFLAG00007481 // CADAFLAG00008357 // CADAFLAG00007577 // CADAFLAG00001288 // CADAFLAG00006457 // CADAFLAG00006132 // CADAFLAG00010002 // CADAFLAG00004621 // CADAFLAG00011576 // CADAFLAG00011271
GO:0051716	P	0.0068	0.19		1.32397	cellular response to stimulus	81	1132	511	9455	// CADAFLAG00004803 // CADAFLAG00011797 // CADAFLAG00013422 // CADAFLAG00002319 // CADAFLAG00006046 // CADAFLAG00005775 // CADAFLAG00003110 // CADAFLAG00010088 // CADAFLAG00012138 // CADAFLAG00012783 // CADAFLAG00006132 // CADAFLAG00007481 // CADAFLAG00010303 // CADAFLAG00008354 // CADAFLAG00005542 // CADAFLAG00003646 // CADAFLAG00002626 // CADAFLAG00007806 // CADAFLAG00003765 // CADAFLAG00008228…
GO:0034645	P	0.0069	0.19		1.19822	cellular macromolecule biosynthetic process	205	1132	1429	9455	// CADAFLAG00006026 // CADAFLAG00008763 // CADAFLAG00001961 // CADAFLAG00002264 // CADAFLAG00003993 // CADAFLAG00005779 // CADAFLAG00007158 // CADAFLAG00008845 // CADAFLAG00010881 // CADAFLAG00001243 // CADAFLAG00001241 // CADAFLAG00002803 // CADAFLAG00002744 // CADAFLAG00006624 // CADAFLAG00004932 // CADAFLAG00000474 // CADAFLAG00012679 // CADAFLAG00005775 // CADAFLAG00008922 // CADAFLAG00006277…
GO:0006082	P	0.0069	0.19		1.22534	organic acid metabolic process	158	1132	1077	9455	// CADAFLAG00002264 // CADAFLAG00000936 // CADAFLAG00013200 // CADAFLAG00008607 // CADAFLAG00010364 // CADAFLAG00008603 // CADAFLAG00011574 // CADAFLAG00001579 // CADAFLAG00010563 // CADAFLAG00010655 // CADAFLAG00001886 // CADAFLAG00000365 // CADAFLAG00001573 // CADAFLAG00011549 // CADAFLAG00006276 // CADAFLAG00013284 // CADAFLAG00007795 // CADAFLAG00001377 // CADAFLAG00011115 // CADAFLAG00002166…
GO:0006725	P	0.0073	0.19		1.31387	cellular aromatic compound metabolic process	84	1132	534	9455	// CADAFLAG00000936 // CADAFLAG00011797 // CADAFLAG00013422 // CADAFLAG00007675 // CADAFLAG00011146 // CADAFLAG00002314 // CADAFLAG00000917 // CADAFLAG00009022 // CADAFLAG00007224 // CADAFLAG00011168 // CADAFLAG00006125 // CADAFLAG00003723 // CADAFLAG00010921 // CADAFLAG00002180 // CADAFLAG00005339 // CADAFLAG00002382 // CADAFLAG00008603 // CADAFLAG00011075 // CADAFLAG00007806 // CADAFLAG00007807…
GO:0004003	F	0.0057	0.19		3.34099	ATP-dependent DNA helicase activity	6	1132	15	9455	// CADAFLAG00005775 // CADAFLAG00012112 // CADAFLAG00006756 // CADAFLAG00005922 // CADAFLAG00012497 // CADAFLAG00001528
GO:0044459	C	0.021	0.19		1.95483	plasma membrane part	11	1132	47	9455	// CADAFLAG00010726 // CADAFLAG00003105 // CADAFLAG00012709 // CADAFLAG00001288 // CADAFLAG00003121 // CADAFLAG00004947 // CADAFLAG00011003 // CADAFLAG00010002 // CADAFLAG00000050 // CADAFLAG00005240 // CADAFLAG00011271
GO:0006790	P	0.0075	0.2		1.56304	sulfur metabolic process	32	1132	171	9455	// CADAFLAG00000936 // CADAFLAG00011146 // CADAFLAG00011806 // CADAFLAG00003407 // CADAFLAG00003378 // CADAFLAG00005970 // CADAFLAG00013284 // CADAFLAG00000430 // CADAFLAG00006051 // CADAFLAG00002422 // CADAFLAG00003090 // CADAFLAG00008878 // CADAFLAG00002792 // CADAFLAG00002532 // CADAFLAG00008325 // CADAFLAG00011838 // CADAFLAG00011507 // CADAFLAG00001117 // CADAFLAG00009823 // CADAFLAG00012999…
GO:0004100	F	0.0061	0.2		3.79658	chitin synthase activity	5	1132	11	9455	// CADAFLAG00007598 // CADAFLAG00003254 // CADAFLAG00007482 // CADAFLAG00006668 // CADAFLAG00007481
GO:0010467	P	0.0078	0.21		1.1908	gene expression	212	1132	1487	9455	// CADAFLAG00002156 // CADAFLAG00008763 // CADAFLAG00001961 // CADAFLAG00006026 // CADAFLAG00005775 // CADAFLAG00007094 // CADAFLAG00005779 // CADAFLAG00007158 // CADAFLAG00008845 // CADAFLAG00010881 // CADAFLAG00001243 // CADAFLAG00001241 // CADAFLAG00002740 // CADAFLAG00002803 // CADAFLAG00002744 // CADAFLAG00009065 // CADAFLAG00004932 // CADAFLAG00000474 // CADAFLAG00000365 // CADAFLAG00009844…
GO:0009308	P	0.0083	0.21		1.24784	amine metabolic process	124	1132	830	9455	// CADAFLAG00008607 // CADAFLAG00010364 // CADAFLAG00010159 // CADAFLAG00001579 // CADAFLAG00010655 // CADAFLAG00006424 // CADAFLAG00001573 // CADAFLAG00003254 // CADAFLAG00006276 // CADAFLAG00013284 // CADAFLAG00007795 // CADAFLAG00001377 // CADAFLAG00010722 // CADAFLAG00010861 // CADAFLAG00013326 // CADAFLAG00011115 // CADAFLAG00002166 // CADAFLAG00011507 // CADAFLAG00005364 // CADAFLAG00010693…
GO:0006023	P	0.0082	0.21		2.32013	aminoglycan biosynthetic process	10	1132	36	9455	// CADAFLAG00003169 // CADAFLAG00008559 // CADAFLAG00006668 // CADAFLAG00008177 // CADAFLAG00007482 // CADAFLAG00005470 // CADAFLAG00007481 // CADAFLAG00008930 // CADAFLAG00003254 // CADAFLAG00007598
GO:0071470	P	0.0082	0.21		2.13255	cellular response to osmotic stress	12	1132	47	9455	// CADAFLAG00004747 // CADAFLAG00008791 // CADAFLAG00001886 // CADAFLAG00001450 // CADAFLAG00008788 // CADAFLAG00006831 // CADAFLAG00010311 // CADAFLAG00010303 // CADAFLAG00001031 // CADAFLAG00005240 // CADAFLAG00007481 // CADAFLAG00005902
GO:0034470	P	0.008	0.21		1.65724	ncRNA processing	25	1132	126	9455	// CADAFLAG00002058 // CADAFLAG00010339 // CADAFLAG00007094 // CADAFLAG00009792 // CADAFLAG00008277 // CADAFLAG00003584 // CADAFLAG00002740 // CADAFLAG00003936 // CADAFLAG00010029 // CADAFLAG00011245 // CADAFLAG00007537 // CADAFLAG00011212 // CADAFLAG00000365 // CADAFLAG00003376 // CADAFLAG00013408 // CADAFLAG00006170 // CADAFLAG00005453 // CADAFLAG00002277 // CADAFLAG00002713 // CADAFLAG00008998…
GO:0000097	P	0.0082	0.21		2.32013	sulfur amino acid biosynthetic process	10	1132	36	9455	// CADAFLAG00008878 // CADAFLAG00011806 // CADAFLAG00010693 // CADAFLAG00005496 // CADAFLAG00011146 // CADAFLAG00008325 // CADAFLAG00011838 // CADAFLAG00013284 // CADAFLAG00002422 // CADAFLAG00006051
GO:0043436	P	0.0082	0.21		1.21985	oxoacid metabolic process	157	1132	1075	9455	// CADAFLAG00002264 // CADAFLAG00000936 // CADAFLAG00013200 // CADAFLAG00008607 // CADAFLAG00010364 // CADAFLAG00008603 // CADAFLAG00011574 // CADAFLAG00001579 // CADAFLAG00010563 // CADAFLAG00010655 // CADAFLAG00001886 // CADAFLAG00000365 // CADAFLAG00001573 // CADAFLAG00011549 // CADAFLAG00006276 // CADAFLAG00013284 // CADAFLAG00007795 // CADAFLAG00001377 // CADAFLAG00011115 // CADAFLAG00002166…
GO:0048646	P	0.0083	0.21		1.57594	anatomical structure formation involved in morphogenesis	30	1132	159	9455	// CADAFLAG00006026 // CADAFLAG00006668 // CADAFLAG00004125 // CADAFLAG00007481 // CADAFLAG00005339 // CADAFLAG00011242 // CADAFLAG00011576 // CADAFLAG00003105 // CADAFLAG00001090 // CADAFLAG00002545 // CADAFLAG00001684 // CADAFLAG00007532 // CADAFLAG00012140 // CADAFLAG00008325 // CADAFLAG00009017 // CADAFLAG00008859 // CADAFLAG00006132 // CADAFLAG00002715 // CADAFLAG00001031 // CADAFLAG00011640…
GO:0046365	P	0.0083	0.21		1.67049	monosaccharide catabolic process	24	1132	120	9455	// CADAFLAG00012017 // CADAFLAG00000451 // CADAFLAG00005566 // CADAFLAG00010065 // CADAFLAG00003723 // CADAFLAG00008607 // CADAFLAG00009148 // CADAFLAG00002626 // CADAFLAG00000450 // CADAFLAG00001319 // CADAFLAG00010876 // CADAFLAG00001886 // CADAFLAG00007274 // CADAFLAG00003121 // CADAFLAG00004081 // CADAFLAG00002532 // CADAFLAG00006383 // CADAFLAG00005638 // CADAFLAG00008361 // CADAFLAG00010861…
GO:0019752	P	0.0082	0.21		1.21985	carboxylic acid metabolic process	157	1132	1075	9455	// CADAFLAG00002264 // CADAFLAG00000936 // CADAFLAG00013200 // CADAFLAG00008607 // CADAFLAG00010364 // CADAFLAG00008603 // CADAFLAG00011574 // CADAFLAG00001579 // CADAFLAG00010563 // CADAFLAG00010655 // CADAFLAG00001886 // CADAFLAG00000365 // CADAFLAG00001573 // CADAFLAG00011549 // CADAFLAG00006276 // CADAFLAG00013284 // CADAFLAG00007795 // CADAFLAG00001377 // CADAFLAG00011115 // CADAFLAG00002166…
GO:0006753	P	0.0087	0.21		1.36595	nucleoside phosphate metabolic process	61	1132	373	9455	// CADAFLAG00004466 // CADAFLAG00012750 // CADAFLAG00008763 // CADAFLAG00006235 // CADAFLAG00009022 // CADAFLAG00003685 // CADAFLAG00010024 // CADAFLAG00008356 // CADAFLAG00009148 // CADAFLAG00008603 // CADAFLAG00002740 // CADAFLAG00001103 // CADAFLAG00001579 // CADAFLAG00008416 // CADAFLAG00003396 // CADAFLAG00010876 // CADAFLAG00008571 // CADAFLAG00007432 // CADAFLAG00012538 // CADAFLAG00003105…
GO:0007047	P	0.0087	0.21		2.04872	cellular cell wall organization	13	1132	53	9455	// CADAFLAG00003407 // CADAFLAG00003105 // CADAFLAG00012709 // CADAFLAG00007481 // CADAFLAG00008357 // CADAFLAG00007577 // CADAFLAG00001288 // CADAFLAG00006457 // CADAFLAG00006132 // CADAFLAG00010002 // CADAFLAG00004621 // CADAFLAG00011576 // CADAFLAG00011271
GO:0043934	P	0.0086	0.21		1.5598	sporulation	31	1132	166	9455	// CADAFLAG00006026 // CADAFLAG00006668 // CADAFLAG00004125 // CADAFLAG00007481 // CADAFLAG00005339 // CADAFLAG00011242 // CADAFLAG00011576 // CADAFLAG00007577 // CADAFLAG00003105 // CADAFLAG00001090 // CADAFLAG00002545 // CADAFLAG00001684 // CADAFLAG00007532 // CADAFLAG00012140 // CADAFLAG00008325 // CADAFLAG00009017 // CADAFLAG00008859 // CADAFLAG00006132 // CADAFLAG00002715 // CADAFLAG00001031…
GO:0009117	P	0.0087	0.21		1.36595	nucleotide metabolic process	61	1132	373	9455	// CADAFLAG00004466 // CADAFLAG00012750 // CADAFLAG00008763 // CADAFLAG00006235 // CADAFLAG00009022 // CADAFLAG00003685 // CADAFLAG00010024 // CADAFLAG00008356 // CADAFLAG00009148 // CADAFLAG00008603 // CADAFLAG00002740 // CADAFLAG00001103 // CADAFLAG00001579 // CADAFLAG00008416 // CADAFLAG00003396 // CADAFLAG00010876 // CADAFLAG00008571 // CADAFLAG00007432 // CADAFLAG00012538 // CADAFLAG00003105…
GO:0045229	P	0.0087	0.21		2.04872	external encapsulating structure organization	13	1132	53	9455	// CADAFLAG00003407 // CADAFLAG00003105 // CADAFLAG00012709 // CADAFLAG00007481 // CADAFLAG00008357 // CADAFLAG00007577 // CADAFLAG00001288 // CADAFLAG00006457 // CADAFLAG00006132 // CADAFLAG00010002 // CADAFLAG00004621 // CADAFLAG00011576 // CADAFLAG00011271
GO:0044432	C	0.024	0.21		1.61936	endoplasmic reticulum part	19	1132	98	9455	// CADAFLAG00002351 // CADAFLAG00013027 // CADAFLAG00010993 // CADAFLAG00007675 // CADAFLAG00011191 // CADAFLAG00000663 // CADAFLAG00011527 // CADAFLAG00010089 // CADAFLAG00008177 // CADAFLAG00007321 // CADAFLAG00000478 // CADAFLAG00011198 // CADAFLAG00000828 // CADAFLAG00002029 // CADAFLAG00008202 // CADAFLAG00012811 // CADAFLAG00010715 // CADAFLAG00005123 // CADAFLAG00012730
GO:0019867	C	0.024	0.22		1.98868	outer membrane	10	1132	42	9455	// CADAFLAG00001579 // CADAFLAG00003221 // CADAFLAG00009934 // CADAFLAG00010521 // CADAFLAG00005038 // CADAFLAG00002319 // CADAFLAG00013448 // CADAFLAG00012350 // CADAFLAG00007675 // CADAFLAG00008251
GO:0009066	P	0.0092	0.23		1.44121	aspartate family amino acid metabolic process	44	1132	255	9455	// CADAFLAG00012136 // CADAFLAG00013422 // CADAFLAG00011146 // CADAFLAG00011807 // CADAFLAG00011806 // CADAFLAG00013326 // CADAFLAG00004899 // CADAFLAG00000464 // CADAFLAG00011531 // CADAFLAG00010364 // CADAFLAG00011733 // CADAFLAG00004867 // CADAFLAG00007806 // CADAFLAG00011244 // CADAFLAG00003379 // CADAFLAG00010501 // CADAFLAG00001573 // CADAFLAG00003374 // CADAFLAG00006276 // CADAFLAG00013284…
GO:0000003	P	0.0093	0.23		1.48315	reproduction	38	1132	214	9455	// CADAFLAG00006026 // CADAFLAG00006668 // CADAFLAG00004125 // CADAFLAG00007481 // CADAFLAG00003723 // CADAFLAG00005339 // CADAFLAG00011242 // CADAFLAG00011576 // CADAFLAG00008966 // CADAFLAG00005970 // CADAFLAG00003105 // CADAFLAG00001090 // CADAFLAG00001330 // CADAFLAG00002545 // CADAFLAG00005015 // CADAFLAG00007532 // CADAFLAG00012140 // CADAFLAG00008325 // CADAFLAG00009017 // CADAFLAG00006831…
GO:0050896	P	0.0095	0.23		1.27048	response to stimulus	101	1132	664	9455	// CADAFLAG00002156 // CADAFLAG00002319 // CADAFLAG00005775 // CADAFLAG00002314 // CADAFLAG00008354 // CADAFLAG00001579 // CADAFLAG00001886 // CADAFLAG00004367 // CADAFLAG00004747 // CADAFLAG00005618 // CADAFLAG00013326 // CADAFLAG00011115 // CADAFLAG00006790 // CADAFLAG00005240 // CADAFLAG00002089 // CADAFLAG00002088 // CADAFLAG00010517 // CADAFLAG00011189 // CADAFLAG00008930 // CADAFLAG00000836…
GO:0006099	P	0.0098	0.23		2.08812	tricarboxylic acid cycle	12	1132	48	9455	// CADAFLAG00010921 // CADAFLAG00012136 // CADAFLAG00000453 // CADAFLAG00010853 // CADAFLAG00001573 // CADAFLAG00006001 // CADAFLAG00003164 // CADAFLAG00005638 // CADAFLAG00011736 // CADAFLAG00008812 // CADAFLAG00002363 // CADAFLAG00003770
GO:0046356	P	0.0098	0.23		2.08812	acetyl-CoA catabolic process	12	1132	48	9455	// CADAFLAG00010921 // CADAFLAG00012136 // CADAFLAG00000453 // CADAFLAG00010853 // CADAFLAG00001573 // CADAFLAG00006001 // CADAFLAG00003164 // CADAFLAG00005638 // CADAFLAG00011736 // CADAFLAG00008812 // CADAFLAG00002363 // CADAFLAG00003770
GO:0042625	F	0.0074	0.23		2.08812	ATPase activity, coupled to transmembrane movement of ions	13	1132	52	9455	// CADAFLAG00010024 // CADAFLAG00004747 // CADAFLAG00002582 // CADAFLAG00012538 // CADAFLAG00005660 // CADAFLAG00008774 // CADAFLAG00005900 // CADAFLAG00000634 // CADAFLAG00007432 // CADAFLAG00000806 // CADAFLAG00000647 // CADAFLAG00000784 // CADAFLAG00002105
GO:0044433	C	0.026	0.23		2.50574	cytoplasmic vesicle part	6	1132	20	9455	// CADAFLAG00002351 // CADAFLAG00004125 // CADAFLAG00002715 // CADAFLAG00004947 // CADAFLAG00005123 // CADAFLAG00001292
GO:0030684	C	0.027	0.23		2.15548	preribosome	8	1132	31	9455	// CADAFLAG00000365 // CADAFLAG00007301 // CADAFLAG00001307 // CADAFLAG00002713 // CADAFLAG00008277 // CADAFLAG00002571 // CADAFLAG00003930 // CADAFLAG00003936
GO:0040007	P	0.01	0.25		1.82041	growth	17	1132	78	9455	// CADAFLAG00002351 // CADAFLAG00012017 // CADAFLAG00003699 // CADAFLAG00006668 // CADAFLAG00012253 // CADAFLAG00005809 // CADAFLAG00011115 // CADAFLAG00009017 // CADAFLAG00010695 // CADAFLAG00008930 // CADAFLAG00007481 // CADAFLAG00000425 // CADAFLAG00007577 // CADAFLAG00013263 // CADAFLAG00003985 // CADAFLAG00006831 // CADAFLAG00003105
GO:0006752	P	0.011	0.25		1.89829	group transfer coenzyme metabolic process	15	1132	66	9455	// CADAFLAG00000477 // CADAFLAG00013027 // CADAFLAG00001890 // CADAFLAG00010159 // CADAFLAG00002532 // CADAFLAG00005970 // CADAFLAG00012033 // CADAFLAG00006125 // CADAFLAG00003723 // CADAFLAG00005339 // CADAFLAG00008603 // CADAFLAG00006639 // CADAFLAG00001246 // CADAFLAG00005190 // CADAFLAG00011324
GO:0008610	P	0.011	0.26		1.37907	lipid biosynthetic process	53	1132	321	9455	// CADAFLAG00005035 // CADAFLAG00013422 // CADAFLAG00002319 // CADAFLAG00006046 // CADAFLAG00013326 // CADAFLAG00013200 // CADAFLAG00001123 // CADAFLAG00011796 // CADAFLAG00008603 // CADAFLAG00013199 // CADAFLAG00011574 // CADAFLAG00001129 // CADAFLAG00007806 // CADAFLAG00011245 // CADAFLAG00003852 // CADAFLAG00002988 // CADAFLAG00006995 // CADAFLAG00010993 // CADAFLAG00010529 // CADAFLAG00010501…
GO:0006970	P	0.012	0.27		2.0455	response to osmotic stress	12	1132	49	9455	// CADAFLAG00004747 // CADAFLAG00008791 // CADAFLAG00001886 // CADAFLAG00001450 // CADAFLAG00008788 // CADAFLAG00006831 // CADAFLAG00010311 // CADAFLAG00010303 // CADAFLAG00001031 // CADAFLAG00005240 // CADAFLAG00007481 // CADAFLAG00005902
GO:0034404	P	0.012	0.27		2.47481	nucleobase, nucleoside and nucleotide biosynthetic process	8	1132	27	9455	// CADAFLAG00007224 // CADAFLAG00010876 // CADAFLAG00008571 // CADAFLAG00010791 // CADAFLAG00007021 // CADAFLAG00007275 // CADAFLAG00013408 // CADAFLAG00013438
GO:0034654	P	0.012	0.27		2.47481	nucleobase, nucleoside, nucleotide and nucleic acid biosynthetic process	8	1132	27	9455	// CADAFLAG00007224 // CADAFLAG00010876 // CADAFLAG00008571 // CADAFLAG00010791 // CADAFLAG00007021 // CADAFLAG00007275 // CADAFLAG00013408 // CADAFLAG00013438
GO:0009056	P	0.012	0.27		1.20901	catabolic process	153	1132	1057	9455	// CADAFLAG00002156 // CADAFLAG00008763 // CADAFLAG00002314 // CADAFLAG00003164 // CADAFLAG00008356 // CADAFLAG00008607 // CADAFLAG00009062 // CADAFLAG00002740 // CADAFLAG00001579 // CADAFLAG00003396 // CADAFLAG00001886 // CADAFLAG00012679 // CADAFLAG00001573 // CADAFLAG00006276 // CADAFLAG00013280 // CADAFLAG00008672 // CADAFLAG00004747 // CADAFLAG00005618 // CADAFLAG00008160 // CADAFLAG00002291…
GO:0006996	P	0.012	0.28		1.35319	organelle organization	58	1132	358	9455	// CADAFLAG00012017 // CADAFLAG00012136 // CADAFLAG00012139 // CADAFLAG00012140 // CADAFLAG00004124 // CADAFLAG00004125 // CADAFLAG00010797 // CADAFLAG00010303 // CADAFLAG00003586 // CADAFLAG00004000 // CADAFLAG00003646 // CADAFLAG00003647 // CADAFLAG00003936 // CADAFLAG00002740 // CADAFLAG00007238 // CADAFLAG00007215 // CADAFLAG00001708 // CADAFLAG00010521 // CADAFLAG00009647 // CADAFLAG00009746…
GO:0030135	C	0.033	0.28		2.38642	coated vesicle	6	1132	21	9455	// CADAFLAG00002351 // CADAFLAG00011191 // CADAFLAG00003136 // CADAFLAG00004947 // CADAFLAG00005123 // CADAFLAG00001292
GO:0003697	F	0.0095	0.29		3.4802	single-stranded DNA binding	5	1132	12	9455	// CADAFLAG00003867 // CADAFLAG00005775 // CADAFLAG00000630 // CADAFLAG00010537 // CADAFLAG00005922
GO:0044430	C	0.034	0.29		1.4892	cytoskeletal part	23	1132	129	9455	// CADAFLAG00007482 // CADAFLAG00007481 // CADAFLAG00003580 // CADAFLAG00000131 // CADAFLAG00001989 // CADAFLAG00000389 // CADAFLAG00008966 // CADAFLAG00007577 // CADAFLAG00001724 // CADAFLAG00002443 // CADAFLAG00000873 // CADAFLAG00009119 // CADAFLAG00011175 // CADAFLAG00008859 // CADAFLAG00006132 // CADAFLAG00001031 // CADAFLAG00011271 // CADAFLAG00012536 // CADAFLAG00003685 // CADAFLAG00001654…
GO:0071554	P	0.013	0.3		1.50157	cell wall organization or biogenesis	32	1132	178	9455	// CADAFLAG00004621 // CADAFLAG00008177 // CADAFLAG00007481 // CADAFLAG00008357 // CADAFLAG00010002 // CADAFLAG00011242 // CADAFLAG00011576 // CADAFLAG00003169 // CADAFLAG00003699 // CADAFLAG00003105 // CADAFLAG00001288 // CADAFLAG00008948 // CADAFLAG00000847 // CADAFLAG00003311 // CADAFLAG00010722 // CADAFLAG00001852 // CADAFLAG00002291 // CADAFLAG00011115 // CADAFLAG00005470 // CADAFLAG00006132…
GO:0051187	P	0.014	0.31		2.00459	cofactor catabolic process	12	1132	50	9455	// CADAFLAG00010921 // CADAFLAG00012136 // CADAFLAG00000453 // CADAFLAG00010853 // CADAFLAG00001573 // CADAFLAG00006001 // CADAFLAG00003164 // CADAFLAG00005638 // CADAFLAG00011736 // CADAFLAG00008812 // CADAFLAG00002363 // CADAFLAG00003770
GO:0006563	P	0.014	0.31		1.64066	L-serine metabolic process	22	1132	112	9455	// CADAFLAG00011807 // CADAFLAG00004899 // CADAFLAG00010821 // CADAFLAG00001123 // CADAFLAG00010364 // CADAFLAG00011244 // CADAFLAG00003379 // CADAFLAG00010501 // CADAFLAG00013284 // CADAFLAG00007795 // CADAFLAG00006035 // CADAFLAG00011838 // CADAFLAG00005638 // CADAFLAG00001633 // CADAFLAG00011531 // CADAFLAG00005496 // CADAFLAG00000526 // CADAFLAG00000464 // CADAFLAG00013121 // CADAFLAG00000739…
GO:0009109	P	0.014	0.31		2.00459	coenzyme catabolic process	12	1132	50	9455	// CADAFLAG00010921 // CADAFLAG00012136 // CADAFLAG00000453 // CADAFLAG00010853 // CADAFLAG00001573 // CADAFLAG00006001 // CADAFLAG00003164 // CADAFLAG00005638 // CADAFLAG00011736 // CADAFLAG00008812 // CADAFLAG00002363 // CADAFLAG00003770
GO:0030148	P	0.014	0.31		3.21249	sphingolipid biosynthetic process	5	1132	13	9455	// CADAFLAG00010993 // CADAFLAG00010563 // CADAFLAG00008202 // CADAFLAG00007321 // CADAFLAG00011198
GO:0046467	P	0.014	0.31		3.21249	membrane lipid biosynthetic process	5	1132	13	9455	// CADAFLAG00010993 // CADAFLAG00010563 // CADAFLAG00008202 // CADAFLAG00007321 // CADAFLAG00011198
GO:0008237	F	0.011	0.31		1.89829	metallopeptidase activity	15	1132	66	9455	// CADAFLAG00002089 // CADAFLAG00010738 // CADAFLAG00004794 // CADAFLAG00000471 // CADAFLAG00007218 // CADAFLAG00006793 // CADAFLAG00001949 // CADAFLAG00003586 // CADAFLAG00006056 // CADAFLAG00004924 // CADAFLAG00000971 // CADAFLAG00009206 // CADAFLAG00004576 // CADAFLAG00001580 // CADAFLAG00008204
GO:0015939	P	0.015	0.32		2.14166	pantothenate metabolic process	10	1132	39	9455	// CADAFLAG00001890 // CADAFLAG00010159 // CADAFLAG00002532 // CADAFLAG00005970 // CADAFLAG00012033 // CADAFLAG00001246 // CADAFLAG00008603 // CADAFLAG00006639 // CADAFLAG00005190 // CADAFLAG00011324
GO:0009082	P	0.015	0.32		2.14166	branched chain family amino acid biosynthetic process	10	1132	39	9455	// CADAFLAG00000450 // CADAFLAG00010159 // CADAFLAG00002532 // CADAFLAG00011838 // CADAFLAG00004899 // CADAFLAG00008607 // CADAFLAG00006639 // CADAFLAG00005190 // CADAFLAG00011324 // CADAFLAG00004081
GO:0015940	P	0.015	0.32		2.14166	pantothenate biosynthetic process	10	1132	39	9455	// CADAFLAG00001890 // CADAFLAG00010159 // CADAFLAG00002532 // CADAFLAG00005970 // CADAFLAG00012033 // CADAFLAG00001246 // CADAFLAG00008603 // CADAFLAG00006639 // CADAFLAG00005190 // CADAFLAG00011324
GO:0043604	P	0.015	0.32		2.38642	amide biosynthetic process	8	1132	28	9455	// CADAFLAG00000936 // CADAFLAG00002792 // CADAFLAG00002532 // CADAFLAG00005970 // CADAFLAG00010901 // CADAFLAG00010900 // CADAFLAG00001377 // CADAFLAG00002495
GO:0033036	P	0.015	0.34		1.40295	macromolecule localization	43	1132	256	9455	// CADAFLAG00002351 // CADAFLAG00008845 // CADAFLAG00010775 // CADAFLAG00006235 // CADAFLAG00003913 // CADAFLAG00008177 // CADAFLAG00004125 // CADAFLAG00009007 // CADAFLAG00010303 // CADAFLAG00008228 // CADAFLAG00001127 // CADAFLAG00003586 // CADAFLAG00011003 // CADAFLAG00010715 // CADAFLAG00002740 // CADAFLAG00003936 // CADAFLAG00008257 // CADAFLAG00000157 // CADAFLAG00007238 // CADAFLAG00011191…
GO:0009987	P	0.016	0.34		1.09999	cellular process	767	1132	5824	9455	// CADAFLAG00002156 // CADAFLAG00006025 // CADAFLAG00008763 // CADAFLAG00006026 // CADAFLAG00010616 // CADAFLAG00009062 // CADAFLAG00002740 // CADAFLAG00002744 // CADAFLAG00009065 // CADAFLAG00001579 // CADAFLAG00000474 // CADAFLAG00001573 // CADAFLAG00008922 // CADAFLAG00004367 // CADAFLAG00001473 // CADAFLAG00013286 // CADAFLAG00000285 // CADAFLAG00013280 // CADAFLAG00002015 // CADAFLAG00001377…
GO:0006804	P	0.016	0.35		2.21095	peroxidase reaction	9	1132	34	9455	// CADAFLAG00012783 // CADAFLAG00010517 // CADAFLAG00008791 // CADAFLAG00008754 // CADAFLAG00004844 // CADAFLAG00004803 // CADAFLAG00000773 // CADAFLAG00000430 // CADAFLAG00007755
GO:0044238	P	0.017	0.37		1.10948	primary metabolic process	566	1132	4261	9455	// CADAFLAG00002156 // CADAFLAG00006025 // CADAFLAG00008763 // CADAFLAG00006026 // CADAFLAG00009062 // CADAFLAG00002740 // CADAFLAG00002744 // CADAFLAG00009065 // CADAFLAG00001579 // CADAFLAG00000474 // CADAFLAG00000471 // CADAFLAG00001573 // CADAFLAG00008922 // CADAFLAG00004367 // CADAFLAG00001473 // CADAFLAG00000285 // CADAFLAG00013280 // CADAFLAG00010106 // CADAFLAG00006793 // CADAFLAG00002591…
GO:0006730	P	0.017	0.37		1.43075	one-carbon metabolic process	37	1132	216	9455	// CADAFLAG00011796 // CADAFLAG00006035 // CADAFLAG00009795 // CADAFLAG00004771 // CADAFLAG00002648 // CADAFLAG00003584 // CADAFLAG00000098 // CADAFLAG00003852 // CADAFLAG00002988 // CADAFLAG00006995 // CADAFLAG00002195 // CADAFLAG00000365 // CADAFLAG00002099 // CADAFLAG00013408 // CADAFLAG00007797 // CADAFLAG00007798 // CADAFLAG00002015 // CADAFLAG00002422 // CADAFLAG00004188 // CADAFLAG00000533…
GO:0006633	P	0.017	0.37		1.62409	fatty acid biosynthetic process	21	1132	108	9455	// CADAFLAG00005035 // CADAFLAG00013053 // CADAFLAG00010563 // CADAFLAG00013422 // CADAFLAG00002591 // CADAFLAG00010512 // CADAFLAG00007271 // CADAFLAG00013326 // CADAFLAG00013200 // CADAFLAG00006894 // CADAFLAG00007321 // CADAFLAG00006091 // CADAFLAG00005800 // CADAFLAG00012730 // CADAFLAG00008603 // CADAFLAG00011574 // CADAFLAG00013199 // CADAFLAG00001139 // CADAFLAG00001129 // CADAFLAG00007806…
GO:0009086	P	0.018	0.38		2.30413	methionine biosynthetic process	8	1132	29	9455	// CADAFLAG00008878 // CADAFLAG00010693 // CADAFLAG00011146 // CADAFLAG00011806 // CADAFLAG00011838 // CADAFLAG00013284 // CADAFLAG00002422 // CADAFLAG00006051
GO:0018130	P	0.019	0.39		1.42415	heterocycle biosynthetic process	37	1132	217	9455	// CADAFLAG00000936 // CADAFLAG00007675 // CADAFLAG00000917 // CADAFLAG00004126 // CADAFLAG00003723 // CADAFLAG00005339 // CADAFLAG00007806 // CADAFLAG00007807 // CADAFLAG00003378 // CADAFLAG00003007 // CADAFLAG00010876 // CADAFLAG00008571 // CADAFLAG00009858 // CADAFLAG00005970 // CADAFLAG00001665 // CADAFLAG00002532 // CADAFLAG00001330 // CADAFLAG00003121 // CADAFLAG00005015 // CADAFLAG00001377…
GO:0005856	C	0.046	0.39		1.44441	cytoskeleton	23	1132	133	9455	// CADAFLAG00007482 // CADAFLAG00007481 // CADAFLAG00003580 // CADAFLAG00000131 // CADAFLAG00001989 // CADAFLAG00000389 // CADAFLAG00008966 // CADAFLAG00007577 // CADAFLAG00001724 // CADAFLAG00002443 // CADAFLAG00000873 // CADAFLAG00009119 // CADAFLAG00011175 // CADAFLAG00008859 // CADAFLAG00006132 // CADAFLAG00001031 // CADAFLAG00011271 // CADAFLAG00012536 // CADAFLAG00003685 // CADAFLAG00001654…
GO:0009250	P	0.02	0.4		2.98303	glucan biosynthetic process	5	1132	14	9455	// CADAFLAG00001725 // CADAFLAG00006054 // CADAFLAG00008523 // CADAFLAG00003105 // CADAFLAG00011271
GO:0042278	P	0.019	0.4		2.43614	purine nucleoside metabolic process	7	1132	24	9455	// CADAFLAG00006170 // CADAFLAG00013027 // CADAFLAG00001890 // CADAFLAG00010876 // CADAFLAG00011146 // CADAFLAG00008325 // CADAFLAG00013408
GO:0016485	P	0.02	0.4		2.98303	protein processing	5	1132	14	9455	// CADAFLAG00006056 // CADAFLAG00002156 // CADAFLAG00008691 // CADAFLAG00003586 // CADAFLAG00008204
GO:0051604	P	0.02	0.4		2.98303	protein maturation	5	1132	14	9455	// CADAFLAG00006056 // CADAFLAG00002156 // CADAFLAG00008691 // CADAFLAG00003586 // CADAFLAG00008204
GO:0046128	P	0.019	0.4		2.43614	purine ribonucleoside metabolic process	7	1132	24	9455	// CADAFLAG00006170 // CADAFLAG00013027 // CADAFLAG00001890 // CADAFLAG00010876 // CADAFLAG00011146 // CADAFLAG00008325 // CADAFLAG00013408
GO:0051130	P	0.02	0.4		2.98303	positive regulation of cellular component organization	5	1132	14	9455	// CADAFLAG00012017 // CADAFLAG00002255 // CADAFLAG00002537 // CADAFLAG00011702 // CADAFLAG00011271
GO:0032535	P	0.02	0.4		2.14778	regulation of cellular component size	9	1132	35	9455	// CADAFLAG00002351 // CADAFLAG00012017 // CADAFLAG00010695 // CADAFLAG00009017 // CADAFLAG00007481 // CADAFLAG00004456 // CADAFLAG00008930 // CADAFLAG00005809 // CADAFLAG00011271
GO:0090066	P	0.02	0.4		2.14778	regulation of anatomical structure size	9	1132	35	9455	// CADAFLAG00002351 // CADAFLAG00012017 // CADAFLAG00010695 // CADAFLAG00009017 // CADAFLAG00007481 // CADAFLAG00004456 // CADAFLAG00008930 // CADAFLAG00005809 // CADAFLAG00011271
GO:0006144	P	0.02	0.4		1.58409	purine base metabolic process	22	1132	116	9455	// CADAFLAG00002314 // CADAFLAG00009022 // CADAFLAG00008603 // CADAFLAG00012845 // CADAFLAG00009839 // CADAFLAG00002382 // CADAFLAG00010876 // CADAFLAG00008571 // CADAFLAG00005975 // CADAFLAG00005736 // CADAFLAG00005059 // CADAFLAG00013438 // CADAFLAG00005657 // CADAFLAG00004132 // CADAFLAG00010799 // CADAFLAG00010695 // CADAFLAG00001568 // CADAFLAG00007021 // CADAFLAG00001655 // CADAFLAG00007108…
GO:0075260	P	0.02	0.4		2.63762	regulation of spore-bearing organ development	6	1132	19	9455	// CADAFLAG00007532 // CADAFLAG00006026 // CADAFLAG00006831 // CADAFLAG00011189 // CADAFLAG00001031 // CADAFLAG00005240
GO:0051239	P	0.02	0.4		2.63762	regulation of multicellular organismal process	6	1132	19	9455	// CADAFLAG00007532 // CADAFLAG00006026 // CADAFLAG00006831 // CADAFLAG00011189 // CADAFLAG00001031 // CADAFLAG00005240
GO:0006779	P	0.02	0.4		2.63762	porphyrin biosynthetic process	6	1132	19	9455	// CADAFLAG00003007 // CADAFLAG00003380 // CADAFLAG00009858 // CADAFLAG00001665 // CADAFLAG00006757 // CADAFLAG00004126
GO:0030582	P	0.021	0.41		1.79899	fruiting body development	14	1132	65	9455	// CADAFLAG00002180 // CADAFLAG00006026 // CADAFLAG00008966 // CADAFLAG00003105 // CADAFLAG00008325 // CADAFLAG00011189 // CADAFLAG00001330 // CADAFLAG00003723 // CADAFLAG00001736 // CADAFLAG00001031 // CADAFLAG00005015 // CADAFLAG00002792 // CADAFLAG00007532 // CADAFLAG00005240
GO:0030584	P	0.021	0.41		1.79899	sporocarp development	14	1132	65	9455	// CADAFLAG00002180 // CADAFLAG00006026 // CADAFLAG00008966 // CADAFLAG00003105 // CADAFLAG00008325 // CADAFLAG00011189 // CADAFLAG00001330 // CADAFLAG00003723 // CADAFLAG00001736 // CADAFLAG00001031 // CADAFLAG00005015 // CADAFLAG00002792 // CADAFLAG00007532 // CADAFLAG00005240
GO:0019205	F	0.014	0.41		3.21249	nucleobase, nucleoside, nucleotide kinase activity	5	1132	13	9455	// CADAFLAG00001655 // CADAFLAG00004132 // CADAFLAG00010695 // CADAFLAG00010876 // CADAFLAG00007021
GO:0006549	P	0.021	0.42		1.69038	isoleucine metabolic process	17	1132	84	9455	// CADAFLAG00000450 // CADAFLAG00013422 // CADAFLAG00010159 // CADAFLAG00002532 // CADAFLAG00013326 // CADAFLAG00011838 // CADAFLAG00006383 // CADAFLAG00004899 // CADAFLAG00002578 // CADAFLAG00008607 // CADAFLAG00007806 // CADAFLAG00006639 // CADAFLAG00005190 // CADAFLAG00005638 // CADAFLAG00011324 // CADAFLAG00007414 // CADAFLAG00004081
GO:0008361	P	0.022	0.43		2.22733	regulation of cell size	8	1132	30	9455	// CADAFLAG00002351 // CADAFLAG00012017 // CADAFLAG00010695 // CADAFLAG00009017 // CADAFLAG00007481 // CADAFLAG00008930 // CADAFLAG00005809 // CADAFLAG00011271
GO:0009098	P	0.022	0.43		2.22733	leucine biosynthetic process	8	1132	30	9455	// CADAFLAG00000450 // CADAFLAG00010159 // CADAFLAG00002532 // CADAFLAG00008607 // CADAFLAG00006639 // CADAFLAG00005190 // CADAFLAG00011324 // CADAFLAG00004081
GO:0009099	P	0.022	0.43		2.22733	valine biosynthetic process	8	1132	30	9455	// CADAFLAG00000450 // CADAFLAG00010159 // CADAFLAG00002532 // CADAFLAG00008607 // CADAFLAG00006639 // CADAFLAG00005190 // CADAFLAG00011324 // CADAFLAG00004081
GO:0006576	P	0.022	0.43		1.50809	cellular biogenic amine metabolic process	26	1132	144	9455	// CADAFLAG00013422 // CADAFLAG00000917 // CADAFLAG00001861 // CADAFLAG00013326 // CADAFLAG00001123 // CADAFLAG00004466 // CADAFLAG00001330 // CADAFLAG00007806 // CADAFLAG00001633 // CADAFLAG00003378 // CADAFLAG00001579 // CADAFLAG00003096 // CADAFLAG00004914 // CADAFLAG00002532 // CADAFLAG00003121 // CADAFLAG00005015 // CADAFLAG00002180 // CADAFLAG00007537 // CADAFLAG00008754 // CADAFLAG00006383…
GO:0006566	P	0.023	0.45		1.5802	threonine metabolic process	21	1132	111	9455	// CADAFLAG00001633 // CADAFLAG00010861 // CADAFLAG00013121 // CADAFLAG00010501 // CADAFLAG00000526 // CADAFLAG00003379 // CADAFLAG00004899 // CADAFLAG00011807 // CADAFLAG00011838 // CADAFLAG00010821 // CADAFLAG00001123 // CADAFLAG00000464 // CADAFLAG00011531 // CADAFLAG00013284 // CADAFLAG00010364 // CADAFLAG00000739 // CADAFLAG00011244 // CADAFLAG00005638 // CADAFLAG00007795 // CADAFLAG00005511…
GO:0006544	P	0.023	0.45		1.5802	glycine metabolic process	21	1132	111	9455	// CADAFLAG00001633 // CADAFLAG00003379 // CADAFLAG00010501 // CADAFLAG00000526 // CADAFLAG00013121 // CADAFLAG00004899 // CADAFLAG00011807 // CADAFLAG00011838 // CADAFLAG00010821 // CADAFLAG00001123 // CADAFLAG00000464 // CADAFLAG00011531 // CADAFLAG00013284 // CADAFLAG00006035 // CADAFLAG00010364 // CADAFLAG00000739 // CADAFLAG00011244 // CADAFLAG00005638 // CADAFLAG00007795 // CADAFLAG00005511…
GO:0022857	F	0.017	0.45		1.2697	transmembrane transporter activity	83	1132	546	9455	// CADAFLAG00005798 // CADAFLAG00005799 // CADAFLAG00011061 // CADAFLAG00006356 // CADAFLAG00012750 // CADAFLAG00005048 // CADAFLAG00006235 // CADAFLAG00010616 // CADAFLAG00008706 // CADAFLAG00004124 // CADAFLAG00005373 // CADAFLAG00010024 // CADAFLAG00008356 // CADAFLAG00010438 // CADAFLAG00003586 // CADAFLAG00002582 // CADAFLAG00000919 // CADAFLAG00001103 // CADAFLAG00003919 // CADAFLAG00008883…
GO:0016628	F	0.016	0.45		1.96529	oxidoreductase activity, acting on the CH-CH group of donors, NAD or NADP as acceptor	12	1132	51	9455	// CADAFLAG00004869 // CADAFLAG00007275 // CADAFLAG00011099 // CADAFLAG00008559 // CADAFLAG00001169 // CADAFLAG00004131 // CADAFLAG00003380 // CADAFLAG00007998 // CADAFLAG00005800 // CADAFLAG00008603 // CADAFLAG00011574 // CADAFLAG00005511
GO:0004601	F	0.016	0.45		2.21095	peroxidase activity	9	1132	34	9455	// CADAFLAG00012783 // CADAFLAG00010517 // CADAFLAG00008791 // CADAFLAG00008754 // CADAFLAG00004844 // CADAFLAG00004803 // CADAFLAG00000773 // CADAFLAG00000430 // CADAFLAG00007755
GO:0016684	F	0.016	0.45		2.21095	oxidoreductase activity, acting on peroxide as acceptor	9	1132	34	9455	// CADAFLAG00012783 // CADAFLAG00010517 // CADAFLAG00008791 // CADAFLAG00008754 // CADAFLAG00004844 // CADAFLAG00004803 // CADAFLAG00000773 // CADAFLAG00000430 // CADAFLAG00007755
GO:0006333	P	0.024	0.46		2.33869	chromatin assembly or disassembly	7	1132	25	9455	// CADAFLAG00002537 // CADAFLAG00012138 // CADAFLAG00010797 // CADAFLAG00012139 // CADAFLAG00002475 // CADAFLAG00003646 // CADAFLAG00003647
GO:0042219	P	0.024	0.46		2.33869	cellular amino acid derivative catabolic process	7	1132	25	9455	// CADAFLAG00001579 // CADAFLAG00004466 // CADAFLAG00008402 // CADAFLAG00001861 // CADAFLAG00006276 // CADAFLAG00001322 // CADAFLAG00011549
GO:0033365	P	0.024	0.46		1.98868	protein localization in organelle	10	1132	42	9455	// CADAFLAG00002324 // CADAFLAG00001994 // CADAFLAG00007215 // CADAFLAG00002600 // CADAFLAG00010521 // CADAFLAG00009007 // CADAFLAG00001655 // CADAFLAG00003586 // CADAFLAG00010805 // CADAFLAG00008204
GO:0043936	P	0.024	0.46		1.85611	asexual sporulation resulting in formation of a cellular spore	12	1132	54	9455	// CADAFLAG00006026 // CADAFLAG00012140 // CADAFLAG00003105 // CADAFLAG00004125 // CADAFLAG00007481 // CADAFLAG00007577 // CADAFLAG00002715 // CADAFLAG00002545 // CADAFLAG00001031 // CADAFLAG00011242 // CADAFLAG00011640 // CADAFLAG00011676
GO:0006605	P	0.024	0.46		1.69164	protein targeting	16	1132	79	9455	// CADAFLAG00002324 // CADAFLAG00001994 // CADAFLAG00002600 // CADAFLAG00007215 // CADAFLAG00006449 // CADAFLAG00010805 // CADAFLAG00010521 // CADAFLAG00004125 // CADAFLAG00009007 // CADAFLAG00001655 // CADAFLAG00010303 // CADAFLAG00003586 // CADAFLAG00002547 // CADAFLAG00005123 // CADAFLAG00000157 // CADAFLAG00008204
GO:0019001	F	0.018	0.46		1.59786	guanyl nucleotide binding	22	1132	115	9455	// CADAFLAG00002351 // CADAFLAG00012017 // CADAFLAG00008763 // CADAFLAG00002740 // CADAFLAG00010775 // CADAFLAG00000389 // CADAFLAG00008416 // CADAFLAG00003396 // CADAFLAG00003105 // CADAFLAG00010521 // CADAFLAG00000873 // CADAFLAG00008228 // CADAFLAG00008160 // CADAFLAG00011175 // CADAFLAG00002612 // CADAFLAG00004902 // CADAFLAG00003685 // CADAFLAG00001654 // CADAFLAG00003568 // CADAFLAG00002125…
GO:0032561	F	0.018	0.46		1.59786	guanyl ribonucleotide binding	22	1132	115	9455	// CADAFLAG00002351 // CADAFLAG00012017 // CADAFLAG00008763 // CADAFLAG00002740 // CADAFLAG00010775 // CADAFLAG00000389 // CADAFLAG00008416 // CADAFLAG00003396 // CADAFLAG00003105 // CADAFLAG00010521 // CADAFLAG00000873 // CADAFLAG00008228 // CADAFLAG00008160 // CADAFLAG00011175 // CADAFLAG00002612 // CADAFLAG00004902 // CADAFLAG00003685 // CADAFLAG00001654 // CADAFLAG00003568 // CADAFLAG00002125…
GO:0005525	F	0.018	0.46		1.59786	GTP binding	22	1132	115	9455	// CADAFLAG00002351 // CADAFLAG00012017 // CADAFLAG00008763 // CADAFLAG00002740 // CADAFLAG00010775 // CADAFLAG00000389 // CADAFLAG00008416 // CADAFLAG00003396 // CADAFLAG00003105 // CADAFLAG00010521 // CADAFLAG00000873 // CADAFLAG00008228 // CADAFLAG00008160 // CADAFLAG00011175 // CADAFLAG00002612 // CADAFLAG00004902 // CADAFLAG00003685 // CADAFLAG00001654 // CADAFLAG00003568 // CADAFLAG00002125…
GO:0016861	F	0.02	0.47		2.98303	intramolecular oxidoreductase activity, interconverting aldoses and ketoses	5	1132	14	9455	// CADAFLAG00003723 // CADAFLAG00007274 // CADAFLAG00003699 // CADAFLAG00005809 // CADAFLAG00009148
GO:0008026	F	0.02	0.47		1.76461	ATP-dependent helicase activity	15	1132	71	9455	// CADAFLAG00005978 // CADAFLAG00001246 // CADAFLAG00011212 // CADAFLAG00005775 // CADAFLAG00012112 // CADAFLAG00007094 // CADAFLAG00009792 // CADAFLAG00006756 // CADAFLAG00000836 // CADAFLAG00001473 // CADAFLAG00005922 // CADAFLAG00001014 // CADAFLAG00012497 // CADAFLAG00000730 // CADAFLAG00001528
GO:0016776	F	0.02	0.47		2.98303	phosphotransferase activity, phosphate group as acceptor	5	1132	14	9455	// CADAFLAG00001655 // CADAFLAG00004132 // CADAFLAG00010695 // CADAFLAG00007021 // CADAFLAG00012526
GO:0070035	F	0.02	0.47		1.76461	purine NTP-dependent helicase activity	15	1132	71	9455	// CADAFLAG00005978 // CADAFLAG00001246 // CADAFLAG00011212 // CADAFLAG00005775 // CADAFLAG00012112 // CADAFLAG00007094 // CADAFLAG00009792 // CADAFLAG00006756 // CADAFLAG00000836 // CADAFLAG00001473 // CADAFLAG00005922 // CADAFLAG00001014 // CADAFLAG00012497 // CADAFLAG00000730 // CADAFLAG00001528
GO:0000785	C	0.057	0.47		1.64311	chromatin	12	1132	61	9455	// CADAFLAG00007181 // CADAFLAG00012139 // CADAFLAG00005775 // CADAFLAG00012138 // CADAFLAG00010537 // CADAFLAG00006132 // CADAFLAG00013460 // CADAFLAG00010803 // CADAFLAG00003867 // CADAFLAG00002475 // CADAFLAG00003646 // CADAFLAG00003647
GO:0071212	C	0.056	0.47		1.46942	subsynaptic reticulum	19	1132	108	9455	// CADAFLAG00002351 // CADAFLAG00013027 // CADAFLAG00010993 // CADAFLAG00007675 // CADAFLAG00011191 // CADAFLAG00000663 // CADAFLAG00011527 // CADAFLAG00010089 // CADAFLAG00008177 // CADAFLAG00007321 // CADAFLAG00000478 // CADAFLAG00011198 // CADAFLAG00000828 // CADAFLAG00002029 // CADAFLAG00008202 // CADAFLAG00012811 // CADAFLAG00010715 // CADAFLAG00005123 // CADAFLAG00012730
GO:0034660	P	0.025	0.48		1.43848	ncRNA metabolic process	31	1132	180	9455	// CADAFLAG00002058 // CADAFLAG00006170 // CADAFLAG00007094 // CADAFLAG00009792 // CADAFLAG00008277 // CADAFLAG00004867 // CADAFLAG00003584 // CADAFLAG00002740 // CADAFLAG00003936 // CADAFLAG00010029 // CADAFLAG00011245 // CADAFLAG00008998 // CADAFLAG00003378 // CADAFLAG00011212 // CADAFLAG00000365 // CADAFLAG00003376 // CADAFLAG00013408 // CADAFLAG00007537 // CADAFLAG00002325 // CADAFLAG00005453…
GO:0044038	P	0.027	0.49		2.15548	cell wall macromolecule biosynthetic process	8	1132	31	9455	// CADAFLAG00003169 // CADAFLAG00003699 // CADAFLAG00003105 // CADAFLAG00008177 // CADAFLAG00005470 // CADAFLAG00007481 // CADAFLAG00003985 // CADAFLAG00008930
GO:0015991	P	0.026	0.49		2.78416	ATP hydrolysis coupled proton transport	5	1132	15	9455	// CADAFLAG00012538 // CADAFLAG00004747 // CADAFLAG00002105 // CADAFLAG00000647 // CADAFLAG00008774
GO:0046039	P	0.026	0.49		1.74529	GTP metabolic process	14	1132	67	9455	// CADAFLAG00000873 // CADAFLAG00010695 // CADAFLAG00003396 // CADAFLAG00008763 // CADAFLAG00008160 // CADAFLAG00011175 // CADAFLAG00003105 // CADAFLAG00010521 // CADAFLAG00003685 // CADAFLAG00001654 // CADAFLAG00003568 // CADAFLAG00004902 // CADAFLAG00002740 // CADAFLAG00008286
GO:0015988	P	0.026	0.49		2.78416	energy coupled proton transport, against electrochemical gradient	5	1132	15	9455	// CADAFLAG00012538 // CADAFLAG00004747 // CADAFLAG00002105 // CADAFLAG00000647 // CADAFLAG00008774
GO:0006323	P	0.027	0.49		2.15548	DNA packaging	8	1132	31	9455	// CADAFLAG00002537 // CADAFLAG00007009 // CADAFLAG00010457 // CADAFLAG00012138 // CADAFLAG00010797 // CADAFLAG00012139 // CADAFLAG00003646 // CADAFLAG00003647
GO:0070589	P	0.027	0.49		2.15548	cellular component macromolecule biosynthetic process	8	1132	31	9455	// CADAFLAG00003169 // CADAFLAG00003699 // CADAFLAG00003105 // CADAFLAG00008177 // CADAFLAG00005470 // CADAFLAG00007481 // CADAFLAG00003985 // CADAFLAG00008930
GO:0006073	P	0.027	0.49		1.52466	cellular glucan metabolic process	23	1132	126	9455	// CADAFLAG00004328 // CADAFLAG00010065 // CADAFLAG00012811 // CADAFLAG00011329 // CADAFLAG00011715 // CADAFLAG00008523 // CADAFLAG00001989 // CADAFLAG00004794 // CADAFLAG00003105 // CADAFLAG00005856 // CADAFLAG00001725 // CADAFLAG00001724 // CADAFLAG00002291 // CADAFLAG00008054 // CADAFLAG00011527 // CADAFLAG00005896 // CADAFLAG00011271 // CADAFLAG00003740 // CADAFLAG00001710 // CADAFLAG00008930…
GO:0044448	C	0.06	0.49		1.94891	cell cortex part	7	1132	30	9455	// CADAFLAG00000389 // CADAFLAG00012536 // CADAFLAG00006793 // CADAFLAG00006132 // CADAFLAG00001654 // CADAFLAG00000131 // CADAFLAG00011271
GO:0048869	P	0.027	0.5		1.43053	cellular developmental process	31	1132	181	9455	// CADAFLAG00012017 // CADAFLAG00006026 // CADAFLAG00004125 // CADAFLAG00007481 // CADAFLAG00005339 // CADAFLAG00011003 // CADAFLAG00011242 // CADAFLAG00011576 // CADAFLAG00007238 // CADAFLAG00003105 // CADAFLAG00001090 // CADAFLAG00002545 // CADAFLAG00001684 // CADAFLAG00007532 // CADAFLAG00012140 // CADAFLAG00002166 // CADAFLAG00008325 // CADAFLAG00009017 // CADAFLAG00006132 // CADAFLAG00002715…
GO:0009069	P	0.028	0.5		1.35021	serine family amino acid metabolic process	43	1132	266	9455	// CADAFLAG00012119 // CADAFLAG00013034 // CADAFLAG00011807 // CADAFLAG00011806 // CADAFLAG00004899 // CADAFLAG00000464 // CADAFLAG00011531 // CADAFLAG00010364 // CADAFLAG00009229 // CADAFLAG00011244 // CADAFLAG00003379 // CADAFLAG00010655 // CADAFLAG00010501 // CADAFLAG00001708 // CADAFLAG00005851 // CADAFLAG00009746 // CADAFLAG00013284 // CADAFLAG00007577 // CADAFLAG00007795 // CADAFLAG00009878…
GO:0016860	F	0.022	0.5		2.22733	intramolecular oxidoreductase activity	8	1132	30	9455	// CADAFLAG00003699 // CADAFLAG00000663 // CADAFLAG00002292 // CADAFLAG00010089 // CADAFLAG00003723 // CADAFLAG00007274 // CADAFLAG00009148 // CADAFLAG00005809
GO:0051128	P	0.028	0.51		1.87505	regulation of cellular component organization	11	1132	49	9455	// CADAFLAG00012017 // CADAFLAG00007238 // CADAFLAG00002537 // CADAFLAG00006831 // CADAFLAG00007577 // CADAFLAG00003121 // CADAFLAG00011003 // CADAFLAG00011702 // CADAFLAG00002255 // CADAFLAG00004456 // CADAFLAG00011271
GO:0031505	P	0.028	0.51		1.94244	fungal-type cell wall organization	10	1132	43	9455	// CADAFLAG00003407 // CADAFLAG00003105 // CADAFLAG00012709 // CADAFLAG00007481 // CADAFLAG00008357 // CADAFLAG00007577 // CADAFLAG00001288 // CADAFLAG00006457 // CADAFLAG00010002 // CADAFLAG00004621
GO:0044427	C	0.065	0.51		1.40271	chromosomal part	22	1132	131	9455	// CADAFLAG00005775 // CADAFLAG00012112 // CADAFLAG00012138 // CADAFLAG00012139 // CADAFLAG00003646 // CADAFLAG00003647 // CADAFLAG00006277 // CADAFLAG00006219 // CADAFLAG00012497 // CADAFLAG00002475 // CADAFLAG00013460 // CADAFLAG00011726 // CADAFLAG00003867 // CADAFLAG00006132 // CADAFLAG00007181 // CADAFLAG00010457 // CADAFLAG00010537 // CADAFLAG00006756 // CADAFLAG00010803 // CADAFLAG00005922…
GO:0005789	C	0.068	0.51		1.50948	endoplasmic reticulum membrane	15	1132	83	9455	// CADAFLAG00002351 // CADAFLAG00013027 // CADAFLAG00010993 // CADAFLAG00007675 // CADAFLAG00011191 // CADAFLAG00000663 // CADAFLAG00008177 // CADAFLAG00007321 // CADAFLAG00000478 // CADAFLAG00011198 // CADAFLAG00000828 // CADAFLAG00008202 // CADAFLAG00010715 // CADAFLAG00005123 // CADAFLAG00012730
GO:0005938	C	0.069	0.51		1.80594	cell cortex	8	1132	37	9455	// CADAFLAG00000389 // CADAFLAG00012536 // CADAFLAG00007577 // CADAFLAG00006793 // CADAFLAG00006132 // CADAFLAG00001654 // CADAFLAG00000131 // CADAFLAG00011271
GO:0005935	C	0.068	0.51		2.19802	cellular bud neck	5	1132	19	9455	// CADAFLAG00001654 // CADAFLAG00001288 // CADAFLAG00000389 // CADAFLAG00008859 // CADAFLAG00006132
GO:0012506	C	0.068	0.51		2.19802	vesicle membrane	5	1132	19	9455	// CADAFLAG00002351 // CADAFLAG00005123 // CADAFLAG00004125 // CADAFLAG00004947 // CADAFLAG00001292
GO:0005933	C	0.068	0.51		2.19802	cellular bud	5	1132	19	9455	// CADAFLAG00001654 // CADAFLAG00001288 // CADAFLAG00000389 // CADAFLAG00008859 // CADAFLAG00006132
GO:0030659	C	0.068	0.51		2.19802	cytoplasmic vesicle membrane	5	1132	19	9455	// CADAFLAG00002351 // CADAFLAG00005123 // CADAFLAG00004125 // CADAFLAG00004947 // CADAFLAG00001292
GO:0000502	C	0.066	0.51		1.74819	proteasome complex	9	1132	43	9455	// CADAFLAG00012522 // CADAFLAG00004968 // CADAFLAG00010740 // CADAFLAG00009784 // CADAFLAG00007307 // CADAFLAG00011737 // CADAFLAG00003085 // CADAFLAG00003576 // CADAFLAG00002796
GO:0005730	C	0.066	0.51		1.4427	nucleolus	19	1132	110	9455	// CADAFLAG00010068 // CADAFLAG00001246 // CADAFLAG00005453 // CADAFLAG00008998 // CADAFLAG00011212 // CADAFLAG00010339 // CADAFLAG00007301 // CADAFLAG00007094 // CADAFLAG00003668 // CADAFLAG00001307 // CADAFLAG00005975 // CADAFLAG00002382 // CADAFLAG00007108 // CADAFLAG00006219 // CADAFLAG00003584 // CADAFLAG00003930 // CADAFLAG00009878 // CADAFLAG00011245 // CADAFLAG00011244
GO:0031968	C	0.07	0.51		1.88604	organelle outer membrane	7	1132	31	9455	// CADAFLAG00001579 // CADAFLAG00002319 // CADAFLAG00010521 // CADAFLAG00005038 // CADAFLAG00012350 // CADAFLAG00007675 // CADAFLAG00009934
GO:0005741	C	0.07	0.51		1.88604	mitochondrial outer membrane	7	1132	31	9455	// CADAFLAG00001579 // CADAFLAG00002319 // CADAFLAG00010521 // CADAFLAG00005038 // CADAFLAG00012350 // CADAFLAG00007675 // CADAFLAG00009934
GO:0051169	P	0.03	0.53		2.24874	nuclear transport	7	1132	26	9455	// CADAFLAG00005453 // CADAFLAG00009007 // CADAFLAG00001127 // CADAFLAG00002600 // CADAFLAG00002740 // CADAFLAG00003936 // CADAFLAG00008257
GO:0006281	P	0.03	0.53		1.48094	DNA repair	25	1132	141	9455	// CADAFLAG00005775 // CADAFLAG00010088 // CADAFLAG00012138 // CADAFLAG00002170 // CADAFLAG00008354 // CADAFLAG00003646 // CADAFLAG00000388 // CADAFLAG00005032 // CADAFLAG00010783 // CADAFLAG00006219 // CADAFLAG00012345 // CADAFLAG00012497 // CADAFLAG00002475 // CADAFLAG00006132 // CADAFLAG00011726 // CADAFLAG00003867 // CADAFLAG00004152 // CADAFLAG00002089 // CADAFLAG00002088 // CADAFLAG00010537…
GO:0044260	P	0.03	0.53		1.11954	cellular macromolecule metabolic process	330	1132	2462	9455	// CADAFLAG00003085 // CADAFLAG00002156 // CADAFLAG00008763 // CADAFLAG00001961 // CADAFLAG00006026 // CADAFLAG00007094 // CADAFLAG00005779 // CADAFLAG00007158 // CADAFLAG00008845 // CADAFLAG00010881 // CADAFLAG00005856 // CADAFLAG00008607 // CADAFLAG00008354 // CADAFLAG00001987 // CADAFLAG00001241 // CADAFLAG00009062 // CADAFLAG00002740 // CADAFLAG00002803 // CADAFLAG00002744 // CADAFLAG00009065…
GO:0006913	P	0.03	0.53		2.24874	nucleocytoplasmic transport	7	1132	26	9455	// CADAFLAG00005453 // CADAFLAG00009007 // CADAFLAG00001127 // CADAFLAG00002600 // CADAFLAG00002740 // CADAFLAG00003936 // CADAFLAG00008257
GO:0034728	P	0.03	0.53		2.24874	nucleosome organization	7	1132	26	9455	// CADAFLAG00002537 // CADAFLAG00012138 // CADAFLAG00010797 // CADAFLAG00012139 // CADAFLAG00002475 // CADAFLAG00003646 // CADAFLAG00003647
GO:0008652	P	0.03	0.53		1.36808	cellular amino acid biosynthetic process	38	1132	232	9455	// CADAFLAG00010159 // CADAFLAG00011146 // CADAFLAG00011807 // CADAFLAG00011806 // CADAFLAG00004899 // CADAFLAG00003723 // CADAFLAG00008607 // CADAFLAG00005339 // CADAFLAG00011733 // CADAFLAG00005190 // CADAFLAG00011324 // CADAFLAG00000450 // CADAFLAG00001579 // CADAFLAG00002532 // CADAFLAG00003374 // CADAFLAG00001330 // CADAFLAG00013284 // CADAFLAG00003121 // CADAFLAG00000722 // CADAFLAG00005015…
GO:0000287	F	0.023	0.53		1.77174	magnesium ion binding	14	1132	66	9455	// CADAFLAG00002264 // CADAFLAG00001568 // CADAFLAG00007537 // CADAFLAG00002532 // CADAFLAG00005970 // CADAFLAG00011324 // CADAFLAG00001573 // CADAFLAG00001450 // CADAFLAG00003164 // CADAFLAG00003121 // CADAFLAG00008603 // CADAFLAG00010901 // CADAFLAG00003770 // CADAFLAG00010159
GO:0042175	C	0.074	0.53		1.49151	nuclear envelope-endoplasmic reticulum network	15	1132	84	9455	// CADAFLAG00002351 // CADAFLAG00013027 // CADAFLAG00010993 // CADAFLAG00007675 // CADAFLAG00011191 // CADAFLAG00000663 // CADAFLAG00008177 // CADAFLAG00007321 // CADAFLAG00000478 // CADAFLAG00011198 // CADAFLAG00000828 // CADAFLAG00008202 // CADAFLAG00010715 // CADAFLAG00005123 // CADAFLAG00012730
GO:0005874	C	0.075	0.53		1.70846	microtubule	9	1132	44	9455	// CADAFLAG00000873 // CADAFLAG00008966 // CADAFLAG00009119 // CADAFLAG00011175 // CADAFLAG00003685 // CADAFLAG00001654 // CADAFLAG00003568 // CADAFLAG00001031 // CADAFLAG00008286
GO:0006520	P	0.031	0.54		1.20647	cellular amino acid metabolic process	104	1132	720	9455	// CADAFLAG00008607 // CADAFLAG00010364 // CADAFLAG00001579 // CADAFLAG00010655 // CADAFLAG00000365 // CADAFLAG00001573 // CADAFLAG00011549 // CADAFLAG00006276 // CADAFLAG00013284 // CADAFLAG00007795 // CADAFLAG00010861 // CADAFLAG00011115 // CADAFLAG00002166 // CADAFLAG00011507 // CADAFLAG00010693 // CADAFLAG00008402 // CADAFLAG00001123 // CADAFLAG00009921 // CADAFLAG00003666 // CADAFLAG00000464…
GO:0004222	F	0.024	0.54		2.33869	metalloendopeptidase activity	7	1132	25	9455	// CADAFLAG00002089 // CADAFLAG00001949 // CADAFLAG00000471 // CADAFLAG00007218 // CADAFLAG00003586 // CADAFLAG00006056 // CADAFLAG00008204
GO:0009403	P	0.032	0.55		1.78982	toxin biosynthetic process	12	1132	56	9455	// CADAFLAG00007532 // CADAFLAG00010921 // CADAFLAG00007675 // CADAFLAG00007811 // CADAFLAG00007807 // CADAFLAG00005339 // CADAFLAG00007797 // CADAFLAG00007814 // CADAFLAG00007798 // CADAFLAG00002792 // CADAFLAG00007806 // CADAFLAG00005240
GO:0009404	P	0.032	0.55		1.78982	toxin metabolic process	12	1132	56	9455	// CADAFLAG00007532 // CADAFLAG00010921 // CADAFLAG00007675 // CADAFLAG00007811 // CADAFLAG00007807 // CADAFLAG00005339 // CADAFLAG00007797 // CADAFLAG00007814 // CADAFLAG00007798 // CADAFLAG00002792 // CADAFLAG00007806 // CADAFLAG00005240
GO:0005694	C	0.077	0.55		1.34717	chromosome	25	1132	155	9455	// CADAFLAG00005775 // CADAFLAG00012112 // CADAFLAG00012138 // CADAFLAG00012139 // CADAFLAG00003646 // CADAFLAG00003647 // CADAFLAG00000388 // CADAFLAG00005926 // CADAFLAG00006277 // CADAFLAG00006219 // CADAFLAG00012497 // CADAFLAG00002475 // CADAFLAG00006132 // CADAFLAG00011726 // CADAFLAG00003867 // CADAFLAG00004152 // CADAFLAG00007181 // CADAFLAG00010457 // CADAFLAG00010537 // CADAFLAG00006756…
GO:0008235	F	0.026	0.56		2.78416	metalloexopeptidase activity	5	1132	15	9455	// CADAFLAG00009206 // CADAFLAG00010738 // CADAFLAG00001580 // CADAFLAG00004576 // CADAFLAG00004794
GO:0008375	F	0.026	0.56		2.78416	acetylglucosaminyltransferase activity	5	1132	15	9455	// CADAFLAG00007598 // CADAFLAG00003254 // CADAFLAG00007482 // CADAFLAG00006668 // CADAFLAG00007481
GO:0016020	C	0.08	0.56		1.0979	membrane	260	1132	1978	9455	// CADAFLAG00013264 // CADAFLAG00005035 // CADAFLAG00011061 // CADAFLAG00002319 // CADAFLAG00006941 // CADAFLAG00010616 // CADAFLAG00005373 // CADAFLAG00013448 // CADAFLAG00007998 // CADAFLAG00008356 // CADAFLAG00009062 // CADAFLAG00011198 // CADAFLAG00010195 // CADAFLAG00010196 // CADAFLAG00006694 // CADAFLAG00008883 // CADAFLAG00001579 // CADAFLAG00010563 // CADAFLAG00010449 // CADAFLAG00009934…
GO:0017038	P	0.033	0.57		1.97822	protein import	9	1132	38	9455	// CADAFLAG00002324 // CADAFLAG00007215 // CADAFLAG00006449 // CADAFLAG00002547 // CADAFLAG00009007 // CADAFLAG00008204 // CADAFLAG00010805 // CADAFLAG00002600 // CADAFLAG00003586
GO:0042623	F	0.027	0.57		1.39874	ATPase activity, coupled	35	1132	209	9455	// CADAFLAG00012750 // CADAFLAG00005775 // CADAFLAG00012112 // CADAFLAG00007094 // CADAFLAG00001014 // CADAFLAG00009792 // CADAFLAG00001246 // CADAFLAG00008356 // CADAFLAG00008354 // CADAFLAG00002582 // CADAFLAG00005978 // CADAFLAG00000836 // CADAFLAG00011212 // CADAFLAG00012538 // CADAFLAG00001473 // CADAFLAG00000806 // CADAFLAG00000647 // CADAFLAG00001829 // CADAFLAG00005660 // CADAFLAG00012497…
GO:0031226	C	0.083	0.57		2.08812	intrinsic to plasma membrane	5	1132	20	9455	// CADAFLAG00010002 // CADAFLAG00000050 // CADAFLAG00001288 // CADAFLAG00005240 // CADAFLAG00012709
GO:0003006	P	0.034	0.59		1.4892	reproductive developmental process	23	1132	129	9455	// CADAFLAG00006026 // CADAFLAG00003723 // CADAFLAG00005339 // CADAFLAG00008966 // CADAFLAG00005970 // CADAFLAG00003105 // CADAFLAG00001090 // CADAFLAG00001330 // CADAFLAG00001684 // CADAFLAG00007532 // CADAFLAG00008325 // CADAFLAG00006831 // CADAFLAG00006132 // CADAFLAG00001031 // CADAFLAG00005240 // CADAFLAG00005015 // CADAFLAG00011271 // CADAFLAG00002180 // CADAFLAG00011189 // CADAFLAG00008930…
GO:0050658	P	0.035	0.59		2.61015	RNA transport	5	1132	16	9455	// CADAFLAG00003936 // CADAFLAG00005123 // CADAFLAG00008257 // CADAFLAG00001127 // CADAFLAG00009007
GO:0050657	P	0.035	0.59		2.61015	nucleic acid transport	5	1132	16	9455	// CADAFLAG00003936 // CADAFLAG00005123 // CADAFLAG00008257 // CADAFLAG00001127 // CADAFLAG00009007
GO:0051236	P	0.035	0.59		2.61015	establishment of RNA localization	5	1132	16	9455	// CADAFLAG00003936 // CADAFLAG00005123 // CADAFLAG00008257 // CADAFLAG00001127 // CADAFLAG00009007
GO:0006213	P	0.035	0.59		2.61015	pyrimidine nucleoside metabolic process	5	1132	16	9455	// CADAFLAG00007275 // CADAFLAG00010695 // CADAFLAG00013408 // CADAFLAG00007224 // CADAFLAG00007133
GO:0009081	P	0.035	0.59		1.59542	branched chain family amino acid metabolic process	17	1132	89	9455	// CADAFLAG00000450 // CADAFLAG00013422 // CADAFLAG00010159 // CADAFLAG00002532 // CADAFLAG00013326 // CADAFLAG00011838 // CADAFLAG00006383 // CADAFLAG00004899 // CADAFLAG00002578 // CADAFLAG00008607 // CADAFLAG00007806 // CADAFLAG00006639 // CADAFLAG00005190 // CADAFLAG00005638 // CADAFLAG00011324 // CADAFLAG00007414 // CADAFLAG00004081
GO:0004175	F	0.028	0.59		1.58697	endopeptidase activity	19	1132	100	9455	// CADAFLAG00002089 // CADAFLAG00002156 // CADAFLAG00007218 // CADAFLAG00004968 // CADAFLAG00012698 // CADAFLAG00000471 // CADAFLAG00009830 // CADAFLAG00008691 // CADAFLAG00011223 // CADAFLAG00007307 // CADAFLAG00011640 // CADAFLAG00000484 // CADAFLAG00000630 // CADAFLAG00003586 // CADAFLAG00006056 // CADAFLAG00001949 // CADAFLAG00003085 // CADAFLAG00002500 // CADAFLAG00008204
GO:0042434	P	0.036	0.61		1.49394	indole derivative metabolic process	22	1132	123	9455	// CADAFLAG00013422 // CADAFLAG00000917 // CADAFLAG00013326 // CADAFLAG00003723 // CADAFLAG00004466 // CADAFLAG00001330 // CADAFLAG00007806 // CADAFLAG00003378 // CADAFLAG00001579 // CADAFLAG00003096 // CADAFLAG00002532 // CADAFLAG00003121 // CADAFLAG00005015 // CADAFLAG00002180 // CADAFLAG00007537 // CADAFLAG00008754 // CADAFLAG00006383 // CADAFLAG00011549 // CADAFLAG00012783 // CADAFLAG00008402…
GO:0042430	P	0.036	0.61		1.49394	indole and derivative metabolic process	22	1132	123	9455	// CADAFLAG00013422 // CADAFLAG00000917 // CADAFLAG00013326 // CADAFLAG00003723 // CADAFLAG00004466 // CADAFLAG00001330 // CADAFLAG00007806 // CADAFLAG00003378 // CADAFLAG00001579 // CADAFLAG00003096 // CADAFLAG00002532 // CADAFLAG00003121 // CADAFLAG00005015 // CADAFLAG00002180 // CADAFLAG00007537 // CADAFLAG00008754 // CADAFLAG00006383 // CADAFLAG00011549 // CADAFLAG00012783 // CADAFLAG00008402…
GO:0048513	P	0.037	0.61		1.61012	organ development	16	1132	83	9455	// CADAFLAG00002180 // CADAFLAG00006026 // CADAFLAG00008966 // CADAFLAG00005970 // CADAFLAG00003105 // CADAFLAG00008325 // CADAFLAG00006831 // CADAFLAG00001330 // CADAFLAG00011189 // CADAFLAG00003723 // CADAFLAG00001736 // CADAFLAG00001031 // CADAFLAG00005015 // CADAFLAG00002792 // CADAFLAG00007532 // CADAFLAG00005240
GO:0075259	P	0.037	0.61		1.61012	spore-bearing organ development	16	1132	83	9455	// CADAFLAG00002180 // CADAFLAG00006026 // CADAFLAG00008966 // CADAFLAG00005970 // CADAFLAG00003105 // CADAFLAG00008325 // CADAFLAG00006831 // CADAFLAG00001330 // CADAFLAG00011189 // CADAFLAG00003723 // CADAFLAG00001736 // CADAFLAG00001031 // CADAFLAG00005015 // CADAFLAG00002792 // CADAFLAG00007532 // CADAFLAG00005240
GO:0030448	P	0.037	0.61		1.80151	hyphal growth	11	1132	51	9455	// CADAFLAG00012017 // CADAFLAG00003699 // CADAFLAG00006668 // CADAFLAG00005809 // CADAFLAG00011115 // CADAFLAG00006831 // CADAFLAG00007481 // CADAFLAG00000425 // CADAFLAG00007577 // CADAFLAG00003985 // CADAFLAG00003105
GO:0006568	P	0.036	0.61		1.49394	tryptophan metabolic process	22	1132	123	9455	// CADAFLAG00013422 // CADAFLAG00000917 // CADAFLAG00013326 // CADAFLAG00003723 // CADAFLAG00004466 // CADAFLAG00001330 // CADAFLAG00007806 // CADAFLAG00003378 // CADAFLAG00001579 // CADAFLAG00003096 // CADAFLAG00002532 // CADAFLAG00003121 // CADAFLAG00005015 // CADAFLAG00002180 // CADAFLAG00007537 // CADAFLAG00008754 // CADAFLAG00006383 // CADAFLAG00011549 // CADAFLAG00012783 // CADAFLAG00008402…
GO:0048608	P	0.037	0.61		1.61012	reproductive structure development	16	1132	83	9455	// CADAFLAG00002180 // CADAFLAG00006026 // CADAFLAG00008966 // CADAFLAG00005970 // CADAFLAG00003105 // CADAFLAG00008325 // CADAFLAG00006831 // CADAFLAG00001330 // CADAFLAG00011189 // CADAFLAG00003723 // CADAFLAG00001736 // CADAFLAG00001031 // CADAFLAG00005015 // CADAFLAG00002792 // CADAFLAG00007532 // CADAFLAG00005240
GO:0048731	P	0.037	0.61		1.61012	system development	16	1132	83	9455	// CADAFLAG00002180 // CADAFLAG00006026 // CADAFLAG00008966 // CADAFLAG00005970 // CADAFLAG00003105 // CADAFLAG00008325 // CADAFLAG00006831 // CADAFLAG00001330 // CADAFLAG00011189 // CADAFLAG00003723 // CADAFLAG00001736 // CADAFLAG00001031 // CADAFLAG00005015 // CADAFLAG00002792 // CADAFLAG00007532 // CADAFLAG00005240
GO:0071214	P	0.037	0.61		1.67049	cellular response to abiotic stimulus	14	1132	70	9455	// CADAFLAG00007532 // CADAFLAG00004747 // CADAFLAG00008791 // CADAFLAG00001886 // CADAFLAG00011115 // CADAFLAG00001450 // CADAFLAG00008788 // CADAFLAG00006831 // CADAFLAG00007481 // CADAFLAG00010303 // CADAFLAG00001031 // CADAFLAG00005240 // CADAFLAG00010311 // CADAFLAG00005902
GO:0006260	P	0.037	0.61		1.61012	DNA replication	16	1132	83	9455	// CADAFLAG00002089 // CADAFLAG00002088 // CADAFLAG00010106 // CADAFLAG00005775 // CADAFLAG00001452 // CADAFLAG00010537 // CADAFLAG00008930 // CADAFLAG00005926 // CADAFLAG00003867 // CADAFLAG00005922 // CADAFLAG00012345 // CADAFLAG00004132 // CADAFLAG00005059 // CADAFLAG00000388 // CADAFLAG00012497 // CADAFLAG00004152
GO:0006586	P	0.036	0.61		1.49394	indolalkylamine metabolic process	22	1132	123	9455	// CADAFLAG00013422 // CADAFLAG00000917 // CADAFLAG00013326 // CADAFLAG00003723 // CADAFLAG00004466 // CADAFLAG00001330 // CADAFLAG00007806 // CADAFLAG00003378 // CADAFLAG00001579 // CADAFLAG00003096 // CADAFLAG00002532 // CADAFLAG00003121 // CADAFLAG00005015 // CADAFLAG00002180 // CADAFLAG00007537 // CADAFLAG00008754 // CADAFLAG00006383 // CADAFLAG00011549 // CADAFLAG00012783 // CADAFLAG00008402…
GO:0008094	F	0.03	0.61		2.24874	DNA-dependent ATPase activity	7	1132	26	9455	// CADAFLAG00005775 // CADAFLAG00012112 // CADAFLAG00006756 // CADAFLAG00008354 // CADAFLAG00005922 // CADAFLAG00012497 // CADAFLAG00001528
GO:0016491	F	0.031	0.61		1.13662	oxidoreductase activity	241	1132	1771	9455	// CADAFLAG00002264 // CADAFLAG00002319 // CADAFLAG00002612 // CADAFLAG00008760 // CADAFLAG00005566 // CADAFLAG00011104 // CADAFLAG00005585 // CADAFLAG00011069 // CADAFLAG00012776 // CADAFLAG00013200 // CADAFLAG00008210 // CADAFLAG00009267 // CADAFLAG00007998 // CADAFLAG00008356 // CADAFLAG00008607 // CADAFLAG00010364 // CADAFLAG00008603 // CADAFLAG00011662 // CADAFLAG00011574 // CADAFLAG00010561…
GO:0006974	P	0.038	0.62		1.42732	response to DNA damage stimulus	27	1132	158	9455	// CADAFLAG00005775 // CADAFLAG00010088 // CADAFLAG00012138 // CADAFLAG00002170 // CADAFLAG00008354 // CADAFLAG00003646 // CADAFLAG00006756 // CADAFLAG00000388 // CADAFLAG00005926 // CADAFLAG00005032 // CADAFLAG00010783 // CADAFLAG00006219 // CADAFLAG00012345 // CADAFLAG00012497 // CADAFLAG00002475 // CADAFLAG00006132 // CADAFLAG00011726 // CADAFLAG00003867 // CADAFLAG00004152 // CADAFLAG00002089…
GO:0006022	P	0.039	0.63		1.62711	aminoglycan metabolic process	15	1132	77	9455	// CADAFLAG00003169 // CADAFLAG00002513 // CADAFLAG00008177 // CADAFLAG00008559 // CADAFLAG00006668 // CADAFLAG00003254 // CADAFLAG00010722 // CADAFLAG00007482 // CADAFLAG00005470 // CADAFLAG00007481 // CADAFLAG00008930 // CADAFLAG00000847 // CADAFLAG00010065 // CADAFLAG00002514 // CADAFLAG00007598
GO:0004190	F	0.033	0.63		2.38642	aspartic-type endopeptidase activity	6	1132	21	9455	// CADAFLAG00000484 // CADAFLAG00012698 // CADAFLAG00009830 // CADAFLAG00008691 // CADAFLAG00011223 // CADAFLAG00002500
GO:0070001	F	0.033	0.63		2.38642	aspartic-type peptidase activity	6	1132	21	9455	// CADAFLAG00000484 // CADAFLAG00012698 // CADAFLAG00009830 // CADAFLAG00008691 // CADAFLAG00011223 // CADAFLAG00002500
GO:0044454	C	0.093	0.64		1.63418	nuclear chromosome part	9	1132	46	9455	// CADAFLAG00005775 // CADAFLAG00010537 // CADAFLAG00006132 // CADAFLAG00013460 // CADAFLAG00010803 // CADAFLAG00003867 // CADAFLAG00005922 // CADAFLAG00012497 // CADAFLAG00006219
GO:0044106	P	0.04	0.65		1.19	cellular amine metabolic process	106	1132	744	9455	// CADAFLAG00008607 // CADAFLAG00010364 // CADAFLAG00001579 // CADAFLAG00010655 // CADAFLAG00000365 // CADAFLAG00001573 // CADAFLAG00011549 // CADAFLAG00006276 // CADAFLAG00013284 // CADAFLAG00007795 // CADAFLAG00001377 // CADAFLAG00010861 // CADAFLAG00011115 // CADAFLAG00002166 // CADAFLAG00011507 // CADAFLAG00010693 // CADAFLAG00008402 // CADAFLAG00001123 // CADAFLAG00009921 // CADAFLAG00003666…
GO:0009309	P	0.042	0.67		1.32958	amine biosynthetic process	39	1132	245	9455	// CADAFLAG00010159 // CADAFLAG00011146 // CADAFLAG00011807 // CADAFLAG00011806 // CADAFLAG00004899 // CADAFLAG00003723 // CADAFLAG00008607 // CADAFLAG00005339 // CADAFLAG00011733 // CADAFLAG00005190 // CADAFLAG00011324 // CADAFLAG00000450 // CADAFLAG00001579 // CADAFLAG00002532 // CADAFLAG00003374 // CADAFLAG00004914 // CADAFLAG00001330 // CADAFLAG00013284 // CADAFLAG00003121 // CADAFLAG00000722…
GO:0044275	P	0.042	0.67		1.36451	cellular carbohydrate catabolic process	33	1132	202	9455	// CADAFLAG00012017 // CADAFLAG00000451 // CADAFLAG00005566 // CADAFLAG00004328 // CADAFLAG00010065 // CADAFLAG00011531 // CADAFLAG00008607 // CADAFLAG00009148 // CADAFLAG00002626 // CADAFLAG00000450 // CADAFLAG00001319 // CADAFLAG00010876 // CADAFLAG00001886 // CADAFLAG00007274 // CADAFLAG00002885 // CADAFLAG00003723 // CADAFLAG00003121 // CADAFLAG00004081 // CADAFLAG00002532 // CADAFLAG00006386…
GO:0043170	P	0.042	0.67		1.10272	macromolecule metabolic process	383	1132	2901	9455	// CADAFLAG00002156 // CADAFLAG00008763 // CADAFLAG00006026 // CADAFLAG00009062 // CADAFLAG00002740 // CADAFLAG00002744 // CADAFLAG00009065 // CADAFLAG00004932 // CADAFLAG00000474 // CADAFLAG00000471 // CADAFLAG00008922 // CADAFLAG00004367 // CADAFLAG00001473 // CADAFLAG00000285 // CADAFLAG00010106 // CADAFLAG00006793 // CADAFLAG00002591 // CADAFLAG00002089 // CADAFLAG00002088 // CADAFLAG00001710…
GO:0031668	P	0.043	0.68		1.67049	cellular response to extracellular stimulus	13	1132	65	9455	// CADAFLAG00003033 // CADAFLAG00012140 // CADAFLAG00008228 // CADAFLAG00006046 // CADAFLAG00010726 // CADAFLAG00010725 // CADAFLAG00008754 // CADAFLAG00011189 // CADAFLAG00011638 // CADAFLAG00004125 // CADAFLAG00002029 // CADAFLAG00010065 // CADAFLAG00002626
GO:0031669	P	0.043	0.68		1.67049	cellular response to nutrient levels	13	1132	65	9455	// CADAFLAG00003033 // CADAFLAG00012140 // CADAFLAG00008228 // CADAFLAG00006046 // CADAFLAG00010726 // CADAFLAG00010725 // CADAFLAG00008754 // CADAFLAG00011189 // CADAFLAG00011638 // CADAFLAG00004125 // CADAFLAG00002029 // CADAFLAG00010065 // CADAFLAG00002626
GO:0019954	P	0.043	0.68		1.45536	asexual reproduction	23	1132	132	9455	// CADAFLAG00006026 // CADAFLAG00006668 // CADAFLAG00004125 // CADAFLAG00011640 // CADAFLAG00011242 // CADAFLAG00011576 // CADAFLAG00008966 // CADAFLAG00003105 // CADAFLAG00001090 // CADAFLAG00002545 // CADAFLAG00001684 // CADAFLAG00007532 // CADAFLAG00012140 // CADAFLAG00009017 // CADAFLAG00008859 // CADAFLAG00002715 // CADAFLAG00001031 // CADAFLAG00007481 // CADAFLAG00003110 // CADAFLAG00007577…
GO:0009805	P	0.043	0.68		2.08812	coumarin biosynthetic process	7	1132	28	9455	// CADAFLAG00007811 // CADAFLAG00003721 // CADAFLAG00007797 // CADAFLAG00007814 // CADAFLAG00007798 // CADAFLAG00007806 // CADAFLAG00007807
GO:0009804	P	0.043	0.68		2.08812	coumarin metabolic process	7	1132	28	9455	// CADAFLAG00007811 // CADAFLAG00003721 // CADAFLAG00007797 // CADAFLAG00007814 // CADAFLAG00007798 // CADAFLAG00007806 // CADAFLAG00007807
GO:0016049	P	0.043	0.68		2.08812	cell growth	7	1132	28	9455	// CADAFLAG00002351 // CADAFLAG00012017 // CADAFLAG00010695 // CADAFLAG00009017 // CADAFLAG00007481 // CADAFLAG00008930 // CADAFLAG00005809
GO:0022414	P	0.043	0.68		1.45536	reproductive process	23	1132	132	9455	// CADAFLAG00006026 // CADAFLAG00003723 // CADAFLAG00005339 // CADAFLAG00008966 // CADAFLAG00005970 // CADAFLAG00003105 // CADAFLAG00001090 // CADAFLAG00001330 // CADAFLAG00001684 // CADAFLAG00007532 // CADAFLAG00008325 // CADAFLAG00006831 // CADAFLAG00006132 // CADAFLAG00001031 // CADAFLAG00005240 // CADAFLAG00005015 // CADAFLAG00011271 // CADAFLAG00002180 // CADAFLAG00011189 // CADAFLAG00008930…
GO:0071496	P	0.043	0.68		1.67049	cellular response to external stimulus	13	1132	65	9455	// CADAFLAG00003033 // CADAFLAG00012140 // CADAFLAG00008228 // CADAFLAG00006046 // CADAFLAG00010726 // CADAFLAG00010725 // CADAFLAG00008754 // CADAFLAG00011189 // CADAFLAG00011638 // CADAFLAG00004125 // CADAFLAG00002029 // CADAFLAG00010065 // CADAFLAG00002626
GO:0051168	P	0.044	0.68		2.45661	nuclear export	5	1132	17	9455	// CADAFLAG00005453 // CADAFLAG00001127 // CADAFLAG00003936 // CADAFLAG00008257 // CADAFLAG00009007
GO:0006626	P	0.044	0.68		2.45661	protein targeting to mitochondrion	5	1132	17	9455	// CADAFLAG00002324 // CADAFLAG00010805 // CADAFLAG00003586 // CADAFLAG00007215 // CADAFLAG00008204
GO:0055114	P	0.044	0.68		1.13145	oxidation reduction	212	1132	1565	9455	// CADAFLAG00002264 // CADAFLAG00002319 // CADAFLAG00002612 // CADAFLAG00008760 // CADAFLAG00005566 // CADAFLAG00011104 // CADAFLAG00012730 // CADAFLAG00011069 // CADAFLAG00012776 // CADAFLAG00013200 // CADAFLAG00008210 // CADAFLAG00009267 // CADAFLAG00007998 // CADAFLAG00008607 // CADAFLAG00010364 // CADAFLAG00008603 // CADAFLAG00011662 // CADAFLAG00011574 // CADAFLAG00010561 // CADAFLAG00001579…
GO:0070585	P	0.044	0.68		2.45661	protein localization in mitochondrion	5	1132	17	9455	// CADAFLAG00002324 // CADAFLAG00010805 // CADAFLAG00003586 // CADAFLAG00007215 // CADAFLAG00008204
GO:0009653	P	0.044	0.68		1.35231	anatomical structure morphogenesis	34	1132	210	9455	// CADAFLAG00012017 // CADAFLAG00006026 // CADAFLAG00006668 // CADAFLAG00004125 // CADAFLAG00007481 // CADAFLAG00005339 // CADAFLAG00011003 // CADAFLAG00011242 // CADAFLAG00011576 // CADAFLAG00007238 // CADAFLAG00003105 // CADAFLAG00001090 // CADAFLAG00002545 // CADAFLAG00001684 // CADAFLAG00007532 // CADAFLAG00012140 // CADAFLAG00009017 // CADAFLAG00008325 // CADAFLAG00002166 // CADAFLAG00008859…
GO:0032787	P	0.045	0.69		1.23535	monocarboxylic acid metabolic process	67	1132	453	9455	// CADAFLAG00005035 // CADAFLAG00005566 // CADAFLAG00005638 // CADAFLAG00013422 // CADAFLAG00001169 // CADAFLAG00008754 // CADAFLAG00002264 // CADAFLAG00004328 // CADAFLAG00013326 // CADAFLAG00013200 // CADAFLAG00006125 // CADAFLAG00003723 // CADAFLAG00008607 // CADAFLAG00005339 // CADAFLAG00009148 // CADAFLAG00008603 // CADAFLAG00013199 // CADAFLAG00011574 // CADAFLAG00001129 // CADAFLAG00007806…
GO:0009110	P	0.046	0.69		1.69881	vitamin biosynthetic process	12	1132	59	9455	// CADAFLAG00003378 // CADAFLAG00001579 // CADAFLAG00004466 // CADAFLAG00008402 // CADAFLAG00003090 // CADAFLAG00010531 // CADAFLAG00000812 // CADAFLAG00005339 // CADAFLAG00002754 // CADAFLAG00010901 // CADAFLAG00010900 // CADAFLAG00003169
GO:0042364	P	0.046	0.69		1.69881	water-soluble vitamin biosynthetic process	12	1132	59	9455	// CADAFLAG00003378 // CADAFLAG00001579 // CADAFLAG00004466 // CADAFLAG00008402 // CADAFLAG00003090 // CADAFLAG00010531 // CADAFLAG00000812 // CADAFLAG00005339 // CADAFLAG00002754 // CADAFLAG00010901 // CADAFLAG00010900 // CADAFLAG00003169
GO:0016627	F	0.036	0.69		1.56609	oxidoreductase activity, acting on the CH-CH group of donors	18	1132	96	9455	// CADAFLAG00001633 // CADAFLAG00003007 // CADAFLAG00011099 // CADAFLAG00008559 // CADAFLAG00001169 // CADAFLAG00009858 // CADAFLAG00004869 // CADAFLAG00004131 // CADAFLAG00007275 // CADAFLAG00004126 // CADAFLAG00003380 // CADAFLAG00007998 // CADAFLAG00011736 // CADAFLAG00005800 // CADAFLAG00008603 // CADAFLAG00011574 // CADAFLAG00002363 // CADAFLAG00005511
GO:0008104	P	0.048	0.72		1.32636	protein localization	37	1132	233	9455	// CADAFLAG00002351 // CADAFLAG00008845 // CADAFLAG00010775 // CADAFLAG00006235 // CADAFLAG00008177 // CADAFLAG00004125 // CADAFLAG00009007 // CADAFLAG00010303 // CADAFLAG00008228 // CADAFLAG00003586 // CADAFLAG00011003 // CADAFLAG00002600 // CADAFLAG00002740 // CADAFLAG00000157 // CADAFLAG00007238 // CADAFLAG00011191 // CADAFLAG00011254 // CADAFLAG00003105 // CADAFLAG00010521 // CADAFLAG00002547…
GO:0061024	P	0.048	0.72		1.73353	membrane organization	11	1132	53	9455	// CADAFLAG00002351 // CADAFLAG00002324 // CADAFLAG00009017 // CADAFLAG00010521 // CADAFLAG00004125 // CADAFLAG00006132 // CADAFLAG00003121 // CADAFLAG00004947 // CADAFLAG00010805 // CADAFLAG00010709 // CADAFLAG00011271
GO:0016044	P	0.048	0.72		1.73353	cellular membrane organization	11	1132	53	9455	// CADAFLAG00002351 // CADAFLAG00002324 // CADAFLAG00009017 // CADAFLAG00010521 // CADAFLAG00004125 // CADAFLAG00006132 // CADAFLAG00003121 // CADAFLAG00004947 // CADAFLAG00010805 // CADAFLAG00010709 // CADAFLAG00011271
GO:0006184	P	0.048	0.72		1.64518	GTP catabolic process	13	1132	66	9455	// CADAFLAG00000873 // CADAFLAG00003396 // CADAFLAG00008763 // CADAFLAG00008160 // CADAFLAG00011175 // CADAFLAG00003105 // CADAFLAG00010521 // CADAFLAG00003685 // CADAFLAG00001654 // CADAFLAG00003568 // CADAFLAG00004902 // CADAFLAG00002740 // CADAFLAG00008286
GO:0015629	C	0.11	0.72		1.71963	actin cytoskeleton	7	1132	34	9455	// CADAFLAG00012536 // CADAFLAG00007482 // CADAFLAG00006132 // CADAFLAG00004456 // CADAFLAG00007481 // CADAFLAG00000131 // CADAFLAG00011271
GO:0044042	P	0.05	0.74		1.4217	glucan metabolic process	24	1132	141	9455	// CADAFLAG00004328 // CADAFLAG00010065 // CADAFLAG00012811 // CADAFLAG00011329 // CADAFLAG00011715 // CADAFLAG00008523 // CADAFLAG00001989 // CADAFLAG00004794 // CADAFLAG00003105 // CADAFLAG00005856 // CADAFLAG00001725 // CADAFLAG00001724 // CADAFLAG00002291 // CADAFLAG00008054 // CADAFLAG00011527 // CADAFLAG00005896 // CADAFLAG00011271 // CADAFLAG00003740 // CADAFLAG00001710 // CADAFLAG00008930…
GO:0046034	P	0.05	0.74		1.43363	ATP metabolic process	23	1132	134	9455	// CADAFLAG00012750 // CADAFLAG00006235 // CADAFLAG00010024 // CADAFLAG00008356 // CADAFLAG00001103 // CADAFLAG00008416 // CADAFLAG00008966 // CADAFLAG00012538 // CADAFLAG00013268 // CADAFLAG00000806 // CADAFLAG00000647 // CADAFLAG00001829 // CADAFLAG00005660 // CADAFLAG00004747 // CADAFLAG00004132 // CADAFLAG00011395 // CADAFLAG00000784 // CADAFLAG00006694 // CADAFLAG00007021 // CADAFLAG00000634…
GO:0009070	P	0.05	0.74		2.17891	serine family amino acid biosynthetic process	6	1132	23	9455	// CADAFLAG00005496 // CADAFLAG00011807 // CADAFLAG00011806 // CADAFLAG00005638 // CADAFLAG00013284 // CADAFLAG00006051
GO:0048193	P	0.051	0.75		1.83347	Golgi vesicle transport	9	1132	41	9455	// CADAFLAG00008228 // CADAFLAG00011191 // CADAFLAG00008177 // CADAFLAG00004125 // CADAFLAG00001655 // CADAFLAG00010634 // CADAFLAG00003136 // CADAFLAG00000157 // CADAFLAG00001292
GO:0015932	F	0.041	0.75		2.27795	nucleobase, nucleoside, nucleotide and nucleic acid transmembrane transporter activity	6	1132	22	9455	// CADAFLAG00005798 // CADAFLAG00005799 // CADAFLAG00012411 // CADAFLAG00004124 // CADAFLAG00002927 // CADAFLAG00007753
GO:0046915	F	0.041	0.75		2.27795	transition metal ion transmembrane transporter activity	6	1132	22	9455	// CADAFLAG00008883 // CADAFLAG00008851 // CADAFLAG00010726 // CADAFLAG00011010 // CADAFLAG00004578 // CADAFLAG00000050
GO:0009251	P	0.052	0.76		1.90914	glucan catabolic process	8	1132	35	9455	// CADAFLAG00003740 // CADAFLAG00008054 // CADAFLAG00002291 // CADAFLAG00005856 // CADAFLAG00000425 // CADAFLAG00011715 // CADAFLAG00005896 // CADAFLAG00000614
GO:0005215	F	0.042	0.76		1.20051	transporter activity	94	1132	654	9455	// CADAFLAG00006025 // CADAFLAG00010616 // CADAFLAG00011061 // CADAFLAG00008356 // CADAFLAG00002582 // CADAFLAG00003913 // CADAFLAG00010195 // CADAFLAG00010196 // CADAFLAG00008883 // CADAFLAG00006272 // CADAFLAG00000806 // CADAFLAG00000972 // CADAFLAG00004747 // CADAFLAG00010940 // CADAFLAG00008774 // CADAFLAG00005373 // CADAFLAG00000784 // CADAFLAG00005004 // CADAFLAG00001812 // CADAFLAG00005798…
GO:0006573	P	0.052	0.77		1.56609	valine metabolic process	15	1132	80	9455	// CADAFLAG00000450 // CADAFLAG00013422 // CADAFLAG00010159 // CADAFLAG00002532 // CADAFLAG00007806 // CADAFLAG00013326 // CADAFLAG00006383 // CADAFLAG00005638 // CADAFLAG00002578 // CADAFLAG00008607 // CADAFLAG00006639 // CADAFLAG00005190 // CADAFLAG00011324 // CADAFLAG00007414 // CADAFLAG00004081
GO:0006551	P	0.052	0.77		1.56609	leucine metabolic process	15	1132	80	9455	// CADAFLAG00000450 // CADAFLAG00013422 // CADAFLAG00010159 // CADAFLAG00002532 // CADAFLAG00007806 // CADAFLAG00013326 // CADAFLAG00006383 // CADAFLAG00005638 // CADAFLAG00002578 // CADAFLAG00008607 // CADAFLAG00006639 // CADAFLAG00005190 // CADAFLAG00011324 // CADAFLAG00007414 // CADAFLAG00004081
GO:0032259	P	0.053	0.77		1.33802	methylation	33	1132	206	9455	// CADAFLAG00011796 // CADAFLAG00006035 // CADAFLAG00009795 // CADAFLAG00004771 // CADAFLAG00002648 // CADAFLAG00003584 // CADAFLAG00000098 // CADAFLAG00003852 // CADAFLAG00002988 // CADAFLAG00006995 // CADAFLAG00002195 // CADAFLAG00000365 // CADAFLAG00013408 // CADAFLAG00007797 // CADAFLAG00007798 // CADAFLAG00002015 // CADAFLAG00002422 // CADAFLAG00004188 // CADAFLAG00000533 // CADAFLAG00010484…
GO:0016833	F	0.044	0.8		2.45661	oxo-acid-lyase activity	5	1132	17	9455	// CADAFLAG00008854 // CADAFLAG00003723 // CADAFLAG00007414 // CADAFLAG00006380 // CADAFLAG00006125
GO:0009605	P	0.056	0.81		1.5802	response to external stimulus	14	1132	74	9455	// CADAFLAG00003033 // CADAFLAG00002156 // CADAFLAG00008228 // CADAFLAG00006046 // CADAFLAG00010726 // CADAFLAG00012140 // CADAFLAG00008754 // CADAFLAG00004125 // CADAFLAG00011638 // CADAFLAG00011189 // CADAFLAG00002029 // CADAFLAG00010065 // CADAFLAG00002626 // CADAFLAG00010725
GO:0042402	P	0.056	0.81		2.32013	cellular biogenic amine catabolic process	5	1132	18	9455	// CADAFLAG00001579 // CADAFLAG00004466 // CADAFLAG00001861 // CADAFLAG00011549 // CADAFLAG00008402
GO:0006403	P	0.056	0.81		2.32013	RNA localization	5	1132	18	9455	// CADAFLAG00003936 // CADAFLAG00005123 // CADAFLAG00008257 // CADAFLAG00001127 // CADAFLAG00009007
GO:0030447	P	0.057	0.82		1.64311	filamentous growth	12	1132	61	9455	// CADAFLAG00012017 // CADAFLAG00003699 // CADAFLAG00006668 // CADAFLAG00005809 // CADAFLAG00011115 // CADAFLAG00006831 // CADAFLAG00007481 // CADAFLAG00000425 // CADAFLAG00007577 // CADAFLAG00003985 // CADAFLAG00008930 // CADAFLAG00003105
GO:0019438	P	0.057	0.82		1.40181	aromatic compound biosynthetic process	24	1132	143	9455	// CADAFLAG00010531 // CADAFLAG00000917 // CADAFLAG00003723 // CADAFLAG00003721 // CADAFLAG00005339 // CADAFLAG00007806 // CADAFLAG00007807 // CADAFLAG00003378 // CADAFLAG00001579 // CADAFLAG00001330 // CADAFLAG00007798 // CADAFLAG00003121 // CADAFLAG00007797 // CADAFLAG00005015 // CADAFLAG00007116 // CADAFLAG00003090 // CADAFLAG00007537 // CADAFLAG00003096 // CADAFLAG00007814 // CADAFLAG00007811…
GO:0065008	P	0.057	0.82		1.31683	regulation of biological quality	35	1132	222	9455	// CADAFLAG00002351 // CADAFLAG00012017 // CADAFLAG00006046 // CADAFLAG00010089 // CADAFLAG00004124 // CADAFLAG00012165 // CADAFLAG00007481 // CADAFLAG00010475 // CADAFLAG00011003 // CADAFLAG00006756 // CADAFLAG00007238 // CADAFLAG00010521 // CADAFLAG00005138 // CADAFLAG00000972 // CADAFLAG00000971 // CADAFLAG00007133 // CADAFLAG00008672 // CADAFLAG00005453 // CADAFLAG00002166 // CADAFLAG00009017…
GO:0031497	P	0.06	0.85		2.08812	chromatin assembly	6	1132	24	9455	// CADAFLAG00002537 // CADAFLAG00012138 // CADAFLAG00010797 // CADAFLAG00012139 // CADAFLAG00003646 // CADAFLAG00003647
GO:0033014	P	0.06	0.85		2.08812	tetrapyrrole biosynthetic process	6	1132	24	9455	// CADAFLAG00003007 // CADAFLAG00003380 // CADAFLAG00009858 // CADAFLAG00001665 // CADAFLAG00006757 // CADAFLAG00004126
GO:0006839	P	0.06	0.86		1.94891	mitochondrial transport	7	1132	30	9455	// CADAFLAG00002324 // CADAFLAG00007215 // CADAFLAG00007055 // CADAFLAG00004942 // CADAFLAG00003586 // CADAFLAG00010805 // CADAFLAG00008204
GO:0070791	P	0.06	0.86		1.94891	cleistothecium development	7	1132	30	9455	// CADAFLAG00002180 // CADAFLAG00007532 // CADAFLAG00011189 // CADAFLAG00001330 // CADAFLAG00003723 // CADAFLAG00001031 // CADAFLAG00005015
GO:0000096	P	0.061	0.86		1.55913	sulfur amino acid metabolic process	14	1132	75	9455	// CADAFLAG00008878 // CADAFLAG00011806 // CADAFLAG00010693 // CADAFLAG00005496 // CADAFLAG00011146 // CADAFLAG00008325 // CADAFLAG00011838 // CADAFLAG00011507 // CADAFLAG00013284 // CADAFLAG00008383 // CADAFLAG00000630 // CADAFLAG00002022 // CADAFLAG00002422 // CADAFLAG00006051
GO:0003684	F	0.05	0.88		2.17891	damaged DNA binding	6	1132	23	9455	// CADAFLAG00002089 // CADAFLAG00002088 // CADAFLAG00002170 // CADAFLAG00006756 // CADAFLAG00008354 // CADAFLAG00012345
GO:0015976	P	0.063	0.89		1.70459	carbon utilization	10	1132	49	9455	// CADAFLAG00008854 // CADAFLAG00001568 // CADAFLAG00002792 // CADAFLAG00006001 // CADAFLAG00002099 // CADAFLAG00007274 // CADAFLAG00009148 // CADAFLAG00002022 // CADAFLAG00008361 // CADAFLAG00004081
GO:0009057	P	0.064	0.9		1.21491	macromolecule catabolic process	64	1132	440	9455	// CADAFLAG00012017 // CADAFLAG00002156 // CADAFLAG00005955 // CADAFLAG00005566 // CADAFLAG00004328 // CADAFLAG00002170 // CADAFLAG00012811 // CADAFLAG00002701 // CADAFLAG00011531 // CADAFLAG00011329 // CADAFLAG00008607 // CADAFLAG00009148 // CADAFLAG00009062 // CADAFLAG00011715 // CADAFLAG00002626 // CADAFLAG00009007 // CADAFLAG00000450 // CADAFLAG00001319 // CADAFLAG00008054 // CADAFLAG00010876…
GO:0045184	P	0.065	0.9		1.30868	establishment of protein localization	34	1132	217	9455	// CADAFLAG00002351 // CADAFLAG00008845 // CADAFLAG00010775 // CADAFLAG00006235 // CADAFLAG00008177 // CADAFLAG00004125 // CADAFLAG00009007 // CADAFLAG00010303 // CADAFLAG00008228 // CADAFLAG00003586 // CADAFLAG00002600 // CADAFLAG00002740 // CADAFLAG00000157 // CADAFLAG00011191 // CADAFLAG00003105 // CADAFLAG00010521 // CADAFLAG00002547 // CADAFLAG00006449 // CADAFLAG00004303 // CADAFLAG00002324…
GO:0015031	P	0.065	0.9		1.30868	protein transport	34	1132	217	9455	// CADAFLAG00002351 // CADAFLAG00008845 // CADAFLAG00010775 // CADAFLAG00006235 // CADAFLAG00008177 // CADAFLAG00004125 // CADAFLAG00009007 // CADAFLAG00010303 // CADAFLAG00008228 // CADAFLAG00003586 // CADAFLAG00002600 // CADAFLAG00002740 // CADAFLAG00000157 // CADAFLAG00011191 // CADAFLAG00003105 // CADAFLAG00010521 // CADAFLAG00002547 // CADAFLAG00006449 // CADAFLAG00004303 // CADAFLAG00002324…
GO:0030436	P	0.066	0.91		1.41453	asexual sporulation	21	1132	124	9455	// CADAFLAG00007532 // CADAFLAG00006026 // CADAFLAG00011640 // CADAFLAG00006668 // CADAFLAG00012140 // CADAFLAG00009017 // CADAFLAG00003105 // CADAFLAG00001090 // CADAFLAG00003110 // CADAFLAG00004125 // CADAFLAG00007481 // CADAFLAG00007577 // CADAFLAG00008859 // CADAFLAG00002715 // CADAFLAG00002545 // CADAFLAG00001031 // CADAFLAG00011242 // CADAFLAG00001684 // CADAFLAG00011576 // CADAFLAG00011676…
GO:0016741	F	0.053	0.93		1.31507	transferase activity, transferring one-carbon groups	37	1132	235	9455	// CADAFLAG00011796 // CADAFLAG00006035 // CADAFLAG00009795 // CADAFLAG00004771 // CADAFLAG00011306 // CADAFLAG00002648 // CADAFLAG00003584 // CADAFLAG00000098 // CADAFLAG00003852 // CADAFLAG00002988 // CADAFLAG00006995 // CADAFLAG00002195 // CADAFLAG00000365 // CADAFLAG00013408 // CADAFLAG00007797 // CADAFLAG00007798 // CADAFLAG00002015 // CADAFLAG00002422 // CADAFLAG00004188 // CADAFLAG00000533…
GO:0015851	P	0.068	0.94		2.19802	nucleobase transport	5	1132	19	9455	// CADAFLAG00005798 // CADAFLAG00005799 // CADAFLAG00012411 // CADAFLAG00007753 // CADAFLAG00002927
GO:0006032	P	0.068	0.94		2.19802	chitin catabolic process	5	1132	19	9455	// CADAFLAG00000847 // CADAFLAG00002514 // CADAFLAG00002513 // CADAFLAG00010065 // CADAFLAG00010722
GO:0016052	P	0.068	0.94		1.24399	carbohydrate catabolic process	49	1132	329	9455	// CADAFLAG00012017 // CADAFLAG00005566 // CADAFLAG00004328 // CADAFLAG00010065 // CADAFLAG00012811 // CADAFLAG00011531 // CADAFLAG00011329 // CADAFLAG00008607 // CADAFLAG00009148 // CADAFLAG00011715 // CADAFLAG00002626 // CADAFLAG00000450 // CADAFLAG00001319 // CADAFLAG00008054 // CADAFLAG00010876 // CADAFLAG00001886 // CADAFLAG00001724 // CADAFLAG00012679 // CADAFLAG00005856 // CADAFLAG00007274…
GO:0044265	P	0.068	0.94		1.25021	cellular macromolecule catabolic process	47	1132	314	9455	// CADAFLAG00012017 // CADAFLAG00000451 // CADAFLAG00005566 // CADAFLAG00004328 // CADAFLAG00002170 // CADAFLAG00002701 // CADAFLAG00011531 // CADAFLAG00008607 // CADAFLAG00009148 // CADAFLAG00009062 // CADAFLAG00002626 // CADAFLAG00009007 // CADAFLAG00000450 // CADAFLAG00001319 // CADAFLAG00010876 // CADAFLAG00001886 // CADAFLAG00005955 // CADAFLAG00007274 // CADAFLAG00002885 // CADAFLAG00003723…
GO:0009699	P	0.069	0.94		1.80594	phenylpropanoid biosynthetic process	8	1132	37	9455	// CADAFLAG00007811 // CADAFLAG00000567 // CADAFLAG00003721 // CADAFLAG00007797 // CADAFLAG00007814 // CADAFLAG00007798 // CADAFLAG00007806 // CADAFLAG00007807
GO:0009310	P	0.069	0.94		1.37301	amine catabolic process	24	1132	146	9455	// CADAFLAG00012136 // CADAFLAG00013422 // CADAFLAG00001861 // CADAFLAG00013326 // CADAFLAG00004466 // CADAFLAG00005190 // CADAFLAG00007806 // CADAFLAG00001579 // CADAFLAG00003374 // CADAFLAG00006276 // CADAFLAG00000722 // CADAFLAG00006383 // CADAFLAG00005638 // CADAFLAG00006284 // CADAFLAG00011549 // CADAFLAG00002495 // CADAFLAG00010861 // CADAFLAG00012999 // CADAFLAG00008402 // CADAFLAG00000567…
GO:0044264	P	0.07	0.96		1.3364	cellular polysaccharide metabolic process	28	1132	175	9455	// CADAFLAG00004328 // CADAFLAG00008177 // CADAFLAG00010065 // CADAFLAG00012811 // CADAFLAG00007481 // CADAFLAG00011329 // CADAFLAG00011715 // CADAFLAG00008523 // CADAFLAG00001989 // CADAFLAG00004794 // CADAFLAG00003105 // CADAFLAG00005856 // CADAFLAG00001725 // CADAFLAG00006386 // CADAFLAG00002291 // CADAFLAG00001724 // CADAFLAG00003169 // CADAFLAG00008054 // CADAFLAG00011527 // CADAFLAG00005896…
GO:0006555	P	0.071	0.96		1.67049	methionine metabolic process	10	1132	50	9455	// CADAFLAG00008878 // CADAFLAG00011806 // CADAFLAG00010693 // CADAFLAG00011146 // CADAFLAG00008325 // CADAFLAG00011838 // CADAFLAG00013284 // CADAFLAG00008383 // CADAFLAG00002422 // CADAFLAG00006051
GO:0004659	F	0.056	0.96		2.32013	prenyltransferase activity	5	1132	18	9455	// CADAFLAG00012350 // CADAFLAG00005138 // CADAFLAG00002111 // CADAFLAG00010529 // CADAFLAG00000157
GO:0031667	P	0.072	0.97		1.55117	response to nutrient levels	13	1132	70	9455	// CADAFLAG00003033 // CADAFLAG00012140 // CADAFLAG00008228 // CADAFLAG00006046 // CADAFLAG00010726 // CADAFLAG00010725 // CADAFLAG00008754 // CADAFLAG00011189 // CADAFLAG00011638 // CADAFLAG00004125 // CADAFLAG00002029 // CADAFLAG00010065 // CADAFLAG00002626
GO:0009991	P	0.072	0.97		1.55117	response to extracellular stimulus	13	1132	70	9455	// CADAFLAG00003033 // CADAFLAG00012140 // CADAFLAG00008228 // CADAFLAG00006046 // CADAFLAG00010726 // CADAFLAG00010725 // CADAFLAG00008754 // CADAFLAG00011189 // CADAFLAG00011638 // CADAFLAG00004125 // CADAFLAG00002029 // CADAFLAG00010065 // CADAFLAG00002626
GO:0009267	P	0.074	1		1.61188	cellular response to starvation	11	1132	57	9455	// CADAFLAG00012140 // CADAFLAG00008228 // CADAFLAG00004125 // CADAFLAG00006046 // CADAFLAG00010726 // CADAFLAG00010725 // CADAFLAG00008754 // CADAFLAG00010065 // CADAFLAG00011638 // CADAFLAG00011189 // CADAFLAG00002029
GO:0006457	P	0.074	1		1.61188	protein folding	11	1132	57	9455	// CADAFLAG00008845 // CADAFLAG00004471 // CADAFLAG00001708 // CADAFLAG00000663 // CADAFLAG00010089 // CADAFLAG00008177 // CADAFLAG00001306 // CADAFLAG00009746 // CADAFLAG00004367 // CADAFLAG00009878 // CADAFLAG00005902
GO:0009166	P	0.18	1		1.19933	nucleotide catabolic process	28	1132	195	9455	// CADAFLAG00012750 // CADAFLAG00008763 // CADAFLAG00010024 // CADAFLAG00008356 // CADAFLAG00002740 // CADAFLAG00008416 // CADAFLAG00003396 // CADAFLAG00008966 // CADAFLAG00012538 // CADAFLAG00003105 // CADAFLAG00010521 // CADAFLAG00000806 // CADAFLAG00000647 // CADAFLAG00001829 // CADAFLAG00000873 // CADAFLAG00004747 // CADAFLAG00008160 // CADAFLAG00011175 // CADAFLAG00011395 // CADAFLAG00012900…
GO:0009698	P	0.088	1		1.71333	phenylpropanoid metabolic process	8	1132	39	9455	// CADAFLAG00007811 // CADAFLAG00000567 // CADAFLAG00003721 // CADAFLAG00007797 // CADAFLAG00007814 // CADAFLAG00007798 // CADAFLAG00007806 // CADAFLAG00007807
GO:0016481	P	0.35	1		1.25287	negative regulation of transcription	6	1132	40	9455	// CADAFLAG00003033 // CADAFLAG00002537 // CADAFLAG00005775 // CADAFLAG00010537 // CADAFLAG00006756 // CADAFLAG00000630
GO:0000162	P	0.1	1		1.59941	tryptophan biosynthetic process	9	1132	47	9455	// CADAFLAG00002180 // CADAFLAG00007537 // CADAFLAG00003096 // CADAFLAG00000917 // CADAFLAG00001330 // CADAFLAG00003723 // CADAFLAG00003121 // CADAFLAG00002022 // CADAFLAG00005015
GO:0033013	P	0.093	1		1.77174	tetrapyrrole metabolic process	7	1132	33	9455	// CADAFLAG00003007 // CADAFLAG00003380 // CADAFLAG00009858 // CADAFLAG00001665 // CADAFLAG00006757 // CADAFLAG00004126 // CADAFLAG00005007
GO:0015849	P	0.58	1		0.978218	organic acid transport	13	1132	111	9455	// CADAFLAG00006614 // CADAFLAG00006814 // CADAFLAG00004795 // CADAFLAG00010940 // CADAFLAG00010616 // CADAFLAG00008706 // CADAFLAG00000538 // CADAFLAG00007055 // CADAFLAG00005373 // CADAFLAG00004942 // CADAFLAG00013258 // CADAFLAG00001549 // CADAFLAG00004612
GO:0046486	P	0.98	1		0.642498	glycerolipid metabolic process	14	1132	182	9455	// CADAFLAG00001633 // CADAFLAG00006025 // CADAFLAG00005991 // CADAFLAG00010501 // CADAFLAG00005969 // CADAFLAG00006383 // CADAFLAG00001123 // CADAFLAG00007274 // CADAFLAG00001288 // CADAFLAG00002885 // CADAFLAG00009148 // CADAFLAG00011244 // CADAFLAG00001503 // CADAFLAG00008672
GO:0046487	P	0.5	1		1.06627	glyoxylate metabolic process	6	1132	47	9455	// CADAFLAG00008854 // CADAFLAG00002264 // CADAFLAG00000453 // CADAFLAG00010921 // CADAFLAG00008402 // CADAFLAG00001573
GO:0006570	P	0.61	1		0.954568	tyrosine metabolic process	12	1132	105	9455	// CADAFLAG00002180 // CADAFLAG00000936 // CADAFLAG00007537 // CADAFLAG00003096 // CADAFLAG00000917 // CADAFLAG00000567 // CADAFLAG00001330 // CADAFLAG00003723 // CADAFLAG00006240 // CADAFLAG00003121 // CADAFLAG00002022 // CADAFLAG00005015
GO:0006571	P	0.1	1		1.59941	tyrosine biosynthetic process	9	1132	47	9455	// CADAFLAG00002180 // CADAFLAG00007537 // CADAFLAG00003096 // CADAFLAG00000917 // CADAFLAG00001330 // CADAFLAG00003723 // CADAFLAG00003121 // CADAFLAG00002022 // CADAFLAG00005015
GO:0006574	P	0.26	1		1.31019	valine catabolic process	8	1132	51	9455	// CADAFLAG00013422 // CADAFLAG00013326 // CADAFLAG00006383 // CADAFLAG00005638 // CADAFLAG00002578 // CADAFLAG00005190 // CADAFLAG00007806 // CADAFLAG00007414
GO:0051253	P	0.35	1		1.25287	negative regulation of RNA metabolic process	6	1132	40	9455	// CADAFLAG00003033 // CADAFLAG00002537 // CADAFLAG00005775 // CADAFLAG00010537 // CADAFLAG00006756 // CADAFLAG00000630
GO:0009892	P	0.12	1		1.51863	negative regulation of metabolic process	10	1132	55	9455	// CADAFLAG00003033 // CADAFLAG00002537 // CADAFLAG00001580 // CADAFLAG00005775 // CADAFLAG00010537 // CADAFLAG00006756 // CADAFLAG00000630 // CADAFLAG00008930 // CADAFLAG00009206 // CADAFLAG00011198
GO:0009893	P	0.36	1		1.16007	positive regulation of metabolic process	10	1132	72	9455	// CADAFLAG00007532 // CADAFLAG00001988 // CADAFLAG00002537 // CADAFLAG00002792 // CADAFLAG00010537 // CADAFLAG00001987 // CADAFLAG00006277 // CADAFLAG00011702 // CADAFLAG00002255 // CADAFLAG00002626
GO:0009890	P	0.35	1		1.21807	negative regulation of biosynthetic process	7	1132	48	9455	// CADAFLAG00003033 // CADAFLAG00002537 // CADAFLAG00005775 // CADAFLAG00010537 // CADAFLAG00006756 // CADAFLAG00000630 // CADAFLAG00011198
GO:0009891	P	0.43	1		1.11366	positive regulation of biosynthetic process	8	1132	60	9455	// CADAFLAG00007532 // CADAFLAG00001988 // CADAFLAG00002792 // CADAFLAG00010537 // CADAFLAG00001987 // CADAFLAG00011702 // CADAFLAG00002255 // CADAFLAG00002626
GO:0017000	P	0.13	1		1.62409	antibiotic biosynthetic process	7	1132	36	9455	// CADAFLAG00000936 // CADAFLAG00002532 // CADAFLAG00005970 // CADAFLAG00006424 // CADAFLAG00010065 // CADAFLAG00002792 // CADAFLAG00001377
GO:0009161	P	0.46	1		1.12871	ribonucleoside monophosphate metabolic process	5	1132	37	9455	// CADAFLAG00007275 // CADAFLAG00012845 // CADAFLAG00008603 // CADAFLAG00013438 // CADAFLAG00010876
GO:0044036	P	0.45	1		1.06304	cell wall macromolecule metabolic process	14	1132	110	9455	// CADAFLAG00003169 // CADAFLAG00003699 // CADAFLAG00001852 // CADAFLAG00002291 // CADAFLAG00003105 // CADAFLAG00010722 // CADAFLAG00008177 // CADAFLAG00005470 // CADAFLAG00007481 // CADAFLAG00008930 // CADAFLAG00000847 // CADAFLAG00003985 // CADAFLAG00002514 // CADAFLAG00002513
GO:0050789	P	1	1		0.762934	regulation of biological process	115	1132	1259	9455	// CADAFLAG00002156 // CADAFLAG00008763 // CADAFLAG00001961 // CADAFLAG00006026 // CADAFLAG00002740 // CADAFLAG00012679 // CADAFLAG00005775 // CADAFLAG00006277 // CADAFLAG00001473 // CADAFLAG00007795 // CADAFLAG00002504 // CADAFLAG00003121 // CADAFLAG00005074 // CADAFLAG00004637 // CADAFLAG00005453 // CADAFLAG00008160 // CADAFLAG00011115 // CADAFLAG00008164 // CADAFLAG00002591 // CADAFLAG00005240…
GO:0015994	P	0.11	1		1.78982	chlorophyll metabolic process	6	1132	28	9455	// CADAFLAG00003380 // CADAFLAG00009858 // CADAFLAG00001665 // CADAFLAG00006757 // CADAFLAG00004126 // CADAFLAG00005007
GO:0000902	P	0.3	1		1.2283	cell morphogenesis	10	1132	68	9455	// CADAFLAG00012017 // CADAFLAG00007238 // CADAFLAG00009017 // CADAFLAG00003105 // CADAFLAG00002166 // CADAFLAG00007481 // CADAFLAG00007577 // CADAFLAG00011003 // CADAFLAG00005809 // CADAFLAG00011271
GO:0006886	P	0.12	1		1.29802	intracellular protein transport	23	1132	148	9455	// CADAFLAG00002351 // CADAFLAG00004125 // CADAFLAG00009007 // CADAFLAG00010303 // CADAFLAG00003586 // CADAFLAG00002600 // CADAFLAG00002740 // CADAFLAG00000157 // CADAFLAG00007215 // CADAFLAG00003105 // CADAFLAG00010521 // CADAFLAG00002547 // CADAFLAG00006449 // CADAFLAG00004303 // CADAFLAG00002324 // CADAFLAG00008204 // CADAFLAG00011254 // CADAFLAG00001994 // CADAFLAG00001655 // CADAFLAG00004947…
GO:0000909	P	0.079	1		1.63774	sporocarp development involved in sexual reproduction	10	1132	51	9455	// CADAFLAG00002180 // CADAFLAG00007532 // CADAFLAG00008325 // CADAFLAG00011189 // CADAFLAG00001330 // CADAFLAG00003723 // CADAFLAG00001031 // CADAFLAG00005015 // CADAFLAG00002792 // CADAFLAG00005240
GO:0008643	P	1	1		0.410777	carbohydrate transport	6	1132	122	9455	// CADAFLAG00007320 // CADAFLAG00010438 // CADAFLAG00002885 // CADAFLAG00003222 // CADAFLAG00006216 // CADAFLAG00012271
GO:0019400	P	0.39	1		1.19321	alditol metabolic process	6	1132	42	9455	// CADAFLAG00010861 // CADAFLAG00005991 // CADAFLAG00007806 // CADAFLAG00011531 // CADAFLAG00002885 // CADAFLAG00001659
GO:0006118	P	0.59	1		0.974455	electron transport	35	1132	300	9455	// CADAFLAG00011796 // CADAFLAG00007675 // CADAFLAG00004108 // CADAFLAG00010089 // CADAFLAG00011168 // CADAFLAG00006294 // CADAFLAG00003586 // CADAFLAG00003766 // CADAFLAG00001783 // CADAFLAG00002988 // CADAFLAG00012531 // CADAFLAG00006995 // CADAFLAG00006506 // CADAFLAG00009856 // CADAFLAG00005138 // CADAFLAG00006259 // CADAFLAG00012857 // CADAFLAG00012303 // CADAFLAG00007133 // CADAFLAG00002114…
GO:0006629	P	0.27	1		1.07467	lipid metabolic process	79	1132	614	9455	// CADAFLAG00005035 // CADAFLAG00000936 // CADAFLAG00006025 // CADAFLAG00013422 // CADAFLAG00002355 // CADAFLAG00001169 // CADAFLAG00006046 // CADAFLAG00013326 // CADAFLAG00013200 // CADAFLAG00002319 // CADAFLAG00001123 // CADAFLAG00010303 // CADAFLAG00011796 // CADAFLAG00012776 // CADAFLAG00009148 // CADAFLAG00008603 // CADAFLAG00011574 // CADAFLAG00013199 // CADAFLAG00001963 // CADAFLAG00001129…
GO:0009261	P	0.22	1		1.17386	ribonucleotide catabolic process	26	1132	185	9455	// CADAFLAG00012750 // CADAFLAG00008763 // CADAFLAG00010024 // CADAFLAG00008356 // CADAFLAG00002740 // CADAFLAG00008416 // CADAFLAG00003396 // CADAFLAG00008966 // CADAFLAG00012538 // CADAFLAG00003105 // CADAFLAG00010521 // CADAFLAG00000806 // CADAFLAG00000647 // CADAFLAG00001829 // CADAFLAG00000873 // CADAFLAG00004747 // CADAFLAG00008160 // CADAFLAG00011175 // CADAFLAG00011395 // CADAFLAG00004902…
GO:0043412	P	0.88	1		0.86108	macromolecule modification	50	1132	485	9455	// CADAFLAG00012119 // CADAFLAG00013034 // CADAFLAG00009795 // CADAFLAG00001861 // CADAFLAG00010308 // CADAFLAG00011242 // CADAFLAG00009229 // CADAFLAG00011245 // CADAFLAG00011244 // CADAFLAG00003699 // CADAFLAG00010655 // CADAFLAG00001708 // CADAFLAG00003105 // CADAFLAG00003376 // CADAFLAG00009746 // CADAFLAG00013408 // CADAFLAG00002885 // CADAFLAG00000157 // CADAFLAG00007272 // CADAFLAG00007468…
GO:0009266	P	0.44	1		1.16007	response to temperature stimulus	5	1132	36	9455	// CADAFLAG00004799 // CADAFLAG00011115 // CADAFLAG00003110 // CADAFLAG00002545 // CADAFLAG00005902
GO:0042435	P	0.1	1		1.59941	indole derivative biosynthetic process	9	1132	47	9455	// CADAFLAG00002180 // CADAFLAG00007537 // CADAFLAG00003096 // CADAFLAG00000917 // CADAFLAG00001330 // CADAFLAG00003723 // CADAFLAG00003121 // CADAFLAG00002022 // CADAFLAG00005015
GO:0016071	P	0.95	1		0.615445	mRNA metabolic process	7	1132	95	9455	// CADAFLAG00013321 // CADAFLAG00008981 // CADAFLAG00001956 // CADAFLAG00006277 // CADAFLAG00002556 // CADAFLAG00000730 // CADAFLAG00001515
GO:0003333	P	0.79	1		0.81709	amino acid transmembrane transport	9	1132	92	9455	// CADAFLAG00006614 // CADAFLAG00004795 // CADAFLAG00010940 // CADAFLAG00010616 // CADAFLAG00008706 // CADAFLAG00000538 // CADAFLAG00005373 // CADAFLAG00013258 // CADAFLAG00004612
GO:0010557	P	0.35	1		1.25287	positive regulation of macromolecule biosynthetic process	6	1132	40	9455	// CADAFLAG00001988 // CADAFLAG00010537 // CADAFLAG00001987 // CADAFLAG00011702 // CADAFLAG00002255 // CADAFLAG00002626
GO:0010556	P	1	1		0.609131	regulation of macromolecule biosynthetic process	66	1132	905	9455	// CADAFLAG00005798 // CADAFLAG00006026 // CADAFLAG00008845 // CADAFLAG00008763 // CADAFLAG00001961 // CADAFLAG00005113 // CADAFLAG00005775 // CADAFLAG00009289 // CADAFLAG00002408 // CADAFLAG00012019 // CADAFLAG00006125 // CADAFLAG00002831 // CADAFLAG00008334 // CADAFLAG00004215 // CADAFLAG00002626 // CADAFLAG00009007 // CADAFLAG00010004 // CADAFLAG00000388 // CADAFLAG00001988 // CADAFLAG00002195…
GO:0006026	P	0.51	1		1.07083	aminoglycan catabolic process	5	1132	39	9455	// CADAFLAG00000847 // CADAFLAG00002514 // CADAFLAG00002513 // CADAFLAG00010065 // CADAFLAG00010722
GO:0010558	P	0.5	1		1.06627	negative regulation of macromolecule biosynthetic process	6	1132	47	9455	// CADAFLAG00003033 // CADAFLAG00002537 // CADAFLAG00005775 // CADAFLAG00010537 // CADAFLAG00006756 // CADAFLAG00000630
GO:0009410	P	0.9	1		0.748842	response to xenobiotic stimulus	13	1132	145	9455	// CADAFLAG00001579 // CADAFLAG00011797 // CADAFLAG00013422 // CADAFLAG00007194 // CADAFLAG00005618 // CADAFLAG00002314 // CADAFLAG00013326 // CADAFLAG00006383 // CADAFLAG00005542 // CADAFLAG00004579 // CADAFLAG00004466 // CADAFLAG00002363 // CADAFLAG00007806
GO:0042173	P	0.58	1		0.994342	regulation of sporulation resulting in formation of a cellular spore	5	1132	42	9455	// CADAFLAG00001031 // CADAFLAG00006026 // CADAFLAG00005339 // CADAFLAG00007532 // CADAFLAG00002792
GO:0042178	P	0.7	1		0.872646	xenobiotic catabolic process	7	1132	67	9455	// CADAFLAG00011797 // CADAFLAG00007194 // CADAFLAG00005618 // CADAFLAG00002314 // CADAFLAG00006383 // CADAFLAG00005542 // CADAFLAG00004579
GO:0009395	P	0.22	1		1.47397	phospholipid catabolic process	6	1132	34	9455	// CADAFLAG00005991 // CADAFLAG00002355 // CADAFLAG00004844 // CADAFLAG00013280 // CADAFLAG00002209 // CADAFLAG00001503
GO:0000280	P	0.37	1		1.19321	nuclear division	7	1132	49	9455	// CADAFLAG00000873 // CADAFLAG00010457 // CADAFLAG00003685 // CADAFLAG00008859 // CADAFLAG00007577 // CADAFLAG00004373 // CADAFLAG00007009
GO:0051641	P	0.14	1		1.19321	cellular localization	41	1132	287	9455	// CADAFLAG00002351 // CADAFLAG00007055 // CADAFLAG00008177 // CADAFLAG00004125 // CADAFLAG00009007 // CADAFLAG00010634 // CADAFLAG00010303 // CADAFLAG00001127 // CADAFLAG00003586 // CADAFLAG00002600 // CADAFLAG00002740 // CADAFLAG00003936 // CADAFLAG00008257 // CADAFLAG00000157 // CADAFLAG00004942 // CADAFLAG00011191 // CADAFLAG00011254 // CADAFLAG00003105 // CADAFLAG00010521 // CADAFLAG00008966…
GO:0009094	P	0.1	1		1.59941	L-phenylalanine biosynthetic process	9	1132	47	9455	// CADAFLAG00002180 // CADAFLAG00007537 // CADAFLAG00003096 // CADAFLAG00000917 // CADAFLAG00001330 // CADAFLAG00003723 // CADAFLAG00003121 // CADAFLAG00002022 // CADAFLAG00005015
GO:0009095	P	0.1	1		1.59941	aromatic amino acid family biosynthetic process, prephenate pathway	9	1132	47	9455	// CADAFLAG00002180 // CADAFLAG00007537 // CADAFLAG00003096 // CADAFLAG00000917 // CADAFLAG00001330 // CADAFLAG00003723 // CADAFLAG00003121 // CADAFLAG00002022 // CADAFLAG00005015
GO:0009847	P	0.13	1		1.62409	spore germination	7	1132	36	9455	// CADAFLAG00000936 // CADAFLAG00001977 // CADAFLAG00012253 // CADAFLAG00000923 // CADAFLAG00009400 // CADAFLAG00008930 // CADAFLAG00007577
GO:0043687	P	0.97	1		0.748681	post-translational protein modification	32	1132	357	9455	// CADAFLAG00012119 // CADAFLAG00013034 // CADAFLAG00009795 // CADAFLAG00011242 // CADAFLAG00010308 // CADAFLAG00009229 // CADAFLAG00010655 // CADAFLAG00001708 // CADAFLAG00003105 // CADAFLAG00009746 // CADAFLAG00007468 // CADAFLAG00007272 // CADAFLAG00006449 // CADAFLAG00009878 // CADAFLAG00001515 // CADAFLAG00007532 // CADAFLAG00002537 // CADAFLAG00006346 // CADAFLAG00011115 // CADAFLAG00004646…
GO:0006873	P	0.25	1		1.3364	cellular ion homeostasis	8	1132	50	9455	// CADAFLAG00006046 // CADAFLAG00002166 // CADAFLAG00004124 // CADAFLAG00008859 // CADAFLAG00007577 // CADAFLAG00011010 // CADAFLAG00001650 // CADAFLAG00002105
GO:0023046	P	0.29	1		1.12871	signaling process	25	1132	185	9455	// CADAFLAG00002351 // CADAFLAG00012017 // CADAFLAG00010775 // CADAFLAG00010150 // CADAFLAG00011242 // CADAFLAG00002740 // CADAFLAG00001708 // CADAFLAG00004977 // CADAFLAG00003105 // CADAFLAG00010468 // CADAFLAG00006219 // CADAFLAG00007795 // CADAFLAG00013263 // CADAFLAG00006449 // CADAFLAG00005074 // CADAFLAG00008228 // CADAFLAG00011115 // CADAFLAG00002612 // CADAFLAG00005240 // CADAFLAG00008930…
GO:0044257	P	0.39	1		1.12045	cellular protein catabolic process	11	1132	82	9455	// CADAFLAG00010845 // CADAFLAG00013450 // CADAFLAG00013451 // CADAFLAG00003085 // CADAFLAG00007307 // CADAFLAG00002701 // CADAFLAG00002715 // CADAFLAG00009062 // CADAFLAG00004968 // CADAFLAG00009007 // CADAFLAG00003576
GO:0044255	P	0.61	1		0.974189	cellular lipid metabolic process	61	1132	523	9455	// CADAFLAG00005035 // CADAFLAG00000936 // CADAFLAG00006025 // CADAFLAG00013422 // CADAFLAG00002355 // CADAFLAG00001169 // CADAFLAG00013326 // CADAFLAG00013200 // CADAFLAG00001123 // CADAFLAG00010303 // CADAFLAG00008672 // CADAFLAG00009148 // CADAFLAG00008603 // CADAFLAG00013199 // CADAFLAG00011574 // CADAFLAG00001129 // CADAFLAG00007806 // CADAFLAG00011245 // CADAFLAG00011244 // CADAFLAG00010563…
GO:0045449	P	1	1		0.524035	regulation of transcription	49	1132	781	9455	// CADAFLAG00006026 // CADAFLAG00008845 // CADAFLAG00001961 // CADAFLAG00005113 // CADAFLAG00005775 // CADAFLAG00009289 // CADAFLAG00002408 // CADAFLAG00012019 // CADAFLAG00006125 // CADAFLAG00002831 // CADAFLAG00008334 // CADAFLAG00002626 // CADAFLAG00010004 // CADAFLAG00000388 // CADAFLAG00001988 // CADAFLAG00002195 // CADAFLAG00002211 // CADAFLAG00004977 // CADAFLAG00012679 // CADAFLAG00001090…
GO:0030036	P	0.3	1		1.31881	actin cytoskeleton organization	6	1132	38	9455	// CADAFLAG00012017 // CADAFLAG00012536 // CADAFLAG00010521 // CADAFLAG00006831 // CADAFLAG00006822 // CADAFLAG00004456
GO:0042592	P	0.14	1		1.31881	homeostatic process	18	1132	114	9455	// CADAFLAG00010475 // CADAFLAG00006046 // CADAFLAG00002166 // CADAFLAG00001117 // CADAFLAG00010089 // CADAFLAG00004124 // CADAFLAG00008859 // CADAFLAG00006756 // CADAFLAG00007577 // CADAFLAG00011010 // CADAFLAG00005138 // CADAFLAG00001650 // CADAFLAG00007133 // CADAFLAG00000972 // CADAFLAG00000971 // CADAFLAG00005638 // CADAFLAG00002105 // CADAFLAG00006050
GO:0006098	P	0.82	1		0.745757	pentose-phosphate shunt	5	1132	56	9455	// CADAFLAG00012501 // CADAFLAG00001441 // CADAFLAG00009148 // CADAFLAG00010876 // CADAFLAG00005809
GO:0022402	P	0.68	1		0.909675	cell cycle process	11	1132	101	9455	// CADAFLAG00012017 // CADAFLAG00007009 // CADAFLAG00007577 // CADAFLAG00010457 // CADAFLAG00003685 // CADAFLAG00006132 // CADAFLAG00001654 // CADAFLAG00003568 // CADAFLAG00004373 // CADAFLAG00008930 // CADAFLAG00009007
GO:0022403	P	0.74	1		0.84582	cell cycle phase	8	1132	79	9455	// CADAFLAG00007577 // CADAFLAG00010457 // CADAFLAG00003685 // CADAFLAG00009007 // CADAFLAG00001654 // CADAFLAG00003568 // CADAFLAG00004373 // CADAFLAG00007009
GO:0042594	P	0.12	1		1.48189	response to starvation	11	1132	62	9455	// CADAFLAG00012140 // CADAFLAG00008228 // CADAFLAG00004125 // CADAFLAG00006046 // CADAFLAG00010726 // CADAFLAG00010725 // CADAFLAG00008754 // CADAFLAG00010065 // CADAFLAG00011638 // CADAFLAG00011189 // CADAFLAG00002029
GO:0043632	P	0.52	1		1.028	modification-dependent macromolecule catabolic process	8	1132	65	9455	// CADAFLAG00010845 // CADAFLAG00013450 // CADAFLAG00013451 // CADAFLAG00007307 // CADAFLAG00009007 // CADAFLAG00009062 // CADAFLAG00003085 // CADAFLAG00003576
GO:0051301	P	0.16	1		1.37301	cell division	12	1132	73	9455	// CADAFLAG00012017 // CADAFLAG00000389 // CADAFLAG00006194 // CADAFLAG00003666 // CADAFLAG00007218 // CADAFLAG00006132 // CADAFLAG00001654 // CADAFLAG00010303 // CADAFLAG00005922 // CADAFLAG00007009 // CADAFLAG00010545 // CADAFLAG00002693
GO:0009820	P	0.59	1		0.969484	alkaloid metabolic process	13	1132	112	9455	// CADAFLAG00001579 // CADAFLAG00004466 // CADAFLAG00009148 // CADAFLAG00010876 // CADAFLAG00010861 // CADAFLAG00012501 // CADAFLAG00001441 // CADAFLAG00008402 // CADAFLAG00000567 // CADAFLAG00007823 // CADAFLAG00002022 // CADAFLAG00005809 // CADAFLAG00006077
GO:0006522	P	0.43	1		1.12437	alanine metabolic process	7	1132	52	9455	// CADAFLAG00012999 // CADAFLAG00004867 // CADAFLAG00006276 // CADAFLAG00006284 // CADAFLAG00011733 // CADAFLAG00007228 // CADAFLAG00002022
GO:0006525	P	0.87	1		0.713016	arginine metabolic process	7	1132	82	9455	// CADAFLAG00001861 // CADAFLAG00004914 // CADAFLAG00006383 // CADAFLAG00006284 // CADAFLAG00011733 // CADAFLAG00002022 // CADAFLAG00002495
GO:0006511	P	0.47	1		1.07774	ubiquitin-dependent protein catabolic process	8	1132	62	9455	// CADAFLAG00010845 // CADAFLAG00013450 // CADAFLAG00013451 // CADAFLAG00007307 // CADAFLAG00009007 // CADAFLAG00009062 // CADAFLAG00003085 // CADAFLAG00003576
GO:0006468	P	0.84	1		0.814875	protein amino acid phosphorylation	16	1132	164	9455	// CADAFLAG00007532 // CADAFLAG00012119 // CADAFLAG00003666 // CADAFLAG00010655 // CADAFLAG00013034 // CADAFLAG00011115 // CADAFLAG00004646 // CADAFLAG00002166 // CADAFLAG00008859 // CADAFLAG00003869 // CADAFLAG00007577 // CADAFLAG00009878 // CADAFLAG00011242 // CADAFLAG00005240 // CADAFLAG00002792 // CADAFLAG00009229
GO:0000279	P	0.79	1		0.800922	M phase	7	1132	73	9455	// CADAFLAG00007577 // CADAFLAG00010457 // CADAFLAG00003685 // CADAFLAG00001654 // CADAFLAG00003568 // CADAFLAG00004373 // CADAFLAG00007009
GO:0000278	P	0.48	1		1.05876	mitotic cell cycle	9	1132	71	9455	// CADAFLAG00007009 // CADAFLAG00007577 // CADAFLAG00010457 // CADAFLAG00003685 // CADAFLAG00008930 // CADAFLAG00001654 // CADAFLAG00005926 // CADAFLAG00004373 // CADAFLAG00009007
GO:0019748	P	0.42	1		1.04406	secondary metabolic process	36	1132	288	9455	// CADAFLAG00010921 // CADAFLAG00004466 // CADAFLAG00007675 // CADAFLAG00003721 // CADAFLAG00005339 // CADAFLAG00009148 // CADAFLAG00007823 // CADAFLAG00007806 // CADAFLAG00007807 // CADAFLAG00000157 // CADAFLAG00001579 // CADAFLAG00010876 // CADAFLAG00007797 // CADAFLAG00007795 // CADAFLAG00000722 // CADAFLAG00002111 // CADAFLAG00007532 // CADAFLAG00008672 // CADAFLAG00012253 // CADAFLAG00011115…
GO:0006464	P	0.95	1		0.799098	protein modification process	42	1132	439	9455	// CADAFLAG00012119 // CADAFLAG00013034 // CADAFLAG00009795 // CADAFLAG00001861 // CADAFLAG00010308 // CADAFLAG00011242 // CADAFLAG00009229 // CADAFLAG00000157 // CADAFLAG00003699 // CADAFLAG00010655 // CADAFLAG00001708 // CADAFLAG00003105 // CADAFLAG00009746 // CADAFLAG00002885 // CADAFLAG00007272 // CADAFLAG00007468 // CADAFLAG00006449 // CADAFLAG00009878 // CADAFLAG00001515 // CADAFLAG00007532…
GO:0000272	P	0.72	1		0.900267	polysaccharide catabolic process	18	1132	167	9455	// CADAFLAG00010722 // CADAFLAG00008054 // CADAFLAG00003740 // CADAFLAG00000847 // CADAFLAG00006386 // CADAFLAG00002291 // CADAFLAG00004328 // CADAFLAG00001710 // CADAFLAG00005856 // CADAFLAG00012811 // CADAFLAG00010065 // CADAFLAG00000425 // CADAFLAG00011329 // CADAFLAG00011715 // CADAFLAG00005896 // CADAFLAG00002514 // CADAFLAG00002513 // CADAFLAG00000614
GO:0010382	P	0.084	1		1.67049	cellular cell wall macromolecule metabolic process	9	1132	45	9455	// CADAFLAG00003169 // CADAFLAG00003699 // CADAFLAG00002291 // CADAFLAG00003105 // CADAFLAG00008177 // CADAFLAG00005470 // CADAFLAG00007481 // CADAFLAG00003985 // CADAFLAG00008930
GO:0010383	P	0.62	1		0.943021	cell wall polysaccharide metabolic process	7	1132	62	9455	// CADAFLAG00003169 // CADAFLAG00002291 // CADAFLAG00003105 // CADAFLAG00008177 // CADAFLAG00008930 // CADAFLAG00003985 // CADAFLAG00007481
GO:0051276	P	0.32	1		1.1451	chromosome organization	17	1132	124	9455	// CADAFLAG00009746 // CADAFLAG00007009 // CADAFLAG00002537 // CADAFLAG00003647 // CADAFLAG00012139 // CADAFLAG00001708 // CADAFLAG00010457 // CADAFLAG00012138 // CADAFLAG00010537 // CADAFLAG00010797 // CADAFLAG00006756 // CADAFLAG00002475 // CADAFLAG00009878 // CADAFLAG00004373 // CADAFLAG00006132 // CADAFLAG00002740 // CADAFLAG00003646
GO:0006417	P	0.33	1		1.13041	regulation of translation	18	1132	133	9455	// CADAFLAG00005798 // CADAFLAG00002649 // CADAFLAG00005453 // CADAFLAG00008763 // CADAFLAG00000923 // CADAFLAG00010824 // CADAFLAG00008164 // CADAFLAG00000868 // CADAFLAG00004902 // CADAFLAG00009007 // CADAFLAG00011702 // CADAFLAG00008160 // CADAFLAG00001473 // CADAFLAG00012373 // CADAFLAG00002504 // CADAFLAG00002255 // CADAFLAG00006277 // CADAFLAG00005928
GO:0006413	P	0.44	1		1.08091	translational initiation	11	1132	85	9455	// CADAFLAG00005798 // CADAFLAG00002649 // CADAFLAG00000923 // CADAFLAG00008164 // CADAFLAG00000868 // CADAFLAG00009007 // CADAFLAG00001473 // CADAFLAG00012373 // CADAFLAG00002504 // CADAFLAG00002255 // CADAFLAG00005928
GO:0048523	P	0.29	1		1.20759	negative regulation of cellular process	12	1132	83	9455	// CADAFLAG00003033 // CADAFLAG00007532 // CADAFLAG00002537 // CADAFLAG00005775 // CADAFLAG00010537 // CADAFLAG00006756 // CADAFLAG00005339 // CADAFLAG00000630 // CADAFLAG00001031 // CADAFLAG00004456 // CADAFLAG00008930 // CADAFLAG00011198
GO:0048522	P	0.35	1		1.14297	positive regulation of cellular process	13	1132	95	9455	// CADAFLAG00012017 // CADAFLAG00006026 // CADAFLAG00002537 // CADAFLAG00002792 // CADAFLAG00001988 // CADAFLAG00010537 // CADAFLAG00001987 // CADAFLAG00006277 // CADAFLAG00011702 // CADAFLAG00002255 // CADAFLAG00002626 // CADAFLAG00007532 // CADAFLAG00011271
GO:0000087	P	0.66	1		0.907878	M phase of mitotic cell cycle	5	1132	46	9455	// CADAFLAG00001654 // CADAFLAG00004373 // CADAFLAG00007009 // CADAFLAG00010457 // CADAFLAG00003685
GO:0009451	P	0.17	1		1.48488	RNA modification	8	1132	45	9455	// CADAFLAG00006170 // CADAFLAG00008998 // CADAFLAG00000365 // CADAFLAG00009017 // CADAFLAG00003376 // CADAFLAG00013408 // CADAFLAG00011245 // CADAFLAG00011244
GO:0043449	P	0.92	1		0.642498	cellular alkene metabolic process	6	1132	78	9455	// CADAFLAG00011797 // CADAFLAG00007194 // CADAFLAG00005618 // CADAFLAG00003721 // CADAFLAG00005542 // CADAFLAG00004579
GO:0007163	P	0.56	1		1.0023	establishment or maintenance of cell polarity	6	1132	50	9455	// CADAFLAG00012017 // CADAFLAG00002166 // CADAFLAG00003105 // CADAFLAG00009017 // CADAFLAG00007577 // CADAFLAG00005809
GO:0007165	P	0.21	1		1.20067	signal transduction	23	1132	160	9455	// CADAFLAG00002351 // CADAFLAG00012017 // CADAFLAG00010775 // CADAFLAG00010150 // CADAFLAG00011242 // CADAFLAG00002740 // CADAFLAG00001708 // CADAFLAG00003105 // CADAFLAG00010468 // CADAFLAG00006219 // CADAFLAG00007795 // CADAFLAG00013263 // CADAFLAG00005074 // CADAFLAG00008228 // CADAFLAG00011115 // CADAFLAG00002612 // CADAFLAG00005240 // CADAFLAG00008930 // CADAFLAG00002029 // CADAFLAG00002792…
GO:0007166	P	0.51	1		1.07083	cell surface receptor linked signaling pathway	5	1132	39	9455	// CADAFLAG00002089 // CADAFLAG00007577 // CADAFLAG00005240 // CADAFLAG00002792 // CADAFLAG00006831
GO:0042440	P	0.39	1		1.16935	pigment metabolic process	7	1132	50	9455	// CADAFLAG00003007 // CADAFLAG00003380 // CADAFLAG00008571 // CADAFLAG00005970 // CADAFLAG00011115 // CADAFLAG00006757 // CADAFLAG00012253
GO:0006664	P	0.68	1		0.888561	glycolipid metabolic process	5	1132	47	9455	// CADAFLAG00010993 // CADAFLAG00001139 // CADAFLAG00002029 // CADAFLAG00008202 // CADAFLAG00007321
GO:0006665	P	0.45	1		1.10316	sphingolipid metabolic process	7	1132	53	9455	// CADAFLAG00010563 // CADAFLAG00010993 // CADAFLAG00007321 // CADAFLAG00011198 // CADAFLAG00002029 // CADAFLAG00008202 // CADAFLAG00001139
GO:0019953	P	0.081	1		1.41834	sexual reproduction	18	1132	106	9455	// CADAFLAG00002180 // CADAFLAG00007532 // CADAFLAG00008325 // CADAFLAG00002792 // CADAFLAG00001090 // CADAFLAG00011189 // CADAFLAG00001330 // CADAFLAG00006132 // CADAFLAG00003723 // CADAFLAG00005339 // CADAFLAG00001736 // CADAFLAG00003568 // CADAFLAG00001684 // CADAFLAG00001031 // CADAFLAG00005015 // CADAFLAG00008930 // CADAFLAG00005240 // CADAFLAG00011271
GO:0009078	P	0.43	1		1.12437	pyruvate family amino acid metabolic process	7	1132	52	9455	// CADAFLAG00012999 // CADAFLAG00004867 // CADAFLAG00006276 // CADAFLAG00006284 // CADAFLAG00011733 // CADAFLAG00007228 // CADAFLAG00002022
GO:0009074	P	0.17	1		1.67049	aromatic amino acid family catabolic process	5	1132	25	9455	// CADAFLAG00001579 // CADAFLAG00004466 // CADAFLAG00000567 // CADAFLAG00011549 // CADAFLAG00008402
GO:0010035	P	0.31	1		1.34717	response to inorganic substance	5	1132	31	9455	// CADAFLAG00012783 // CADAFLAG00001441 // CADAFLAG00004799 // CADAFLAG00011168 // CADAFLAG00008754
GO:0009072	P	0.18	1		1.20647	aromatic amino acid family metabolic process	26	1132	180	9455	// CADAFLAG00000936 // CADAFLAG00013422 // CADAFLAG00000917 // CADAFLAG00013326 // CADAFLAG00006125 // CADAFLAG00003723 // CADAFLAG00004466 // CADAFLAG00001330 // CADAFLAG00007806 // CADAFLAG00003378 // CADAFLAG00001579 // CADAFLAG00003096 // CADAFLAG00002532 // CADAFLAG00003121 // CADAFLAG00005015 // CADAFLAG00002180 // CADAFLAG00007537 // CADAFLAG00008754 // CADAFLAG00006383 // CADAFLAG00011549…
GO:0051704	P	0.54	1		1.01242	multi-organism process	8	1132	66	9455	// CADAFLAG00002156 // CADAFLAG00012253 // CADAFLAG00006046 // CADAFLAG00006790 // CADAFLAG00006125 // CADAFLAG00011640 // CADAFLAG00002500 // CADAFLAG00012165
GO:0016567	P	0.66	1		0.911179	protein ubiquitination	6	1132	55	9455	// CADAFLAG00010845 // CADAFLAG00006346 // CADAFLAG00003407 // CADAFLAG00008930 // CADAFLAG00007272 // CADAFLAG00006449
GO:0023052	P	0.16	1		1.1764	signaling	40	1132	284	9455	// CADAFLAG00002351 // CADAFLAG00012017 // CADAFLAG00010775 // CADAFLAG00006046 // CADAFLAG00012140 // CADAFLAG00010150 // CADAFLAG00004125 // CADAFLAG00011242 // CADAFLAG00002740 // CADAFLAG00002626 // CADAFLAG00001708 // CADAFLAG00004977 // CADAFLAG00003105 // CADAFLAG00010468 // CADAFLAG00006219 // CADAFLAG00007795 // CADAFLAG00013263 // CADAFLAG00006449 // CADAFLAG00005074 // CADAFLAG00003033…
GO:0016568	P	0.94	1		0.588202	chromatin modification	5	1132	71	9455	// CADAFLAG00009878 // CADAFLAG00002537 // CADAFLAG00006132 // CADAFLAG00010537 // CADAFLAG00002475
GO:0006805	P	0.9	1		0.748842	xenobiotic metabolic process	13	1132	145	9455	// CADAFLAG00001579 // CADAFLAG00011797 // CADAFLAG00013422 // CADAFLAG00007194 // CADAFLAG00005618 // CADAFLAG00002314 // CADAFLAG00013326 // CADAFLAG00006383 // CADAFLAG00005542 // CADAFLAG00004579 // CADAFLAG00004466 // CADAFLAG00002363 // CADAFLAG00007806
GO:0010629	P	0.15	1		1.51863	negative regulation of gene expression	8	1132	44	9455	// CADAFLAG00003033 // CADAFLAG00002537 // CADAFLAG00001580 // CADAFLAG00005775 // CADAFLAG00010537 // CADAFLAG00006756 // CADAFLAG00000630 // CADAFLAG00009206
GO:0006807	P	0.61	1		0.985438	nitrogen compound metabolic process	332	1132	2814	9455	// CADAFLAG00005618 // CADAFLAG00006026 // CADAFLAG00008763 // CADAFLAG00001961 // CADAFLAG00002264 // CADAFLAG00005775 // CADAFLAG00002314 // CADAFLAG00008845 // CADAFLAG00008356 // CADAFLAG00008607 // CADAFLAG00008354 // CADAFLAG00001987 // CADAFLAG00008603 // CADAFLAG00007116 // CADAFLAG00011574 // CADAFLAG00002740 // CADAFLAG00002744 // CADAFLAG00009065 // CADAFLAG00009839 // CADAFLAG00001579…
GO:0006195	P	0.23	1		1.16755	purine nucleotide catabolic process	26	1132	186	9455	// CADAFLAG00012750 // CADAFLAG00008763 // CADAFLAG00010024 // CADAFLAG00008356 // CADAFLAG00002740 // CADAFLAG00008416 // CADAFLAG00003396 // CADAFLAG00008966 // CADAFLAG00012538 // CADAFLAG00003105 // CADAFLAG00010521 // CADAFLAG00000806 // CADAFLAG00000647 // CADAFLAG00001829 // CADAFLAG00000873 // CADAFLAG00004747 // CADAFLAG00008160 // CADAFLAG00011175 // CADAFLAG00011395 // CADAFLAG00004902…
GO:0042316	P	0.24	1		1.49151	penicillin metabolic process	5	1132	28	9455	// CADAFLAG00005970 // CADAFLAG00000936 // CADAFLAG00002792 // CADAFLAG00001377 // CADAFLAG00002532
GO:0023033	P	0.6	1		0.971218	signaling pathway	5	1132	43	9455	// CADAFLAG00002089 // CADAFLAG00007577 // CADAFLAG00005240 // CADAFLAG00002792 // CADAFLAG00006831
GO:0006560	P	0.91	1		0.650842	proline metabolic process	6	1132	77	9455	// CADAFLAG00001861 // CADAFLAG00004914 // CADAFLAG00006383 // CADAFLAG00011733 // CADAFLAG00002022 // CADAFLAG00002495
GO:0006200	P	0.69	1		0.904851	ATP catabolic process	13	1132	120	9455	// CADAFLAG00008416 // CADAFLAG00004747 // CADAFLAG00012750 // CADAFLAG00008966 // CADAFLAG00012538 // CADAFLAG00011395 // CADAFLAG00010024 // CADAFLAG00008356 // CADAFLAG00012600 // CADAFLAG00000806 // CADAFLAG00000647 // CADAFLAG00001829 // CADAFLAG00006694
GO:0019219	P	1	1		0.512607	regulation of nucleobase, nucleoside, nucleotide and nucleic acid metabolic process	51	1132	831	9455	// CADAFLAG00006026 // CADAFLAG00008845 // CADAFLAG00005955 // CADAFLAG00001961 // CADAFLAG00005113 // CADAFLAG00005775 // CADAFLAG00009289 // CADAFLAG00002408 // CADAFLAG00012019 // CADAFLAG00006125 // CADAFLAG00002831 // CADAFLAG00008334 // CADAFLAG00002626 // CADAFLAG00010004 // CADAFLAG00000388 // CADAFLAG00001988 // CADAFLAG00002195 // CADAFLAG00002211 // CADAFLAG00004977 // CADAFLAG00012679…
GO:0006366	P	1	1		0.496028	transcription from RNA polymerase II promoter	31	1132	522	9455	// CADAFLAG00006026 // CADAFLAG00001961 // CADAFLAG00005775 // CADAFLAG00009289 // CADAFLAG00002408 // CADAFLAG00012019 // CADAFLAG00006125 // CADAFLAG00002831 // CADAFLAG00010004 // CADAFLAG00001988 // CADAFLAG00002211 // CADAFLAG00012679 // CADAFLAG00001987 // CADAFLAG00003330 // CADAFLAG00004637 // CADAFLAG00002537 // CADAFLAG00004215 // CADAFLAG00008678 // CADAFLAG00010964 // CADAFLAG00009784…
GO:0050793	P	0.18	1		1.3364	regulation of developmental process	12	1132	75	9455	// CADAFLAG00007532 // CADAFLAG00006026 // CADAFLAG00007238 // CADAFLAG00006831 // CADAFLAG00011189 // CADAFLAG00005339 // CADAFLAG00011003 // CADAFLAG00001031 // CADAFLAG00005240 // CADAFLAG00002792 // CADAFLAG00001684 // CADAFLAG00011271
GO:0050790	P	0.99	1		0.451485	regulation of catalytic activity	6	1132	111	9455	// CADAFLAG00002156 // CADAFLAG00011115 // CADAFLAG00008930 // CADAFLAG00011242 // CADAFLAG00011640 // CADAFLAG00005074
GO:0009889	P	1	1		0.630036	regulation of biosynthetic process	70	1132	928	9455	// CADAFLAG00005798 // CADAFLAG00006026 // CADAFLAG00008845 // CADAFLAG00008763 // CADAFLAG00001961 // CADAFLAG00005113 // CADAFLAG00005775 // CADAFLAG00009289 // CADAFLAG00002408 // CADAFLAG00012019 // CADAFLAG00006125 // CADAFLAG00002831 // CADAFLAG00008334 // CADAFLAG00004215 // CADAFLAG00002626 // CADAFLAG00009007 // CADAFLAG00010004 // CADAFLAG00000388 // CADAFLAG00001988 // CADAFLAG00002195…
GO:0050794	P	1	1		0.733388	regulation of cellular process	108	1132	1230	9455	// CADAFLAG00006026 // CADAFLAG00008763 // CADAFLAG00001961 // CADAFLAG00005775 // CADAFLAG00002740 // CADAFLAG00012679 // CADAFLAG00006277 // CADAFLAG00001473 // CADAFLAG00007795 // CADAFLAG00002504 // CADAFLAG00003121 // CADAFLAG00005074 // CADAFLAG00004637 // CADAFLAG00005453 // CADAFLAG00008160 // CADAFLAG00011115 // CADAFLAG00008164 // CADAFLAG00002591 // CADAFLAG00005240 // CADAFLAG00004902…
GO:0051234	P	0.37	1		1.02677	establishment of localization	193	1132	1570	9455	// CADAFLAG00006025 // CADAFLAG00000936 // CADAFLAG00010616 // CADAFLAG00011061 // CADAFLAG00008356 // CADAFLAG00002582 // CADAFLAG00003913 // CADAFLAG00002740 // CADAFLAG00010195 // CADAFLAG00010196 // CADAFLAG00010561 // CADAFLAG00010563 // CADAFLAG00010449 // CADAFLAG00003412 // CADAFLAG00006149 // CADAFLAG00013286 // CADAFLAG00006272 // CADAFLAG00000806 // CADAFLAG00000972 // CADAFLAG00004470…
GO:0046148	P	0.6	1		0.971218	pigment biosynthetic process	5	1132	43	9455	// CADAFLAG00003007 // CADAFLAG00011115 // CADAFLAG00006757 // CADAFLAG00008571 // CADAFLAG00003380
GO:0006897	P	0.13	1		1.7281	endocytosis	6	1132	29	9455	// CADAFLAG00002351 // CADAFLAG00010521 // CADAFLAG00009017 // CADAFLAG00006132 // CADAFLAG00004947 // CADAFLAG00011271
GO:0008654	P	0.78	1		0.835247	phospholipid biosynthetic process	11	1132	110	9455	// CADAFLAG00001633 // CADAFLAG00005969 // CADAFLAG00010529 // CADAFLAG00010501 // CADAFLAG00006424 // CADAFLAG00007224 // CADAFLAG00001123 // CADAFLAG00001288 // CADAFLAG00002885 // CADAFLAG00011245 // CADAFLAG00011244
GO:0046395	P	0.1	1		1.28867	carboxylic acid catabolic process	27	1132	175	9455	// CADAFLAG00010921 // CADAFLAG00012136 // CADAFLAG00013422 // CADAFLAG00013326 // CADAFLAG00004466 // CADAFLAG00005190 // CADAFLAG00007806 // CADAFLAG00000450 // CADAFLAG00001579 // CADAFLAG00003374 // CADAFLAG00006276 // CADAFLAG00000722 // CADAFLAG00004081 // CADAFLAG00008854 // CADAFLAG00006383 // CADAFLAG00005638 // CADAFLAG00006284 // CADAFLAG00011549 // CADAFLAG00002495 // CADAFLAG00010861…
GO:0006518	P	0.2	1		1.34717	peptide metabolic process	10	1132	62	9455	// CADAFLAG00003407 // CADAFLAG00006046 // CADAFLAG00005970 // CADAFLAG00001441 // CADAFLAG00004794 // CADAFLAG00000773 // CADAFLAG00008357 // CADAFLAG00001117 // CADAFLAG00000430 // CADAFLAG00006266
GO:0051171	P	1	1		0.518911	regulation of nitrogen compound metabolic process	52	1132	837	9455	// CADAFLAG00006026 // CADAFLAG00008845 // CADAFLAG00005955 // CADAFLAG00001961 // CADAFLAG00005113 // CADAFLAG00005775 // CADAFLAG00009289 // CADAFLAG00002408 // CADAFLAG00012019 // CADAFLAG00006125 // CADAFLAG00002831 // CADAFLAG00008334 // CADAFLAG00002626 // CADAFLAG00010004 // CADAFLAG00000388 // CADAFLAG00001988 // CADAFLAG00002195 // CADAFLAG00002211 // CADAFLAG00004977 // CADAFLAG00012679…
GO:0006631	P	0.084	1		1.31881	fatty acid metabolic process	27	1132	171	9455	// CADAFLAG00005035 // CADAFLAG00000936 // CADAFLAG00013422 // CADAFLAG00008603 // CADAFLAG00013326 // CADAFLAG00013200 // CADAFLAG00010303 // CADAFLAG00001169 // CADAFLAG00013199 // CADAFLAG00011574 // CADAFLAG00001129 // CADAFLAG00007806 // CADAFLAG00010563 // CADAFLAG00006894 // CADAFLAG00013053 // CADAFLAG00007271 // CADAFLAG00012730 // CADAFLAG00006383 // CADAFLAG00002591 // CADAFLAG00001139…
GO:0006739	P	0.85	1		0.707837	NADP metabolic process	5	1132	59	9455	// CADAFLAG00012501 // CADAFLAG00001441 // CADAFLAG00009148 // CADAFLAG00010876 // CADAFLAG00005809
GO:0033043	P	0.13	1		1.62409	regulation of organelle organization	7	1132	36	9455	// CADAFLAG00012017 // CADAFLAG00007238 // CADAFLAG00002537 // CADAFLAG00006831 // CADAFLAG00007577 // CADAFLAG00003121 // CADAFLAG00004456
GO:0051649	P	0.098	1		1.23858	establishment of localization in cell	39	1132	263	9455	// CADAFLAG00002351 // CADAFLAG00007055 // CADAFLAG00008177 // CADAFLAG00004125 // CADAFLAG00009007 // CADAFLAG00010634 // CADAFLAG00010303 // CADAFLAG00001127 // CADAFLAG00003586 // CADAFLAG00002600 // CADAFLAG00002740 // CADAFLAG00003936 // CADAFLAG00008257 // CADAFLAG00000157 // CADAFLAG00004942 // CADAFLAG00011191 // CADAFLAG00003105 // CADAFLAG00010521 // CADAFLAG00008966 // CADAFLAG00002547…
GO:0009311	P	0.32	1		1.13355	oligosaccharide metabolic process	19	1132	140	9455	// CADAFLAG00001989 // CADAFLAG00007577 // CADAFLAG00008054 // CADAFLAG00011527 // CADAFLAG00004328 // CADAFLAG00001710 // CADAFLAG00005856 // CADAFLAG00001724 // CADAFLAG00010065 // CADAFLAG00011329 // CADAFLAG00007431 // CADAFLAG00002715 // CADAFLAG00012811 // CADAFLAG00002291 // CADAFLAG00011715 // CADAFLAG00005896 // CADAFLAG00008523 // CADAFLAG00005809 // CADAFLAG00011271
GO:0042401	P	0.18	1		1.39208	cellular biogenic amine biosynthetic process	10	1132	60	9455	// CADAFLAG00002180 // CADAFLAG00007537 // CADAFLAG00003096 // CADAFLAG00000917 // CADAFLAG00004914 // CADAFLAG00001330 // CADAFLAG00003723 // CADAFLAG00003121 // CADAFLAG00002022 // CADAFLAG00005015
GO:0070887	P	0.21	1		1.15812	cellular response to chemical stimulus	33	1132	238	9455	// CADAFLAG00011797 // CADAFLAG00013422 // CADAFLAG00002319 // CADAFLAG00006046 // CADAFLAG00002314 // CADAFLAG00013326 // CADAFLAG00004125 // CADAFLAG00011168 // CADAFLAG00005542 // CADAFLAG00004466 // CADAFLAG00003765 // CADAFLAG00002626 // CADAFLAG00007806 // CADAFLAG00001579 // CADAFLAG00007194 // CADAFLAG00008791 // CADAFLAG00004799 // CADAFLAG00004803 // CADAFLAG00004579 // CADAFLAG00007133…
GO:0007049	P	0.32	1		1.12871	cell cycle	20	1132	148	9455	// CADAFLAG00012017 // CADAFLAG00000389 // CADAFLAG00001977 // CADAFLAG00007009 // CADAFLAG00007577 // CADAFLAG00006194 // CADAFLAG00010457 // CADAFLAG00003685 // CADAFLAG00008859 // CADAFLAG00006132 // CADAFLAG00008930 // CADAFLAG00001654 // CADAFLAG00010303 // CADAFLAG00003568 // CADAFLAG00005926 // CADAFLAG00002740 // CADAFLAG00002125 // CADAFLAG00009007 // CADAFLAG00004373 // CADAFLAG00006219
GO:0051246	P	0.14	1		1.27223	regulation of protein metabolic process	23	1132	151	9455	// CADAFLAG00005798 // CADAFLAG00002649 // CADAFLAG00008763 // CADAFLAG00000868 // CADAFLAG00009007 // CADAFLAG00001988 // CADAFLAG00001987 // CADAFLAG00006277 // CADAFLAG00001473 // CADAFLAG00002504 // CADAFLAG00002537 // CADAFLAG00005453 // CADAFLAG00000923 // CADAFLAG00008160 // CADAFLAG00008164 // CADAFLAG00010065 // CADAFLAG00011702 // CADAFLAG00004902 // CADAFLAG00010824 // CADAFLAG00008930…
GO:0051179	P	0.34	1		1.03292	localization	197	1132	1593	9455	// CADAFLAG00006025 // CADAFLAG00000936 // CADAFLAG00010616 // CADAFLAG00011061 // CADAFLAG00008356 // CADAFLAG00002582 // CADAFLAG00003913 // CADAFLAG00002740 // CADAFLAG00010195 // CADAFLAG00010196 // CADAFLAG00010561 // CADAFLAG00010563 // CADAFLAG00010449 // CADAFLAG00003412 // CADAFLAG00011254 // CADAFLAG00006149 // CADAFLAG00013286 // CADAFLAG00006272 // CADAFLAG00000806 // CADAFLAG00000972…
GO:0006749	P	0.28	1		1.35446	glutathione metabolic process	6	1132	37	9455	// CADAFLAG00003407 // CADAFLAG00001441 // CADAFLAG00000773 // CADAFLAG00001117 // CADAFLAG00000430 // CADAFLAG00006266
GO:0006740	P	0.82	1		0.745757	NADPH regeneration	5	1132	56	9455	// CADAFLAG00012501 // CADAFLAG00001441 // CADAFLAG00009148 // CADAFLAG00010876 // CADAFLAG00005809
GO:0009405	P	0.68	1		0.888561	pathogenesis	5	1132	47	9455	// CADAFLAG00011640 // CADAFLAG00002156 // CADAFLAG00006125 // CADAFLAG00002500 // CADAFLAG00006046
GO:0007033	P	0.083	1		1.92749	vacuole organization	6	1132	26	9455	// CADAFLAG00012140 // CADAFLAG00008966 // CADAFLAG00010521 // CADAFLAG00004125 // CADAFLAG00006132 // CADAFLAG00003121
GO:0007031	P	0.26	1		1.39208	peroxisome organization	6	1132	36	9455	// CADAFLAG00005123 // CADAFLAG00010521 // CADAFLAG00010303 // CADAFLAG00002547 // CADAFLAG00004456 // CADAFLAG00006449
GO:0010324	P	0.093	1		1.77174	membrane invagination	7	1132	33	9455	// CADAFLAG00002351 // CADAFLAG00010521 // CADAFLAG00009017 // CADAFLAG00004125 // CADAFLAG00006132 // CADAFLAG00004947 // CADAFLAG00011271
GO:0009083	P	0.28	1		1.285	branched chain family amino acid catabolic process	8	1132	52	9455	// CADAFLAG00013422 // CADAFLAG00013326 // CADAFLAG00006383 // CADAFLAG00005638 // CADAFLAG00002578 // CADAFLAG00005190 // CADAFLAG00007806 // CADAFLAG00007414
GO:0043937	P	0.81	1		0.770998	regulation of sporulation	6	1132	65	9455	// CADAFLAG00007532 // CADAFLAG00006026 // CADAFLAG00005339 // CADAFLAG00001031 // CADAFLAG00001684 // CADAFLAG00002792
GO:0043935	P	0.13	1		1.45837	sexual sporulation resulting in formation of a cellular spore	11	1132	63	9455	// CADAFLAG00007532 // CADAFLAG00001090 // CADAFLAG00002792 // CADAFLAG00008325 // CADAFLAG00006132 // CADAFLAG00005339 // CADAFLAG00001736 // CADAFLAG00003568 // CADAFLAG00001684 // CADAFLAG00008930 // CADAFLAG00011271
GO:0034623	P	0.22	1		1.54675	cellular macromolecular complex disassembly	5	1132	27	9455	// CADAFLAG00011702 // CADAFLAG00002255 // CADAFLAG00002537 // CADAFLAG00004456 // CADAFLAG00012536
GO:0010106	P	0.31	1		1.34717	cellular response to iron ion starvation	5	1132	31	9455	// CADAFLAG00010726 // CADAFLAG00010725 // CADAFLAG00008754 // CADAFLAG00011638 // CADAFLAG00006046
GO:0008033	P	0.76	1		0.803122	tRNA processing	5	1132	52	9455	// CADAFLAG00006170 // CADAFLAG00013408 // CADAFLAG00007537 // CADAFLAG00003376 // CADAFLAG00003584
GO:0042196	P	0.75	1		0.81887	chlorinated hydrocarbon metabolic process	5	1132	51	9455	// CADAFLAG00002314 // CADAFLAG00004579 // CADAFLAG00007194 // CADAFLAG00006383 // CADAFLAG00005542
GO:0042197	P	0.75	1		0.81887	halogenated hydrocarbon metabolic process	5	1132	51	9455	// CADAFLAG00002314 // CADAFLAG00004579 // CADAFLAG00007194 // CADAFLAG00006383 // CADAFLAG00005542
GO:0009068	P	0.39	1		1.15207	aspartate family amino acid catabolic process	8	1132	58	9455	// CADAFLAG00010861 // CADAFLAG00012136 // CADAFLAG00013422 // CADAFLAG00013326 // CADAFLAG00003374 // CADAFLAG00006383 // CADAFLAG00000722 // CADAFLAG00007806
GO:0006325	P	0.39	1		1.11366	chromatin organization	12	1132	90	9455	// CADAFLAG00002537 // CADAFLAG00003647 // CADAFLAG00012139 // CADAFLAG00001708 // CADAFLAG00009746 // CADAFLAG00012138 // CADAFLAG00010797 // CADAFLAG00010537 // CADAFLAG00002475 // CADAFLAG00003646 // CADAFLAG00006132 // CADAFLAG00009878
GO:0045935	P	0.48	1		1.09901	positive regulation of nucleobase, nucleoside, nucleotide and nucleic acid metabolic process	5	1132	38	9455	// CADAFLAG00001988 // CADAFLAG00002626 // CADAFLAG00010537 // CADAFLAG00001987 // CADAFLAG00006277
GO:0045934	P	0.43	1		1.13897	negative regulation of nucleobase, nucleoside, nucleotide and nucleic acid metabolic process	6	1132	44	9455	// CADAFLAG00003033 // CADAFLAG00002537 // CADAFLAG00005775 // CADAFLAG00010537 // CADAFLAG00006756 // CADAFLAG00000630
GO:0030029	P	0.35	1		1.25287	actin filament-based process	6	1132	40	9455	// CADAFLAG00012017 // CADAFLAG00012536 // CADAFLAG00010521 // CADAFLAG00006831 // CADAFLAG00006822 // CADAFLAG00004456
GO:0006418	P	0.43	1		1.12437	tRNA aminoacylation for protein translation	7	1132	52	9455	// CADAFLAG00003378 // CADAFLAG00002325 // CADAFLAG00007537 // CADAFLAG00004867 // CADAFLAG00000739 // CADAFLAG00007228 // CADAFLAG00006076
GO:0030437	P	0.22	1		1.54675	ascospore formation	5	1132	27	9455	// CADAFLAG00008930 // CADAFLAG00006132 // CADAFLAG00003568 // CADAFLAG00002792 // CADAFLAG00011271
GO:0022411	P	0.11	1		1.78982	cellular component disassembly	6	1132	28	9455	// CADAFLAG00000389 // CADAFLAG00002537 // CADAFLAG00012536 // CADAFLAG00011702 // CADAFLAG00002255 // CADAFLAG00004456
GO:0022413	P	0.36	1		1.26553	reproductive process in single-celled organism	5	1132	33	9455	// CADAFLAG00008930 // CADAFLAG00006132 // CADAFLAG00003568 // CADAFLAG00002792 // CADAFLAG00011271
GO:0046219	P	0.1	1		1.59941	indolalkylamine biosynthetic process	9	1132	47	9455	// CADAFLAG00002180 // CADAFLAG00007537 // CADAFLAG00003096 // CADAFLAG00000917 // CADAFLAG00001330 // CADAFLAG00003723 // CADAFLAG00003121 // CADAFLAG00002022 // CADAFLAG00005015
GO:0042221	P	0.09	1		1.23421	response to chemical stimulus	43	1132	291	9455	// CADAFLAG00004803 // CADAFLAG00011797 // CADAFLAG00013422 // CADAFLAG00002319 // CADAFLAG00006046 // CADAFLAG00002314 // CADAFLAG00013326 // CADAFLAG00004125 // CADAFLAG00011168 // CADAFLAG00005542 // CADAFLAG00004466 // CADAFLAG00003765 // CADAFLAG00002626 // CADAFLAG00007806 // CADAFLAG00001579 // CADAFLAG00007194 // CADAFLAG00008791 // CADAFLAG00004799 // CADAFLAG00004579 // CADAFLAG00011198…
GO:0007264	P	0.46	1		1.07083	small GTPase mediated signal transduction	10	1132	78	9455	// CADAFLAG00002351 // CADAFLAG00012017 // CADAFLAG00008228 // CADAFLAG00010775 // CADAFLAG00003105 // CADAFLAG00005074 // CADAFLAG00002612 // CADAFLAG00002740 // CADAFLAG00008930 // CADAFLAG00006053
GO:0005975	P	0.33	1		1.04936	carbohydrate metabolic process	99	1132	788	9455	// CADAFLAG00002264 // CADAFLAG00002319 // CADAFLAG00008607 // CADAFLAG00008948 // CADAFLAG00001886 // CADAFLAG00006424 // CADAFLAG00012679 // CADAFLAG00003254 // CADAFLAG00002291 // CADAFLAG00002612 // CADAFLAG00008361 // CADAFLAG00007598 // CADAFLAG00010861 // CADAFLAG00001568 // CADAFLAG00003380 // CADAFLAG00011267 // CADAFLAG00001710 // CADAFLAG00008930 // CADAFLAG00003985 // CADAFLAG00002514…
GO:0006558	P	0.22	1		1.285	L-phenylalanine metabolic process	12	1132	78	9455	// CADAFLAG00002180 // CADAFLAG00000936 // CADAFLAG00000567 // CADAFLAG00007537 // CADAFLAG00002532 // CADAFLAG00000917 // CADAFLAG00003096 // CADAFLAG00001330 // CADAFLAG00003723 // CADAFLAG00003121 // CADAFLAG00002022 // CADAFLAG00005015
GO:0005976	P	0.21	1		1.14297	polysaccharide metabolic process	39	1132	285	9455	// CADAFLAG00006668 // CADAFLAG00004328 // CADAFLAG00007482 // CADAFLAG00010065 // CADAFLAG00012811 // CADAFLAG00007481 // CADAFLAG00011329 // CADAFLAG00011715 // CADAFLAG00008523 // CADAFLAG00001989 // CADAFLAG00008559 // CADAFLAG00004794 // CADAFLAG00003105 // CADAFLAG00005856 // CADAFLAG00003254 // CADAFLAG00001725 // CADAFLAG00008054 // CADAFLAG00002291 // CADAFLAG00000847 // CADAFLAG00001724…
GO:0006554	P	0.45	1		1.10316	lysine catabolic process	7	1132	53	9455	// CADAFLAG00012136 // CADAFLAG00013422 // CADAFLAG00003374 // CADAFLAG00013326 // CADAFLAG00006383 // CADAFLAG00000722 // CADAFLAG00007806
GO:0006552	P	0.26	1		1.31019	leucine catabolic process	8	1132	51	9455	// CADAFLAG00013422 // CADAFLAG00013326 // CADAFLAG00006383 // CADAFLAG00005638 // CADAFLAG00002578 // CADAFLAG00005190 // CADAFLAG00007806 // CADAFLAG00007414
GO:0006553	P	0.23	1		1.30507	lysine metabolic process	10	1132	64	9455	// CADAFLAG00002325 // CADAFLAG00012136 // CADAFLAG00013422 // CADAFLAG00011838 // CADAFLAG00001573 // CADAFLAG00003374 // CADAFLAG00006383 // CADAFLAG00013326 // CADAFLAG00000722 // CADAFLAG00007806
GO:0006399	P	0.75	1		0.858665	tRNA metabolic process	11	1132	107	9455	// CADAFLAG00003378 // CADAFLAG00002325 // CADAFLAG00007537 // CADAFLAG00006170 // CADAFLAG00003376 // CADAFLAG00007228 // CADAFLAG00013408 // CADAFLAG00000739 // CADAFLAG00004867 // CADAFLAG00003584 // CADAFLAG00006076
GO:0008299	P	0.23	1		1.39208	isoprenoid biosynthetic process	7	1132	42	9455	// CADAFLAG00006759 // CADAFLAG00013027 // CADAFLAG00010529 // CADAFLAG00012350 // CADAFLAG00002578 // CADAFLAG00002111 // CADAFLAG00000157
GO:0006259	P	0.22	1		1.15705	DNA metabolic process	32	1132	231	9455	// CADAFLAG00005775 // CADAFLAG00010088 // CADAFLAG00012138 // CADAFLAG00002170 // CADAFLAG00008354 // CADAFLAG00003646 // CADAFLAG00008930 // CADAFLAG00000388 // CADAFLAG00001452 // CADAFLAG00005955 // CADAFLAG00010783 // CADAFLAG00006219 // CADAFLAG00012345 // CADAFLAG00005059 // CADAFLAG00012497 // CADAFLAG00002475 // CADAFLAG00010106 // CADAFLAG00005657 // CADAFLAG00004132 // CADAFLAG00006132…
GO:0045892	P	0.35	1		1.25287	negative regulation of transcription, DNA-dependent	6	1132	40	9455	// CADAFLAG00003033 // CADAFLAG00002537 // CADAFLAG00005775 // CADAFLAG00010537 // CADAFLAG00006756 // CADAFLAG00000630
GO:0019362	P	0.51	1		1.03117	pyridine nucleotide metabolic process	10	1132	81	9455	// CADAFLAG00001579 // CADAFLAG00004466 // CADAFLAG00010876 // CADAFLAG00010861 // CADAFLAG00012501 // CADAFLAG00001441 // CADAFLAG00008402 // CADAFLAG00009148 // CADAFLAG00005809 // CADAFLAG00006077
GO:0006396	P	0.16	1		1.19321	RNA processing	35	1132	245	9455	// CADAFLAG00002058 // CADAFLAG00010339 // CADAFLAG00007094 // CADAFLAG00013321 // CADAFLAG00009792 // CADAFLAG00008277 // CADAFLAG00003584 // CADAFLAG00002740 // CADAFLAG00003936 // CADAFLAG00010029 // CADAFLAG00011245 // CADAFLAG00008998 // CADAFLAG00011212 // CADAFLAG00000365 // CADAFLAG00003376 // CADAFLAG00006277 // CADAFLAG00013408 // CADAFLAG00007537 // CADAFLAG00009065 // CADAFLAG00001515…
GO:0006397	P	0.89	1		0.696039	mRNA processing	7	1132	84	9455	// CADAFLAG00013321 // CADAFLAG00008981 // CADAFLAG00001956 // CADAFLAG00006277 // CADAFLAG00002556 // CADAFLAG00000730 // CADAFLAG00001515
GO:0019222	P	1	1		0.627454	regulation of metabolic process	77	1132	1025	9455	// CADAFLAG00005798 // CADAFLAG00006026 // CADAFLAG00008845 // CADAFLAG00005955 // CADAFLAG00008763 // CADAFLAG00001961 // CADAFLAG00005113 // CADAFLAG00005775 // CADAFLAG00009289 // CADAFLAG00002408 // CADAFLAG00012019 // CADAFLAG00006125 // CADAFLAG00002831 // CADAFLAG00008334 // CADAFLAG00004215 // CADAFLAG00011242 // CADAFLAG00002626 // CADAFLAG00009206 // CADAFLAG00010004 // CADAFLAG00000388…
GO:0048468	P	0.11	1		1.71963	cell development	7	1132	34	9455	// CADAFLAG00007532 // CADAFLAG00002792 // CADAFLAG00008930 // CADAFLAG00001736 // CADAFLAG00003568 // CADAFLAG00006132 // CADAFLAG00011271
GO:0006778	P	0.093	1		1.77174	porphyrin metabolic process	7	1132	33	9455	// CADAFLAG00003007 // CADAFLAG00003380 // CADAFLAG00009858 // CADAFLAG00001665 // CADAFLAG00006757 // CADAFLAG00004126 // CADAFLAG00005007
GO:0045454	P	0.11	1		1.78982	cell redox homeostasis	6	1132	28	9455	// CADAFLAG00010475 // CADAFLAG00010089 // CADAFLAG00005638 // CADAFLAG00001117 // CADAFLAG00005138 // CADAFLAG00007133
GO:0016999	P	0.2	1		1.46168	antibiotic metabolic process	7	1132	40	9455	// CADAFLAG00000936 // CADAFLAG00002532 // CADAFLAG00005970 // CADAFLAG00006424 // CADAFLAG00010065 // CADAFLAG00002792 // CADAFLAG00001377
GO:0016998	P	0.55	1		1.01859	cell wall macromolecule catabolic process	5	1132	41	9455	// CADAFLAG00000847 // CADAFLAG00002514 // CADAFLAG00002513 // CADAFLAG00001852 // CADAFLAG00010722
GO:0043603	P	0.12	1		1.30897	cellular amide metabolic process	21	1132	134	9455	// CADAFLAG00001579 // CADAFLAG00004466 // CADAFLAG00008402 // CADAFLAG00010876 // CADAFLAG00005657 // CADAFLAG00010861 // CADAFLAG00012501 // CADAFLAG00002314 // CADAFLAG00002532 // CADAFLAG00000936 // CADAFLAG00006077 // CADAFLAG00005809 // CADAFLAG00006276 // CADAFLAG00005970 // CADAFLAG00002792 // CADAFLAG00009148 // CADAFLAG00001441 // CADAFLAG00010901 // CADAFLAG00010900 // CADAFLAG00001377…
GO:0042537	P	0.64	1		0.937523	benzene and derivative metabolic process	11	1132	98	9455	// CADAFLAG00001579 // CADAFLAG00011797 // CADAFLAG00013422 // CADAFLAG00007194 // CADAFLAG00005618 // CADAFLAG00013326 // CADAFLAG00005542 // CADAFLAG00004579 // CADAFLAG00004466 // CADAFLAG00002363 // CADAFLAG00007806
GO:0032446	P	0.57	1		0.990971	protein modification by small protein conjugation	7	1132	59	9455	// CADAFLAG00010845 // CADAFLAG00006346 // CADAFLAG00003407 // CADAFLAG00008930 // CADAFLAG00007272 // CADAFLAG00010308 // CADAFLAG00006449
GO:0048518	P	0.11	1		1.36677	positive regulation of biological process	18	1132	110	9455	// CADAFLAG00012017 // CADAFLAG00002156 // CADAFLAG00002537 // CADAFLAG00002792 // CADAFLAG00006026 // CADAFLAG00011189 // CADAFLAG00010537 // CADAFLAG00001988 // CADAFLAG00006831 // CADAFLAG00011702 // CADAFLAG00006277 // CADAFLAG00001987 // CADAFLAG00001031 // CADAFLAG00002255 // CADAFLAG00005240 // CADAFLAG00002626 // CADAFLAG00007532 // CADAFLAG00011271
GO:0048519	P	0.32	1		1.15777	negative regulation of biological process	14	1132	101	9455	// CADAFLAG00003033 // CADAFLAG00007532 // CADAFLAG00002537 // CADAFLAG00001580 // CADAFLAG00005775 // CADAFLAG00010537 // CADAFLAG00006756 // CADAFLAG00005339 // CADAFLAG00000630 // CADAFLAG00001031 // CADAFLAG00004456 // CADAFLAG00008930 // CADAFLAG00009206 // CADAFLAG00011198
GO:0016192	P	0.16	1		1.26188	vesicle-mediated transport	21	1132	139	9455	// CADAFLAG00002351 // CADAFLAG00010563 // CADAFLAG00008228 // CADAFLAG00008177 // CADAFLAG00011191 // CADAFLAG00005123 // CADAFLAG00003105 // CADAFLAG00010521 // CADAFLAG00004125 // CADAFLAG00006793 // CADAFLAG00006132 // CADAFLAG00001655 // CADAFLAG00010634 // CADAFLAG00003580 // CADAFLAG00009017 // CADAFLAG00004947 // CADAFLAG00003136 // CADAFLAG00011271 // CADAFLAG00006203 // CADAFLAG00000157…
GO:0016054	P	0.1	1		1.28867	organic acid catabolic process	27	1132	175	9455	// CADAFLAG00010921 // CADAFLAG00012136 // CADAFLAG00013422 // CADAFLAG00013326 // CADAFLAG00004466 // CADAFLAG00005190 // CADAFLAG00007806 // CADAFLAG00000450 // CADAFLAG00001579 // CADAFLAG00003374 // CADAFLAG00006276 // CADAFLAG00000722 // CADAFLAG00004081 // CADAFLAG00008854 // CADAFLAG00006383 // CADAFLAG00005638 // CADAFLAG00006284 // CADAFLAG00011549 // CADAFLAG00002495 // CADAFLAG00010861…
GO:0051094	P	0.32	1		1.285	positive regulation of developmental process	6	1132	39	9455	// CADAFLAG00006026 // CADAFLAG00006831 // CADAFLAG00011189 // CADAFLAG00001031 // CADAFLAG00005240 // CADAFLAG00002792
GO:0019637	P	0.42	1		1.06136	organophosphate metabolic process	23	1132	181	9455	// CADAFLAG00006025 // CADAFLAG00002355 // CADAFLAG00001123 // CADAFLAG00011245 // CADAFLAG00011244 // CADAFLAG00005991 // CADAFLAG00010529 // CADAFLAG00010501 // CADAFLAG00006424 // CADAFLAG00007321 // CADAFLAG00002885 // CADAFLAG00013280 // CADAFLAG00002209 // CADAFLAG00004132 // CADAFLAG00010695 // CADAFLAG00005969 // CADAFLAG00001633 // CADAFLAG00007224 // CADAFLAG00004844 // CADAFLAG00007021…
GO:0022603	P	0.45	1		1.08945	regulation of anatomical structure morphogenesis	9	1132	69	9455	// CADAFLAG00007532 // CADAFLAG00006026 // CADAFLAG00007238 // CADAFLAG00005339 // CADAFLAG00011003 // CADAFLAG00001031 // CADAFLAG00001684 // CADAFLAG00002792 // CADAFLAG00011271
GO:0009143	P	0.19	1		1.19956	nucleoside triphosphate catabolic process	27	1132	188	9455	// CADAFLAG00012750 // CADAFLAG00008763 // CADAFLAG00010024 // CADAFLAG00008356 // CADAFLAG00002740 // CADAFLAG00008416 // CADAFLAG00003396 // CADAFLAG00008966 // CADAFLAG00012538 // CADAFLAG00003105 // CADAFLAG00010521 // CADAFLAG00000806 // CADAFLAG00000647 // CADAFLAG00001829 // CADAFLAG00000873 // CADAFLAG00004747 // CADAFLAG00008160 // CADAFLAG00011175 // CADAFLAG00011395 // CADAFLAG00004902…
GO:0009146	P	0.22	1		1.17386	purine nucleoside triphosphate catabolic process	26	1132	185	9455	// CADAFLAG00012750 // CADAFLAG00008763 // CADAFLAG00010024 // CADAFLAG00008356 // CADAFLAG00002740 // CADAFLAG00008416 // CADAFLAG00003396 // CADAFLAG00008966 // CADAFLAG00012538 // CADAFLAG00003105 // CADAFLAG00010521 // CADAFLAG00000806 // CADAFLAG00000647 // CADAFLAG00001829 // CADAFLAG00000873 // CADAFLAG00004747 // CADAFLAG00008160 // CADAFLAG00011175 // CADAFLAG00011395 // CADAFLAG00004902…
GO:0009063	P	0.089	1		1.3434	cellular amino acid catabolic process	23	1132	143	9455	// CADAFLAG00012136 // CADAFLAG00013422 // CADAFLAG00013326 // CADAFLAG00004466 // CADAFLAG00005190 // CADAFLAG00007806 // CADAFLAG00001579 // CADAFLAG00003374 // CADAFLAG00006276 // CADAFLAG00000722 // CADAFLAG00006383 // CADAFLAG00005638 // CADAFLAG00006284 // CADAFLAG00011549 // CADAFLAG00002495 // CADAFLAG00010861 // CADAFLAG00012999 // CADAFLAG00008402 // CADAFLAG00000567 // CADAFLAG00002578…
GO:0009067	P	0.09	1		1.55724	aspartate family amino acid biosynthetic process	11	1132	59	9455	// CADAFLAG00002325 // CADAFLAG00008878 // CADAFLAG00010693 // CADAFLAG00011146 // CADAFLAG00011838 // CADAFLAG00011806 // CADAFLAG00003374 // CADAFLAG00013284 // CADAFLAG00000722 // CADAFLAG00002422 // CADAFLAG00006051
GO:0009064	P	0.82	1		0.808304	glutamine family amino acid metabolic process	12	1132	124	9455	// CADAFLAG00003723 // CADAFLAG00012999 // CADAFLAG00006383 // CADAFLAG00001861 // CADAFLAG00004914 // CADAFLAG00001306 // CADAFLAG00006276 // CADAFLAG00006284 // CADAFLAG00011733 // CADAFLAG00012345 // CADAFLAG00002022 // CADAFLAG00002495
GO:0048315	P	0.34	1		1.1764	conidium formation	10	1132	71	9455	// CADAFLAG00007532 // CADAFLAG00006026 // CADAFLAG00006668 // CADAFLAG00003110 // CADAFLAG00009017 // CADAFLAG00008859 // CADAFLAG00007481 // CADAFLAG00007577 // CADAFLAG00001684 // CADAFLAG00005809
GO:0006810	P	0.37	1		1.02668	transport	192	1132	1562	9455	// CADAFLAG00006025 // CADAFLAG00000936 // CADAFLAG00010616 // CADAFLAG00011061 // CADAFLAG00008356 // CADAFLAG00002582 // CADAFLAG00003913 // CADAFLAG00002740 // CADAFLAG00010195 // CADAFLAG00010196 // CADAFLAG00010561 // CADAFLAG00010563 // CADAFLAG00010449 // CADAFLAG00003412 // CADAFLAG00006149 // CADAFLAG00013286 // CADAFLAG00006272 // CADAFLAG00000806 // CADAFLAG00000972 // CADAFLAG00004470…
GO:0046700	P	0.086	1		1.26139	heterocycle catabolic process	37	1132	245	9455	// CADAFLAG00004466 // CADAFLAG00012750 // CADAFLAG00008763 // CADAFLAG00002314 // CADAFLAG00005542 // CADAFLAG00010024 // CADAFLAG00008356 // CADAFLAG00002740 // CADAFLAG00001579 // CADAFLAG00008416 // CADAFLAG00003396 // CADAFLAG00008966 // CADAFLAG00012538 // CADAFLAG00003105 // CADAFLAG00010521 // CADAFLAG00005736 // CADAFLAG00000806 // CADAFLAG00000647 // CADAFLAG00001829 // CADAFLAG00007133…
GO:0010605	P	0.19	1		1.39208	negative regulation of macromolecule metabolic process	9	1132	54	9455	// CADAFLAG00003033 // CADAFLAG00002537 // CADAFLAG00001580 // CADAFLAG00005775 // CADAFLAG00010537 // CADAFLAG00006756 // CADAFLAG00000630 // CADAFLAG00008930 // CADAFLAG00009206
GO:0051603	P	0.57	1		0.989109	proteolysis involved in cellular protein catabolic process	9	1132	76	9455	// CADAFLAG00010845 // CADAFLAG00013450 // CADAFLAG00013451 // CADAFLAG00007307 // CADAFLAG00009007 // CADAFLAG00009062 // CADAFLAG00004968 // CADAFLAG00003085 // CADAFLAG00003576
GO:0044270	P	0.26	1		1.31019	cellular nitrogen compound catabolic process	8	1132	51	9455	// CADAFLAG00005736 // CADAFLAG00007194 // CADAFLAG00005657 // CADAFLAG00002314 // CADAFLAG00005542 // CADAFLAG00006276 // CADAFLAG00004416 // CADAFLAG00007133
GO:0046907	P	0.087	1		1.2634	intracellular transport	36	1132	238	9455	// CADAFLAG00002351 // CADAFLAG00007055 // CADAFLAG00008177 // CADAFLAG00004125 // CADAFLAG00009007 // CADAFLAG00010634 // CADAFLAG00010303 // CADAFLAG00001127 // CADAFLAG00003586 // CADAFLAG00002600 // CADAFLAG00002740 // CADAFLAG00003936 // CADAFLAG00008257 // CADAFLAG00000157 // CADAFLAG00004942 // CADAFLAG00011191 // CADAFLAG00003105 // CADAFLAG00010521 // CADAFLAG00002547 // CADAFLAG00006449…
GO:0070727	P	0.12	1		1.29329	cellular macromolecule localization	24	1132	155	9455	// CADAFLAG00002351 // CADAFLAG00004125 // CADAFLAG00009007 // CADAFLAG00010303 // CADAFLAG00003586 // CADAFLAG00002600 // CADAFLAG00002740 // CADAFLAG00000157 // CADAFLAG00007215 // CADAFLAG00011254 // CADAFLAG00003105 // CADAFLAG00010521 // CADAFLAG00002547 // CADAFLAG00006449 // CADAFLAG00004303 // CADAFLAG00002324 // CADAFLAG00008204 // CADAFLAG00010709 // CADAFLAG00001994 // CADAFLAG00001655…
GO:0006355	P	1	1		0.526056	regulation of transcription, DNA-dependent	49	1132	778	9455	// CADAFLAG00006026 // CADAFLAG00008845 // CADAFLAG00001961 // CADAFLAG00005113 // CADAFLAG00005775 // CADAFLAG00009289 // CADAFLAG00002408 // CADAFLAG00012019 // CADAFLAG00006125 // CADAFLAG00002831 // CADAFLAG00008334 // CADAFLAG00002626 // CADAFLAG00010004 // CADAFLAG00000388 // CADAFLAG00001988 // CADAFLAG00002195 // CADAFLAG00002211 // CADAFLAG00004977 // CADAFLAG00012679 // CADAFLAG00001090…
GO:0006357	P	1	1		0.494229	regulation of transcription from RNA polymerase II promoter	30	1132	507	9455	// CADAFLAG00006026 // CADAFLAG00001961 // CADAFLAG00005775 // CADAFLAG00009289 // CADAFLAG00002408 // CADAFLAG00012019 // CADAFLAG00006125 // CADAFLAG00002831 // CADAFLAG00010004 // CADAFLAG00001988 // CADAFLAG00002211 // CADAFLAG00012679 // CADAFLAG00001987 // CADAFLAG00003330 // CADAFLAG00004637 // CADAFLAG00002537 // CADAFLAG00004215 // CADAFLAG00008678 // CADAFLAG00010964 // CADAFLAG00009784…
GO:0006350	P	1	1		0.541922	transcription	63	1132	971	9455	// CADAFLAG00006026 // CADAFLAG00008845 // CADAFLAG00001961 // CADAFLAG00002264 // CADAFLAG00005775 // CADAFLAG00009289 // CADAFLAG00002408 // CADAFLAG00012019 // CADAFLAG00006125 // CADAFLAG00002831 // CADAFLAG00008334 // CADAFLAG00002626 // CADAFLAG00009007 // CADAFLAG00010004 // CADAFLAG00001592 // CADAFLAG00001988 // CADAFLAG00000474 // CADAFLAG00002195 // CADAFLAG00002211 // CADAFLAG00004977…
GO:0006351	P	1	1		0.54304	transcription, DNA-dependent	63	1132	969	9455	// CADAFLAG00006026 // CADAFLAG00008845 // CADAFLAG00001961 // CADAFLAG00002264 // CADAFLAG00005775 // CADAFLAG00009289 // CADAFLAG00002408 // CADAFLAG00012019 // CADAFLAG00006125 // CADAFLAG00002831 // CADAFLAG00008334 // CADAFLAG00002626 // CADAFLAG00009007 // CADAFLAG00010004 // CADAFLAG00001592 // CADAFLAG00001988 // CADAFLAG00000474 // CADAFLAG00002195 // CADAFLAG00002211 // CADAFLAG00004977…
GO:0046417	P	0.15	1		1.4135	chorismate metabolic process	11	1132	65	9455	// CADAFLAG00002180 // CADAFLAG00001579 // CADAFLAG00007537 // CADAFLAG00003096 // CADAFLAG00000917 // CADAFLAG00001330 // CADAFLAG00003723 // CADAFLAG00003121 // CADAFLAG00002022 // CADAFLAG00005015 // CADAFLAG00011549
GO:0032774	P	1	1		0.54304	RNA biosynthetic process	63	1132	969	9455	// CADAFLAG00006026 // CADAFLAG00008845 // CADAFLAG00001961 // CADAFLAG00002264 // CADAFLAG00005775 // CADAFLAG00009289 // CADAFLAG00002408 // CADAFLAG00012019 // CADAFLAG00006125 // CADAFLAG00002831 // CADAFLAG00008334 // CADAFLAG00002626 // CADAFLAG00009007 // CADAFLAG00010004 // CADAFLAG00001592 // CADAFLAG00001988 // CADAFLAG00000474 // CADAFLAG00002195 // CADAFLAG00002211 // CADAFLAG00004977…
GO:0015837	P	0.79	1		0.81887	amine transport	10	1132	102	9455	// CADAFLAG00006614 // CADAFLAG00006814 // CADAFLAG00004795 // CADAFLAG00010940 // CADAFLAG00010616 // CADAFLAG00008706 // CADAFLAG00000538 // CADAFLAG00005373 // CADAFLAG00013258 // CADAFLAG00004612
GO:0006139	P	0.95	1		0.894908	nucleobase, nucleoside, nucleotide and nucleic acid metabolic process	207	1132	1932	9455	// CADAFLAG00006026 // CADAFLAG00008763 // CADAFLAG00001961 // CADAFLAG00002264 // CADAFLAG00002314 // CADAFLAG00008845 // CADAFLAG00008356 // CADAFLAG00008354 // CADAFLAG00001987 // CADAFLAG00008603 // CADAFLAG00002740 // CADAFLAG00009065 // CADAFLAG00009839 // CADAFLAG00001579 // CADAFLAG00000474 // CADAFLAG00003396 // CADAFLAG00000365 // CADAFLAG00012679 // CADAFLAG00005775 // CADAFLAG00006277…
GO:0008380	P	0.84	1		0.720041	RNA splicing	5	1132	58	9455	// CADAFLAG00000730 // CADAFLAG00008981 // CADAFLAG00001956 // CADAFLAG00002556 // CADAFLAG00009065
GO:0005982	P	0.29	1		1.17228	starch metabolic process	16	1132	114	9455	// CADAFLAG00001989 // CADAFLAG00001724 // CADAFLAG00008054 // CADAFLAG00011527 // CADAFLAG00004328 // CADAFLAG00001710 // CADAFLAG00005856 // CADAFLAG00012811 // CADAFLAG00010065 // CADAFLAG00011329 // CADAFLAG00002291 // CADAFLAG00011715 // CADAFLAG00005896 // CADAFLAG00008523 // CADAFLAG00005809 // CADAFLAG00011271
GO:0005984	P	0.36	1		1.10931	disaccharide metabolic process	17	1132	128	9455	// CADAFLAG00001989 // CADAFLAG00007577 // CADAFLAG00008054 // CADAFLAG00011527 // CADAFLAG00004328 // CADAFLAG00001710 // CADAFLAG00005856 // CADAFLAG00001724 // CADAFLAG00010065 // CADAFLAG00011329 // CADAFLAG00012811 // CADAFLAG00002291 // CADAFLAG00011715 // CADAFLAG00005896 // CADAFLAG00008523 // CADAFLAG00005809 // CADAFLAG00011271
GO:0005985	P	0.24	1		1.21491	sucrose metabolic process	16	1132	110	9455	// CADAFLAG00001989 // CADAFLAG00001724 // CADAFLAG00008054 // CADAFLAG00011527 // CADAFLAG00004328 // CADAFLAG00001710 // CADAFLAG00005856 // CADAFLAG00012811 // CADAFLAG00010065 // CADAFLAG00011329 // CADAFLAG00002291 // CADAFLAG00011715 // CADAFLAG00005896 // CADAFLAG00008523 // CADAFLAG00005809 // CADAFLAG00011271
GO:0016070	P	1	1		0.687393	RNA metabolic process	106	1132	1288	9455	// CADAFLAG00006026 // CADAFLAG00001961 // CADAFLAG00002264 // CADAFLAG00007094 // CADAFLAG00008845 // CADAFLAG00001243 // CADAFLAG00002740 // CADAFLAG00009065 // CADAFLAG00000474 // CADAFLAG00000365 // CADAFLAG00012679 // CADAFLAG00005775 // CADAFLAG00006277 // CADAFLAG00004637 // CADAFLAG00005453 // CADAFLAG00008678 // CADAFLAG00001956 // CADAFLAG00002591 // CADAFLAG00005240 // CADAFLAG00007301…
GO:0006644	P	0.42	1		1.06216	phospholipid metabolic process	22	1132	173	9455	// CADAFLAG00006025 // CADAFLAG00002355 // CADAFLAG00001123 // CADAFLAG00011245 // CADAFLAG00011244 // CADAFLAG00005991 // CADAFLAG00010529 // CADAFLAG00010501 // CADAFLAG00006424 // CADAFLAG00007321 // CADAFLAG00002885 // CADAFLAG00013280 // CADAFLAG00002209 // CADAFLAG00004132 // CADAFLAG00010695 // CADAFLAG00005969 // CADAFLAG00001633 // CADAFLAG00007224 // CADAFLAG00004844 // CADAFLAG00007021…
GO:0006643	P	0.45	1		1.10316	membrane lipid metabolic process	7	1132	53	9455	// CADAFLAG00010563 // CADAFLAG00010993 // CADAFLAG00007321 // CADAFLAG00011198 // CADAFLAG00002029 // CADAFLAG00008202 // CADAFLAG00001139
GO:0032505	P	0.36	1		1.26553	reproduction of a single-celled organism	5	1132	33	9455	// CADAFLAG00008930 // CADAFLAG00006132 // CADAFLAG00003568 // CADAFLAG00002792 // CADAFLAG00011271
GO:0006721	P	0.83	1		0.732673	terpenoid metabolic process	5	1132	57	9455	// CADAFLAG00006759 // CADAFLAG00012350 // CADAFLAG00002111 // CADAFLAG00008672 // CADAFLAG00000157
GO:0006720	P	0.65	1		0.928053	isoprenoid metabolic process	10	1132	90	9455	// CADAFLAG00006759 // CADAFLAG00013027 // CADAFLAG00010529 // CADAFLAG00008672 // CADAFLAG00006383 // CADAFLAG00012350 // CADAFLAG00002578 // CADAFLAG00002111 // CADAFLAG00007806 // CADAFLAG00000157
GO:0030653	P	0.24	1		1.49151	beta-lactam antibiotic metabolic process	5	1132	28	9455	// CADAFLAG00005970 // CADAFLAG00000936 // CADAFLAG00002792 // CADAFLAG00001377 // CADAFLAG00002532
GO:0030654	P	0.15	1		1.7401	beta-lactam antibiotic biosynthetic process	5	1132	24	9455	// CADAFLAG00005970 // CADAFLAG00000936 // CADAFLAG00002792 // CADAFLAG00001377 // CADAFLAG00002532
GO:0051252	P	1	1		0.519483	regulation of RNA metabolic process	51	1132	820	9455	// CADAFLAG00006026 // CADAFLAG00008845 // CADAFLAG00005955 // CADAFLAG00001961 // CADAFLAG00005113 // CADAFLAG00005775 // CADAFLAG00009289 // CADAFLAG00002408 // CADAFLAG00012019 // CADAFLAG00006125 // CADAFLAG00002831 // CADAFLAG00008334 // CADAFLAG00002626 // CADAFLAG00010004 // CADAFLAG00000388 // CADAFLAG00001988 // CADAFLAG00002195 // CADAFLAG00002211 // CADAFLAG00004977 // CADAFLAG00012679…
GO:0051254	P	0.44	1		1.16007	positive regulation of RNA metabolic process	5	1132	36	9455	// CADAFLAG00001988 // CADAFLAG00002626 // CADAFLAG00010537 // CADAFLAG00001987 // CADAFLAG00006277
GO:0006000	P	0.15	1		1.44008	fructose metabolic process	10	1132	58	9455	// CADAFLAG00003699 // CADAFLAG00003000 // CADAFLAG00012501 // CADAFLAG00010065 // CADAFLAG00011531 // CADAFLAG00007274 // CADAFLAG00009148 // CADAFLAG00002612 // CADAFLAG00002125 // CADAFLAG00007806
GO:0009207	P	0.22	1		1.17386	purine ribonucleoside triphosphate catabolic process	26	1132	185	9455	// CADAFLAG00012750 // CADAFLAG00008763 // CADAFLAG00010024 // CADAFLAG00008356 // CADAFLAG00002740 // CADAFLAG00008416 // CADAFLAG00003396 // CADAFLAG00008966 // CADAFLAG00012538 // CADAFLAG00003105 // CADAFLAG00010521 // CADAFLAG00000806 // CADAFLAG00000647 // CADAFLAG00001829 // CADAFLAG00000873 // CADAFLAG00004747 // CADAFLAG00008160 // CADAFLAG00011175 // CADAFLAG00011395 // CADAFLAG00004902…
GO:0016137	P	0.28	1		1.16546	glycoside metabolic process	18	1132	129	9455	// CADAFLAG00001989 // CADAFLAG00006424 // CADAFLAG00008054 // CADAFLAG00011527 // CADAFLAG00004328 // CADAFLAG00001710 // CADAFLAG00005856 // CADAFLAG00001724 // CADAFLAG00010065 // CADAFLAG00011329 // CADAFLAG00007577 // CADAFLAG00012811 // CADAFLAG00002291 // CADAFLAG00011715 // CADAFLAG00005896 // CADAFLAG00008523 // CADAFLAG00005809 // CADAFLAG00011271
GO:0048610	P	0.21	1		1.31253	reproductive cellular process	11	1132	70	9455	// CADAFLAG00007532 // CADAFLAG00001090 // CADAFLAG00002792 // CADAFLAG00008325 // CADAFLAG00006132 // CADAFLAG00005339 // CADAFLAG00001736 // CADAFLAG00003568 // CADAFLAG00001684 // CADAFLAG00008930 // CADAFLAG00011271
GO:0006767	P	0.17	1		1.29084	water-soluble vitamin metabolic process	17	1132	110	9455	// CADAFLAG00003378 // CADAFLAG00001579 // CADAFLAG00004466 // CADAFLAG00008402 // CADAFLAG00003090 // CADAFLAG00010531 // CADAFLAG00006383 // CADAFLAG00006125 // CADAFLAG00003723 // CADAFLAG00008368 // CADAFLAG00005339 // CADAFLAG00000812 // CADAFLAG00000124 // CADAFLAG00002754 // CADAFLAG00010901 // CADAFLAG00010900 // CADAFLAG00003169
GO:0006448	P	0.17	1		1.48488	regulation of translational elongation	8	1132	45	9455	// CADAFLAG00005453 // CADAFLAG00008763 // CADAFLAG00006277 // CADAFLAG00010824 // CADAFLAG00008160 // CADAFLAG00002255 // CADAFLAG00011702 // CADAFLAG00004902
GO:0032984	P	0.22	1		1.54675	macromolecular complex disassembly	5	1132	27	9455	// CADAFLAG00011702 // CADAFLAG00002255 // CADAFLAG00002537 // CADAFLAG00004456 // CADAFLAG00012536
GO:0071466	P	0.9	1		0.748842	cellular response to xenobiotic stimulus	13	1132	145	9455	// CADAFLAG00001579 // CADAFLAG00011797 // CADAFLAG00013422 // CADAFLAG00007194 // CADAFLAG00005618 // CADAFLAG00002314 // CADAFLAG00013326 // CADAFLAG00006383 // CADAFLAG00005542 // CADAFLAG00004579 // CADAFLAG00004466 // CADAFLAG00002363 // CADAFLAG00007806
GO:0032989	P	0.38	1		1.14417	cellular component morphogenesis	10	1132	73	9455	// CADAFLAG00012017 // CADAFLAG00007238 // CADAFLAG00009017 // CADAFLAG00003105 // CADAFLAG00002166 // CADAFLAG00007481 // CADAFLAG00007577 // CADAFLAG00011003 // CADAFLAG00005809 // CADAFLAG00011271
GO:0034613	P	0.1	1		1.31019	cellular protein localization	24	1132	153	9455	// CADAFLAG00002351 // CADAFLAG00004125 // CADAFLAG00009007 // CADAFLAG00010303 // CADAFLAG00003586 // CADAFLAG00002600 // CADAFLAG00002740 // CADAFLAG00000157 // CADAFLAG00007215 // CADAFLAG00011254 // CADAFLAG00003105 // CADAFLAG00010521 // CADAFLAG00002547 // CADAFLAG00006449 // CADAFLAG00004303 // CADAFLAG00002324 // CADAFLAG00008204 // CADAFLAG00010709 // CADAFLAG00001994 // CADAFLAG00001655…
GO:0023060	P	0.33	1		1.10751	signal transmission	24	1132	181	9455	// CADAFLAG00002351 // CADAFLAG00012017 // CADAFLAG00010775 // CADAFLAG00010150 // CADAFLAG00011242 // CADAFLAG00002740 // CADAFLAG00001708 // CADAFLAG00004977 // CADAFLAG00003105 // CADAFLAG00010468 // CADAFLAG00006219 // CADAFLAG00007795 // CADAFLAG00013263 // CADAFLAG00005074 // CADAFLAG00008228 // CADAFLAG00011115 // CADAFLAG00002612 // CADAFLAG00005240 // CADAFLAG00008930 // CADAFLAG00002029…
GO:0009116	P	0.081	1		1.4526	nucleoside metabolic process	16	1132	92	9455	// CADAFLAG00006170 // CADAFLAG00010695 // CADAFLAG00001890 // CADAFLAG00008571 // CADAFLAG00011146 // CADAFLAG00007224 // CADAFLAG00008325 // CADAFLAG00013027 // CADAFLAG00007275 // CADAFLAG00013408 // CADAFLAG00004010 // CADAFLAG00013438 // CADAFLAG00006077 // CADAFLAG00007133 // CADAFLAG00010791 // CADAFLAG00010876
GO:0051172	P	0.43	1		1.13897	negative regulation of nitrogen compound metabolic process	6	1132	44	9455	// CADAFLAG00003033 // CADAFLAG00002537 // CADAFLAG00005775 // CADAFLAG00010537 // CADAFLAG00006756 // CADAFLAG00000630
GO:0051173	P	0.41	1		1.16546	positive regulation of nitrogen compound metabolic process	6	1132	43	9455	// CADAFLAG00001988 // CADAFLAG00002626 // CADAFLAG00010537 // CADAFLAG00001987 // CADAFLAG00006277 // CADAFLAG00002792
GO:0046942	P	0.58	1		0.978218	carboxylic acid transport	13	1132	111	9455	// CADAFLAG00006614 // CADAFLAG00006814 // CADAFLAG00004795 // CADAFLAG00010940 // CADAFLAG00010616 // CADAFLAG00008706 // CADAFLAG00000538 // CADAFLAG00007055 // CADAFLAG00005373 // CADAFLAG00004942 // CADAFLAG00013258 // CADAFLAG00001549 // CADAFLAG00004612
GO:0051726	P	0.74	1		0.835247	regulation of cell cycle	6	1132	60	9455	// CADAFLAG00012017 // CADAFLAG00001977 // CADAFLAG00003685 // CADAFLAG00008930 // CADAFLAG00006219 // CADAFLAG00002740
GO:0080090	P	1	1		0.613898	regulation of primary metabolic process	71	1132	966	9455	// CADAFLAG00005798 // CADAFLAG00006026 // CADAFLAG00008845 // CADAFLAG00005955 // CADAFLAG00008763 // CADAFLAG00001961 // CADAFLAG00005113 // CADAFLAG00005775 // CADAFLAG00009289 // CADAFLAG00002408 // CADAFLAG00012019 // CADAFLAG00006125 // CADAFLAG00002831 // CADAFLAG00008334 // CADAFLAG00004215 // CADAFLAG00002626 // CADAFLAG00009007 // CADAFLAG00010004 // CADAFLAG00000388 // CADAFLAG00001988…
GO:0006820	P	0.093	1		1.77174	anion transport	7	1132	33	9455	// CADAFLAG00000244 // CADAFLAG00007055 // CADAFLAG00005038 // CADAFLAG00004942 // CADAFLAG00006272 // CADAFLAG00001549 // CADAFLAG00003919
GO:0045461	P	0.18	1		1.4526	sterigmatocystin biosynthetic process	8	1132	46	9455	// CADAFLAG00007532 // CADAFLAG00010921 // CADAFLAG00007675 // CADAFLAG00005339 // CADAFLAG00005240 // CADAFLAG00002792 // CADAFLAG00007806 // CADAFLAG00007807
GO:0045460	P	0.18	1		1.4526	sterigmatocystin metabolic process	8	1132	46	9455	// CADAFLAG00007532 // CADAFLAG00010921 // CADAFLAG00007675 // CADAFLAG00005339 // CADAFLAG00005240 // CADAFLAG00002792 // CADAFLAG00007806 // CADAFLAG00007807
GO:0006013	P	0.11	1		1.50618	mannose metabolic process	11	1132	61	9455	// CADAFLAG00003699 // CADAFLAG00003000 // CADAFLAG00012501 // CADAFLAG00010065 // CADAFLAG00011531 // CADAFLAG00007274 // CADAFLAG00002715 // CADAFLAG00009148 // CADAFLAG00002612 // CADAFLAG00002125 // CADAFLAG00007806
GO:0010604	P	0.18	1		1.4526	positive regulation of macromolecule metabolic process	8	1132	46	9455	// CADAFLAG00001988 // CADAFLAG00002537 // CADAFLAG00010537 // CADAFLAG00001987 // CADAFLAG00006277 // CADAFLAG00011702 // CADAFLAG00002255 // CADAFLAG00002626
GO:0006012	P	0.57	1		0.990971	galactose metabolic process	7	1132	59	9455	// CADAFLAG00002626 // CADAFLAG00012501 // CADAFLAG00010065 // CADAFLAG00012518 // CADAFLAG00003985 // CADAFLAG00008523 // CADAFLAG00001500
GO:0010608	P	0.34	1		1.12197	posttranscriptional regulation of gene expression	18	1132	134	9455	// CADAFLAG00005798 // CADAFLAG00002649 // CADAFLAG00005453 // CADAFLAG00008763 // CADAFLAG00000923 // CADAFLAG00010824 // CADAFLAG00008164 // CADAFLAG00000868 // CADAFLAG00004902 // CADAFLAG00009007 // CADAFLAG00011702 // CADAFLAG00008160 // CADAFLAG00001473 // CADAFLAG00012373 // CADAFLAG00002504 // CADAFLAG00002255 // CADAFLAG00006277 // CADAFLAG00005928
GO:0070647	P	0.86	1		0.730841	protein modification by small protein conjugation or removal	7	1132	80	9455	// CADAFLAG00010845 // CADAFLAG00006346 // CADAFLAG00003407 // CADAFLAG00008930 // CADAFLAG00007272 // CADAFLAG00010308 // CADAFLAG00006449
GO:0034293	P	0.13	1		1.45837	sexual sporulation	11	1132	63	9455	// CADAFLAG00007532 // CADAFLAG00001090 // CADAFLAG00002792 // CADAFLAG00008325 // CADAFLAG00006132 // CADAFLAG00005339 // CADAFLAG00001736 // CADAFLAG00003568 // CADAFLAG00001684 // CADAFLAG00008930 // CADAFLAG00011271
GO:0042967	P	0.34	1		1.10695	acyl-carrier-protein biosynthetic process	22	1132	166	9455	// CADAFLAG00012136 // CADAFLAG00008171 // CADAFLAG00013326 // CADAFLAG00008849 // CADAFLAG00001246 // CADAFLAG00008603 // CADAFLAG00011574 // CADAFLAG00000450 // CADAFLAG00000451 // CADAFLAG00010563 // CADAFLAG00010993 // CADAFLAG00007271 // CADAFLAG00002885 // CADAFLAG00008878 // CADAFLAG00007321 // CADAFLAG00008202 // CADAFLAG00002591 // CADAFLAG00000506 // CADAFLAG00005969 // CADAFLAG00009823…
GO:0009073	P	0.15	1		1.4135	aromatic amino acid family biosynthetic process	11	1132	65	9455	// CADAFLAG00002180 // CADAFLAG00001579 // CADAFLAG00007537 // CADAFLAG00003096 // CADAFLAG00000917 // CADAFLAG00001330 // CADAFLAG00003723 // CADAFLAG00003121 // CADAFLAG00002022 // CADAFLAG00005015 // CADAFLAG00011549
GO:0019725	P	0.14	1		1.3757	cellular homeostasis	14	1132	85	9455	// CADAFLAG00010475 // CADAFLAG00006046 // CADAFLAG00002166 // CADAFLAG00010089 // CADAFLAG00004124 // CADAFLAG00008859 // CADAFLAG00005638 // CADAFLAG00007577 // CADAFLAG00011010 // CADAFLAG00005138 // CADAFLAG00001650 // CADAFLAG00007133 // CADAFLAG00002105 // CADAFLAG00001117
GO:0006766	P	0.45	1		1.05136	vitamin metabolic process	18	1132	143	9455	// CADAFLAG00003378 // CADAFLAG00001579 // CADAFLAG00008672 // CADAFLAG00004466 // CADAFLAG00008402 // CADAFLAG00003090 // CADAFLAG00010531 // CADAFLAG00006383 // CADAFLAG00006125 // CADAFLAG00003723 // CADAFLAG00008368 // CADAFLAG00005339 // CADAFLAG00000812 // CADAFLAG00000124 // CADAFLAG00002754 // CADAFLAG00010901 // CADAFLAG00010900 // CADAFLAG00003169
GO:0009203	P	0.22	1		1.17386	ribonucleoside triphosphate catabolic process	26	1132	185	9455	// CADAFLAG00012750 // CADAFLAG00008763 // CADAFLAG00010024 // CADAFLAG00008356 // CADAFLAG00002740 // CADAFLAG00008416 // CADAFLAG00003396 // CADAFLAG00008966 // CADAFLAG00012538 // CADAFLAG00003105 // CADAFLAG00010521 // CADAFLAG00000806 // CADAFLAG00000647 // CADAFLAG00001829 // CADAFLAG00000873 // CADAFLAG00004747 // CADAFLAG00008160 // CADAFLAG00011175 // CADAFLAG00011395 // CADAFLAG00004902…
GO:0060255	P	1	1		0.620617	regulation of macromolecule metabolic process	72	1132	969	9455	// CADAFLAG00005798 // CADAFLAG00006026 // CADAFLAG00008845 // CADAFLAG00005955 // CADAFLAG00008763 // CADAFLAG00001961 // CADAFLAG00005113 // CADAFLAG00005775 // CADAFLAG00009289 // CADAFLAG00002408 // CADAFLAG00012019 // CADAFLAG00006125 // CADAFLAG00002831 // CADAFLAG00008334 // CADAFLAG00004215 // CADAFLAG00002626 // CADAFLAG00009206 // CADAFLAG00010004 // CADAFLAG00000388 // CADAFLAG00001988…
GO:0006446	P	0.41	1		1.10695	regulation of translational initiation	11	1132	83	9455	// CADAFLAG00005798 // CADAFLAG00002649 // CADAFLAG00000923 // CADAFLAG00008164 // CADAFLAG00000868 // CADAFLAG00009007 // CADAFLAG00001473 // CADAFLAG00012373 // CADAFLAG00002504 // CADAFLAG00002255 // CADAFLAG00005928
GO:0006769	P	0.46	1		1.07083	nicotinamide metabolic process	10	1132	78	9455	// CADAFLAG00001579 // CADAFLAG00004466 // CADAFLAG00010876 // CADAFLAG00010861 // CADAFLAG00012501 // CADAFLAG00001441 // CADAFLAG00008402 // CADAFLAG00009148 // CADAFLAG00005809 // CADAFLAG00006077
GO:0019482	P	0.15	1		1.7401	beta-alanine metabolic process	5	1132	24	9455	// CADAFLAG00006276 // CADAFLAG00012999 // CADAFLAG00007806 // CADAFLAG00006383 // CADAFLAG00001861
GO:0030163	P	0.22	1		1.25287	protein catabolic process	15	1132	100	9455	// CADAFLAG00001988 // CADAFLAG00010845 // CADAFLAG00013450 // CADAFLAG00013451 // CADAFLAG00007218 // CADAFLAG00003085 // CADAFLAG00007307 // CADAFLAG00002701 // CADAFLAG00011737 // CADAFLAG00002715 // CADAFLAG00001987 // CADAFLAG00009062 // CADAFLAG00004968 // CADAFLAG00009007 // CADAFLAG00003576
GO:0006040	P	0.91	1		0.672038	amino sugar metabolic process	7	1132	87	9455	// CADAFLAG00009981 // CADAFLAG00007070 // CADAFLAG00008559 // CADAFLAG00002319 // CADAFLAG00000588 // CADAFLAG00008811 // CADAFLAG00007675
GO:0048878	P	0.2	1		1.33155	chemical homeostasis	11	1132	69	9455	// CADAFLAG00006046 // CADAFLAG00002166 // CADAFLAG00004124 // CADAFLAG00008859 // CADAFLAG00007577 // CADAFLAG00011010 // CADAFLAG00001650 // CADAFLAG00000972 // CADAFLAG00000971 // CADAFLAG00002105 // CADAFLAG00006050
GO:0043038	P	0.47	1		1.08273	amino acid activation	7	1132	54	9455	// CADAFLAG00003378 // CADAFLAG00002325 // CADAFLAG00007537 // CADAFLAG00004867 // CADAFLAG00000739 // CADAFLAG00007228 // CADAFLAG00006076
GO:0043039	P	0.47	1		1.08273	tRNA aminoacylation	7	1132	54	9455	// CADAFLAG00003378 // CADAFLAG00002325 // CADAFLAG00007537 // CADAFLAG00004867 // CADAFLAG00000739 // CADAFLAG00007228 // CADAFLAG00006076
GO:0019439	P	0.68	1		0.907878	aromatic compound catabolic process	10	1132	92	9455	// CADAFLAG00001579 // CADAFLAG00011797 // CADAFLAG00004466 // CADAFLAG00007194 // CADAFLAG00008402 // CADAFLAG00000567 // CADAFLAG00005542 // CADAFLAG00004579 // CADAFLAG00011549 // CADAFLAG00005618
GO:0006612	P	0.098	1		1.98868	protein targeting to membrane	5	1132	21	9455	// CADAFLAG00002324 // CADAFLAG00001994 // CADAFLAG00010805 // CADAFLAG00000157 // CADAFLAG00002547
GO:0016042	P	0.92	1		0.683384	lipid catabolic process	9	1132	110	9455	// CADAFLAG00008672 // CADAFLAG00005991 // CADAFLAG00002355 // CADAFLAG00004844 // CADAFLAG00006383 // CADAFLAG00013280 // CADAFLAG00002209 // CADAFLAG00007806 // CADAFLAG00001503
GO:0065007	P	1	1		0.79888	biological regulation	134	1132	1401	9455	// CADAFLAG00002156 // CADAFLAG00008763 // CADAFLAG00001961 // CADAFLAG00006026 // CADAFLAG00002740 // CADAFLAG00012679 // CADAFLAG00005775 // CADAFLAG00006277 // CADAFLAG00001473 // CADAFLAG00007795 // CADAFLAG00002504 // CADAFLAG00000972 // CADAFLAG00000971 // CADAFLAG00005074 // CADAFLAG00004637 // CADAFLAG00008672 // CADAFLAG00005453 // CADAFLAG00008160 // CADAFLAG00010150 // CADAFLAG00011115…
GO:0006687	P	0.64	1		0.928053	glycosphingolipid metabolic process	5	1132	45	9455	// CADAFLAG00010993 // CADAFLAG00001139 // CADAFLAG00002029 // CADAFLAG00008202 // CADAFLAG00007321
GO:0065009	P	0.99	1		0.508411	regulation of molecular function	7	1132	115	9455	// CADAFLAG00002156 // CADAFLAG00011115 // CADAFLAG00011640 // CADAFLAG00010803 // CADAFLAG00011242 // CADAFLAG00008930 // CADAFLAG00005074
GO:0009156	P	0.46	1		1.12871	ribonucleoside monophosphate biosynthetic process	5	1132	37	9455	// CADAFLAG00007275 // CADAFLAG00012845 // CADAFLAG00008603 // CADAFLAG00013438 // CADAFLAG00010876
GO:0009154	P	0.22	1		1.17386	purine ribonucleotide catabolic process	26	1132	185	9455	// CADAFLAG00012750 // CADAFLAG00008763 // CADAFLAG00010024 // CADAFLAG00008356 // CADAFLAG00002740 // CADAFLAG00008416 // CADAFLAG00003396 // CADAFLAG00008966 // CADAFLAG00012538 // CADAFLAG00003105 // CADAFLAG00010521 // CADAFLAG00000806 // CADAFLAG00000647 // CADAFLAG00001829 // CADAFLAG00000873 // CADAFLAG00004747 // CADAFLAG00008160 // CADAFLAG00011175 // CADAFLAG00011395 // CADAFLAG00004902…
GO:0008152	P	0.12	1		1.05453	metabolic process	793	1132	6281	9455	// CADAFLAG00002156 // CADAFLAG00006025 // CADAFLAG00008763 // CADAFLAG00008760 // CADAFLAG00006026 // CADAFLAG00009267 // CADAFLAG00009062 // CADAFLAG00002740 // CADAFLAG00002744 // CADAFLAG00009065 // CADAFLAG00001579 // CADAFLAG00000474 // CADAFLAG00000471 // CADAFLAG00001573 // CADAFLAG00008922 // CADAFLAG00004367 // CADAFLAG00001473 // CADAFLAG00013286 // CADAFLAG00000285 // CADAFLAG00013280…
GO:0055066	P	0.17	1		1.48488	di-, tri-valent inorganic cation homeostasis	8	1132	45	9455	// CADAFLAG00006046 // CADAFLAG00002166 // CADAFLAG00004124 // CADAFLAG00007577 // CADAFLAG00011010 // CADAFLAG00001650 // CADAFLAG00000972 // CADAFLAG00000971
GO:0018874	P	0.59	1		0.968403	benzoate metabolic process	8	1132	69	9455	// CADAFLAG00001579 // CADAFLAG00013422 // CADAFLAG00007194 // CADAFLAG00013326 // CADAFLAG00005542 // CADAFLAG00004466 // CADAFLAG00002363 // CADAFLAG00007806
GO:0016311	P	0.95	1		0.556832	dephosphorylation	5	1132	75	9455	// CADAFLAG00001453 // CADAFLAG00011807 // CADAFLAG00002333 // CADAFLAG00011156 // CADAFLAG00001515
GO:0050801	P	0.17	1		1.3713	ion homeostasis	11	1132	67	9455	// CADAFLAG00006046 // CADAFLAG00002166 // CADAFLAG00004124 // CADAFLAG00008859 // CADAFLAG00007577 // CADAFLAG00011010 // CADAFLAG00001650 // CADAFLAG00000972 // CADAFLAG00000971 // CADAFLAG00002105 // CADAFLAG00006050
GO:0006865	P	0.78	1		0.826978	amino acid transport	10	1132	101	9455	// CADAFLAG00006614 // CADAFLAG00006814 // CADAFLAG00004795 // CADAFLAG00010940 // CADAFLAG00010616 // CADAFLAG00008706 // CADAFLAG00000538 // CADAFLAG00005373 // CADAFLAG00013258 // CADAFLAG00004612
GO:0007154	P	0.41	1		1.0757	cell communication	17	1132	132	9455	// CADAFLAG00003033 // CADAFLAG00012140 // CADAFLAG00008228 // CADAFLAG00008754 // CADAFLAG00006046 // CADAFLAG00010725 // CADAFLAG00010726 // CADAFLAG00011115 // CADAFLAG00000682 // CADAFLAG00004125 // CADAFLAG00011638 // CADAFLAG00011189 // CADAFLAG00002029 // CADAFLAG00010065 // CADAFLAG00011242 // CADAFLAG00002626 // CADAFLAG00005074
GO:0009123	P	0.46	1		1.11366	nucleoside monophosphate metabolic process	6	1132	45	9455	// CADAFLAG00013438 // CADAFLAG00012845 // CADAFLAG00007275 // CADAFLAG00013408 // CADAFLAG00008603 // CADAFLAG00010876
GO:0044242	P	0.47	1		1.07774	cellular lipid catabolic process	8	1132	62	9455	// CADAFLAG00005991 // CADAFLAG00002355 // CADAFLAG00004844 // CADAFLAG00006383 // CADAFLAG00013280 // CADAFLAG00002209 // CADAFLAG00007806 // CADAFLAG00001503
GO:0009124	P	0.43	1		1.13897	nucleoside monophosphate biosynthetic process	6	1132	44	9455	// CADAFLAG00013438 // CADAFLAG00012845 // CADAFLAG00007275 // CADAFLAG00013408 // CADAFLAG00008603 // CADAFLAG00010876
GO:0044247	P	0.8	1		0.759316	cellular polysaccharide catabolic process	5	1132	55	9455	// CADAFLAG00000425 // CADAFLAG00006386 // CADAFLAG00004328 // CADAFLAG00001710 // CADAFLAG00003740
GO:0000041	P	0.22	1		1.47397	transition metal ion transport	6	1132	34	9455	// CADAFLAG00010726 // CADAFLAG00011742 // CADAFLAG00011010 // CADAFLAG00000050 // CADAFLAG00001650 // CADAFLAG00000972
GO:0022618	P	0.096	1		1.85611	ribonucleoprotein complex assembly	6	1132	27	9455	// CADAFLAG00005798 // CADAFLAG00000923 // CADAFLAG00009647 // CADAFLAG00002504 // CADAFLAG00003936 // CADAFLAG00000730
GO:0070787	P	0.19	1		1.60624	conidiophore development	5	1132	26	9455	// CADAFLAG00005970 // CADAFLAG00006026 // CADAFLAG00005240 // CADAFLAG00001736 // CADAFLAG00006831
GO:0009628	P	0.17	1		1.27921	response to abiotic stimulus	17	1132	111	9455	// CADAFLAG00007532 // CADAFLAG00004747 // CADAFLAG00008791 // CADAFLAG00001886 // CADAFLAG00003110 // CADAFLAG00011115 // CADAFLAG00001450 // CADAFLAG00008788 // CADAFLAG00006831 // CADAFLAG00007481 // CADAFLAG00010303 // CADAFLAG00002545 // CADAFLAG00001031 // CADAFLAG00005240 // CADAFLAG00010311 // CADAFLAG00004799 // CADAFLAG00005902
GO:0030005	P	0.35	1		1.25287	cellular di-, tri-valent inorganic cation homeostasis	6	1132	40	9455	// CADAFLAG00006046 // CADAFLAG00002166 // CADAFLAG00004124 // CADAFLAG00007577 // CADAFLAG00011010 // CADAFLAG00001650
GO:0045595	P	0.58	1		0.994342	regulation of cell differentiation	5	1132	42	9455	// CADAFLAG00001031 // CADAFLAG00006026 // CADAFLAG00005339 // CADAFLAG00007532 // CADAFLAG00002792
GO:0030003	P	0.17	1		1.48488	cellular cation homeostasis	8	1132	45	9455	// CADAFLAG00006046 // CADAFLAG00002166 // CADAFLAG00004124 // CADAFLAG00008859 // CADAFLAG00007577 // CADAFLAG00011010 // CADAFLAG00001650 // CADAFLAG00002105
GO:0006508	P	0.15	1		1.18087	proteolysis	41	1132	290	9455	// CADAFLAG00002156 // CADAFLAG00012118 // CADAFLAG00008691 // CADAFLAG00010738 // CADAFLAG00012698 // CADAFLAG00010065 // CADAFLAG00011802 // CADAFLAG00011737 // CADAFLAG00003586 // CADAFLAG00009062 // CADAFLAG00001949 // CADAFLAG00009206 // CADAFLAG00001988 // CADAFLAG00000471 // CADAFLAG00009830 // CADAFLAG00007218 // CADAFLAG00008922 // CADAFLAG00003085 // CADAFLAG00003576 // CADAFLAG00004576…
GO:0055080	P	0.13	1		1.45837	cation homeostasis	11	1132	63	9455	// CADAFLAG00006046 // CADAFLAG00002166 // CADAFLAG00004124 // CADAFLAG00008859 // CADAFLAG00007577 // CADAFLAG00011010 // CADAFLAG00001650 // CADAFLAG00000972 // CADAFLAG00000971 // CADAFLAG00002105 // CADAFLAG00006050
GO:0055082	P	0.25	1		1.3364	cellular chemical homeostasis	8	1132	50	9455	// CADAFLAG00006046 // CADAFLAG00002166 // CADAFLAG00004124 // CADAFLAG00008859 // CADAFLAG00007577 // CADAFLAG00011010 // CADAFLAG00001650 // CADAFLAG00002105
GO:0055085	P	1	1		0.727418	transmembrane transport	85	1132	976	9455	// CADAFLAG00005798 // CADAFLAG00006941 // CADAFLAG00011061 // CADAFLAG00000538 // CADAFLAG00012750 // CADAFLAG00013453 // CADAFLAG00005799 // CADAFLAG00010616 // CADAFLAG00008706 // CADAFLAG00004124 // CADAFLAG00005373 // CADAFLAG00010325 // CADAFLAG00010024 // CADAFLAG00008356 // CADAFLAG00010438 // CADAFLAG00004470 // CADAFLAG00000316 // CADAFLAG00011321 // CADAFLAG00001103 // CADAFLAG00010150…
GO:0042318	P	0.15	1		1.7401	penicillin biosynthetic process	5	1132	24	9455	// CADAFLAG00005970 // CADAFLAG00000936 // CADAFLAG00002792 // CADAFLAG00001377 // CADAFLAG00002532
GO:0032268	P	0.26	1		1.1764	regulation of cellular protein metabolic process	20	1132	142	9455	// CADAFLAG00005798 // CADAFLAG00002537 // CADAFLAG00005453 // CADAFLAG00008763 // CADAFLAG00000923 // CADAFLAG00010824 // CADAFLAG00008164 // CADAFLAG00000868 // CADAFLAG00004902 // CADAFLAG00008930 // CADAFLAG00011702 // CADAFLAG00008160 // CADAFLAG00001473 // CADAFLAG00012373 // CADAFLAG00002504 // CADAFLAG00002255 // CADAFLAG00009007 // CADAFLAG00006277 // CADAFLAG00002649 // CADAFLAG00005928
GO:0006081	P	0.66	1		0.913552	cellular aldehyde metabolic process	7	1132	64	9455	// CADAFLAG00008854 // CADAFLAG00010861 // CADAFLAG00000453 // CADAFLAG00010921 // CADAFLAG00008402 // CADAFLAG00002264 // CADAFLAG00001573
GO:0007242	P	0.18	1		1.2634	intracellular signaling cascade	18	1132	119	9455	// CADAFLAG00002351 // CADAFLAG00012017 // CADAFLAG00008228 // CADAFLAG00010775 // CADAFLAG00001708 // CADAFLAG00011115 // CADAFLAG00003105 // CADAFLAG00005074 // CADAFLAG00002029 // CADAFLAG00002792 // CADAFLAG00005240 // CADAFLAG00006219 // CADAFLAG00002612 // CADAFLAG00011242 // CADAFLAG00002740 // CADAFLAG00008930 // CADAFLAG00006053 // CADAFLAG00001503
GO:0005996	P	0.077	1		1.23838	monosaccharide metabolic process	47	1132	317	9455	// CADAFLAG00012017 // CADAFLAG00000451 // CADAFLAG00007675 // CADAFLAG00005566 // CADAFLAG00004328 // CADAFLAG00010065 // CADAFLAG00011531 // CADAFLAG00008607 // CADAFLAG00009148 // CADAFLAG00002319 // CADAFLAG00008523 // CADAFLAG00007806 // CADAFLAG00000450 // CADAFLAG00001319 // CADAFLAG00003699 // CADAFLAG00002626 // CADAFLAG00008559 // CADAFLAG00010876 // CADAFLAG00003000 // CADAFLAG00004794…
GO:0006534	P	0.2	1		1.46168	cysteine metabolic process	7	1132	40	9455	// CADAFLAG00008878 // CADAFLAG00005496 // CADAFLAG00011806 // CADAFLAG00011507 // CADAFLAG00013284 // CADAFLAG00002022 // CADAFLAG00006051
GO:0006536	P	0.37	1		1.22231	glutamate metabolic process	6	1132	41	9455	// CADAFLAG00012999 // CADAFLAG00001306 // CADAFLAG00006276 // CADAFLAG00006284 // CADAFLAG00012345 // CADAFLAG00002022
GO:0006531	P	0.23	1		1.36367	aspartate metabolic process	8	1132	49	9455	// CADAFLAG00012999 // CADAFLAG00011838 // CADAFLAG00004867 // CADAFLAG00006276 // CADAFLAG00006284 // CADAFLAG00011733 // CADAFLAG00007228 // CADAFLAG00002022
GO:0017144	P	0.2	1		1.46168	drug metabolic process	7	1132	40	9455	// CADAFLAG00000936 // CADAFLAG00002532 // CADAFLAG00005970 // CADAFLAG00006424 // CADAFLAG00010065 // CADAFLAG00002792 // CADAFLAG00001377
GO:0046496	P	0.55	1		1.0023	nicotinamide nucleotide metabolic process	9	1132	75	9455	// CADAFLAG00001579 // CADAFLAG00004466 // CADAFLAG00010876 // CADAFLAG00010861 // CADAFLAG00012501 // CADAFLAG00001441 // CADAFLAG00009148 // CADAFLAG00005809 // CADAFLAG00008402
GO:0006650	P	0.83	1		0.732673	glycerophospholipid metabolic process	5	1132	57	9455	// CADAFLAG00001633 // CADAFLAG00001123 // CADAFLAG00006025 // CADAFLAG00002885 // CADAFLAG00001288
GO:0031328	P	0.41	1		1.13254	positive regulation of cellular biosynthetic process	8	1132	59	9455	// CADAFLAG00007532 // CADAFLAG00001988 // CADAFLAG00002792 // CADAFLAG00010537 // CADAFLAG00001987 // CADAFLAG00011702 // CADAFLAG00002255 // CADAFLAG00002626
GO:0031327	P	0.35	1		1.21807	negative regulation of cellular biosynthetic process	7	1132	48	9455	// CADAFLAG00003033 // CADAFLAG00002537 // CADAFLAG00005775 // CADAFLAG00010537 // CADAFLAG00006756 // CADAFLAG00000630 // CADAFLAG00011198
GO:0031326	P	1	1		0.630036	regulation of cellular biosynthetic process	70	1132	928	9455	// CADAFLAG00005798 // CADAFLAG00006026 // CADAFLAG00008845 // CADAFLAG00008763 // CADAFLAG00001961 // CADAFLAG00005113 // CADAFLAG00005775 // CADAFLAG00009289 // CADAFLAG00002408 // CADAFLAG00012019 // CADAFLAG00006125 // CADAFLAG00002831 // CADAFLAG00008334 // CADAFLAG00004215 // CADAFLAG00002626 // CADAFLAG00009007 // CADAFLAG00010004 // CADAFLAG00000388 // CADAFLAG00001988 // CADAFLAG00002195…
GO:0031325	P	0.34	1		1.1764	positive regulation of cellular metabolic process	10	1132	71	9455	// CADAFLAG00007532 // CADAFLAG00001988 // CADAFLAG00002537 // CADAFLAG00002792 // CADAFLAG00010537 // CADAFLAG00001987 // CADAFLAG00006277 // CADAFLAG00011702 // CADAFLAG00002255 // CADAFLAG00002626
GO:0031324	P	0.26	1		1.31019	negative regulation of cellular metabolic process	8	1132	51	9455	// CADAFLAG00003033 // CADAFLAG00002537 // CADAFLAG00005775 // CADAFLAG00010537 // CADAFLAG00006756 // CADAFLAG00000630 // CADAFLAG00008930 // CADAFLAG00011198
GO:0031323	P	1	1		0.611358	regulation of cellular metabolic process	74	1132	1011	9455	// CADAFLAG00005798 // CADAFLAG00006026 // CADAFLAG00008845 // CADAFLAG00005955 // CADAFLAG00008763 // CADAFLAG00001961 // CADAFLAG00005113 // CADAFLAG00005775 // CADAFLAG00009289 // CADAFLAG00002408 // CADAFLAG00012019 // CADAFLAG00006125 // CADAFLAG00002831 // CADAFLAG00008334 // CADAFLAG00004215 // CADAFLAG00011242 // CADAFLAG00002626 // CADAFLAG00009007 // CADAFLAG00010004 // CADAFLAG00000388…
GO:0019751	P	0.26	1		1.29607	polyol metabolic process	9	1132	58	9455	// CADAFLAG00010861 // CADAFLAG00005991 // CADAFLAG00006424 // CADAFLAG00007806 // CADAFLAG00011531 // CADAFLAG00007274 // CADAFLAG00002885 // CADAFLAG00009148 // CADAFLAG00001659
GO:0006550	P	0.26	1		1.31019	isoleucine catabolic process	8	1132	51	9455	// CADAFLAG00013422 // CADAFLAG00013326 // CADAFLAG00006383 // CADAFLAG00005638 // CADAFLAG00002578 // CADAFLAG00005190 // CADAFLAG00007806 // CADAFLAG00007414
GO:0010468	P	1	1		0.616317	regulation of gene expression	67	1132	908	9455	// CADAFLAG00005798 // CADAFLAG00006026 // CADAFLAG00008845 // CADAFLAG00008763 // CADAFLAG00001961 // CADAFLAG00005113 // CADAFLAG00005775 // CADAFLAG00009289 // CADAFLAG00002408 // CADAFLAG00012019 // CADAFLAG00006125 // CADAFLAG00002831 // CADAFLAG00008334 // CADAFLAG00004215 // CADAFLAG00002626 // CADAFLAG00009206 // CADAFLAG00010004 // CADAFLAG00000388 // CADAFLAG00001988 // CADAFLAG00002195…
GO:0019941	P	0.49	1		1.06063	modification-dependent protein catabolic process	8	1132	63	9455	// CADAFLAG00010845 // CADAFLAG00013450 // CADAFLAG00013451 // CADAFLAG00007307 // CADAFLAG00009007 // CADAFLAG00009062 // CADAFLAG00003085 // CADAFLAG00003576
GO:0044262	P	0.15	1		1.13153	cellular carbohydrate metabolic process	76	1132	561	9455	// CADAFLAG00012017 // CADAFLAG00005566 // CADAFLAG00007675 // CADAFLAG00004328 // CADAFLAG00008177 // CADAFLAG00010065 // CADAFLAG00012811 // CADAFLAG00007481 // CADAFLAG00011531 // CADAFLAG00011329 // CADAFLAG00008607 // CADAFLAG00009148 // CADAFLAG00011715 // CADAFLAG00002319 // CADAFLAG00002626 // CADAFLAG00007806 // CADAFLAG00000450 // CADAFLAG00001319 // CADAFLAG00003699 // CADAFLAG00000453…
GO:0007017	P	0.3	1		1.2283	microtubule-based process	10	1132	68	9455	// CADAFLAG00000873 // CADAFLAG00008966 // CADAFLAG00007238 // CADAFLAG00009119 // CADAFLAG00011175 // CADAFLAG00003685 // CADAFLAG00006132 // CADAFLAG00007577 // CADAFLAG00003568 // CADAFLAG00008286
GO:0007010	P	0.3	1		1.19321	cytoskeleton organization	12	1132	84	9455	// CADAFLAG00012017 // CADAFLAG00007238 // CADAFLAG00003685 // CADAFLAG00012536 // CADAFLAG00000873 // CADAFLAG00010521 // CADAFLAG00006831 // CADAFLAG00006822 // CADAFLAG00001654 // CADAFLAG00007577 // CADAFLAG00000389 // CADAFLAG00004456
GO:0043451	P	0.66	1		0.907878	alkene catabolic process	5	1132	46	9455	// CADAFLAG00004579 // CADAFLAG00007194 // CADAFLAG00005618 // CADAFLAG00011797 // CADAFLAG00005542
GO:0048285	P	0.29	1		1.25287	organelle fission	9	1132	60	9455	// CADAFLAG00000873 // CADAFLAG00010457 // CADAFLAG00010521 // CADAFLAG00008859 // CADAFLAG00003685 // CADAFLAG00007577 // CADAFLAG00004373 // CADAFLAG00007009 // CADAFLAG00004456
GO:0003924	F	0.059	1		1.5968	GTPase activity	13	1132	68	9455	// CADAFLAG00000873 // CADAFLAG00003396 // CADAFLAG00008763 // CADAFLAG00008160 // CADAFLAG00011175 // CADAFLAG00003105 // CADAFLAG00010521 // CADAFLAG00003685 // CADAFLAG00001654 // CADAFLAG00003568 // CADAFLAG00004902 // CADAFLAG00002740 // CADAFLAG00008286
GO:0008509	F	0.06	1		2.08812	anion transmembrane transporter activity	6	1132	24	9455	// CADAFLAG00000244 // CADAFLAG00001212 // CADAFLAG00005038 // CADAFLAG00008735 // CADAFLAG00006272 // CADAFLAG00003919
GO:0000166	F	0.088	1		1.11159	nucleotide binding	179	1132	1345	9455	// CADAFLAG00002264 // CADAFLAG00008763 // CADAFLAG00008760 // CADAFLAG00005775 // CADAFLAG00007094 // CADAFLAG00006266 // CADAFLAG00003164 // CADAFLAG00001246 // CADAFLAG00008356 // CADAFLAG00008354 // CADAFLAG00003376 // CADAFLAG00002740 // CADAFLAG00009839 // CADAFLAG00001579 // CADAFLAG00003396 // CADAFLAG00001886 // CADAFLAG00009830 // CADAFLAG00001573 // CADAFLAG00001764 // CADAFLAG00004367…
GO:0016763	F	0.071	1		2.00459	transferase activity, transferring pentosyl groups	6	1132	25	9455	// CADAFLAG00002180 // CADAFLAG00008571 // CADAFLAG00010791 // CADAFLAG00013408 // CADAFLAG00013438 // CADAFLAG00006077
GO:0016818	F	0.068	1		1.20627	hydrolase activity, acting on acid anhydrides, in phosphorus-containing anhydrides	66	1132	457	9455	// CADAFLAG00001450 // CADAFLAG00012750 // CADAFLAG00008763 // CADAFLAG00005775 // CADAFLAG00012112 // CADAFLAG00007094 // CADAFLAG00001014 // CADAFLAG00007482 // CADAFLAG00009792 // CADAFLAG00007481 // CADAFLAG00001246 // CADAFLAG00008356 // CADAFLAG00010303 // CADAFLAG00008354 // CADAFLAG00002582 // CADAFLAG00002740 // CADAFLAG00003729 // CADAFLAG00005978 // CADAFLAG00000634 // CADAFLAG00008416…
GO:0060089	F	0.84	1		0.720041	molecular transducer activity	5	1132	58	9455	// CADAFLAG00004977 // CADAFLAG00005240 // CADAFLAG00008228 // CADAFLAG00002792 // CADAFLAG00007795
GO:0016817	F	0.071	1		1.20363	hydrolase activity, acting on acid anhydrides	66	1132	458	9455	// CADAFLAG00001450 // CADAFLAG00012750 // CADAFLAG00008763 // CADAFLAG00005775 // CADAFLAG00012112 // CADAFLAG00007094 // CADAFLAG00001014 // CADAFLAG00007482 // CADAFLAG00009792 // CADAFLAG00007481 // CADAFLAG00001246 // CADAFLAG00008356 // CADAFLAG00010303 // CADAFLAG00008354 // CADAFLAG00002582 // CADAFLAG00002740 // CADAFLAG00003729 // CADAFLAG00005978 // CADAFLAG00000634 // CADAFLAG00008416…
GO:0004091	F	0.95	1		0.637053	carboxylesterase activity	9	1132	118	9455	// CADAFLAG00002156 // CADAFLAG00008672 // CADAFLAG00004844 // CADAFLAG00001710 // CADAFLAG00010832 // CADAFLAG00013280 // CADAFLAG00002209 // CADAFLAG00002025 // CADAFLAG00002024
GO:0022804	F	0.22	1		1.1433	active transmembrane transporter activity	36	1132	263	9455	// CADAFLAG00011061 // CADAFLAG00012750 // CADAFLAG00010616 // CADAFLAG00008706 // CADAFLAG00005373 // CADAFLAG00010024 // CADAFLAG00008356 // CADAFLAG00002582 // CADAFLAG00000244 // CADAFLAG00004795 // CADAFLAG00001212 // CADAFLAG00012538 // CADAFLAG00000538 // CADAFLAG00000806 // CADAFLAG00000647 // CADAFLAG00001829 // CADAFLAG00005660 // CADAFLAG00004612 // CADAFLAG00004303 // CADAFLAG00004747…
GO:0004620	F	0.31	1		1.34717	phospholipase activity	5	1132	31	9455	// CADAFLAG00002209 // CADAFLAG00002355 // CADAFLAG00013280 // CADAFLAG00001503 // CADAFLAG00004844
GO:0016874	F	0.68	1		0.937523	ligase activity	33	1132	294	9455	// CADAFLAG00003958 // CADAFLAG00000936 // CADAFLAG00002701 // CADAFLAG00003721 // CADAFLAG00004867 // CADAFLAG00008603 // CADAFLAG00009062 // CADAFLAG00010308 // CADAFLAG00003378 // CADAFLAG00000477 // CADAFLAG00010853 // CADAFLAG00007271 // CADAFLAG00012345 // CADAFLAG00007272 // CADAFLAG00006449 // CADAFLAG00002325 // CADAFLAG00006346 // CADAFLAG00007537 // CADAFLAG00005470 // CADAFLAG00008203…
GO:0016887	F	0.098	1		1.24614	ATPase activity	37	1132	248	9455	// CADAFLAG00012750 // CADAFLAG00005775 // CADAFLAG00012112 // CADAFLAG00007094 // CADAFLAG00001014 // CADAFLAG00009792 // CADAFLAG00001246 // CADAFLAG00008356 // CADAFLAG00008354 // CADAFLAG00002582 // CADAFLAG00005978 // CADAFLAG00000634 // CADAFLAG00008416 // CADAFLAG00011212 // CADAFLAG00012538 // CADAFLAG00001473 // CADAFLAG00000806 // CADAFLAG00000647 // CADAFLAG00001829 // CADAFLAG00005660…
GO:0005488	F	0.78	1		0.963108	binding	522	1132	4527	9455	// CADAFLAG00002156 // CADAFLAG00008763 // CADAFLAG00008760 // CADAFLAG00006026 // CADAFLAG00009062 // CADAFLAG00002740 // CADAFLAG00009065 // CADAFLAG00001579 // CADAFLAG00000474 // CADAFLAG00011019 // CADAFLAG00000473 // CADAFLAG00007259 // CADAFLAG00000471 // CADAFLAG00001573 // CADAFLAG00004367 // CADAFLAG00001473 // CADAFLAG00013282 // CADAFLAG00010106 // CADAFLAG00006793 // CADAFLAG00002591…
GO:0016875	F	0.41	1		1.14642	ligase activity, forming carbon-oxygen bonds	7	1132	51	9455	// CADAFLAG00003378 // CADAFLAG00002325 // CADAFLAG00007537 // CADAFLAG00004867 // CADAFLAG00000739 // CADAFLAG00007228 // CADAFLAG00006076
GO:0015399	F	0.08	1		1.38112	primary active transmembrane transporter activity	21	1132	127	9455	// CADAFLAG00010024 // CADAFLAG00004747 // CADAFLAG00012750 // CADAFLAG00002582 // CADAFLAG00007432 // CADAFLAG00012538 // CADAFLAG00005660 // CADAFLAG00011395 // CADAFLAG00008774 // CADAFLAG00005900 // CADAFLAG00000634 // CADAFLAG00008356 // CADAFLAG00012600 // CADAFLAG00000806 // CADAFLAG00000647 // CADAFLAG00001829 // CADAFLAG00000784 // CADAFLAG00006694 // CADAFLAG00011254 // CADAFLAG00002105…
GO:0016876	F	0.41	1		1.14642	ligase activity, forming aminoacyl-tRNA and related compounds	7	1132	51	9455	// CADAFLAG00003378 // CADAFLAG00002325 // CADAFLAG00007537 // CADAFLAG00004867 // CADAFLAG00000739 // CADAFLAG00007228 // CADAFLAG00006076
GO:0017076	F	0.13	1		1.10618	purine nucleotide binding	138	1132	1042	9455	// CADAFLAG00008763 // CADAFLAG00008760 // CADAFLAG00005775 // CADAFLAG00007094 // CADAFLAG00001246 // CADAFLAG00008356 // CADAFLAG00008354 // CADAFLAG00002740 // CADAFLAG00009839 // CADAFLAG00001579 // CADAFLAG00003396 // CADAFLAG00009830 // CADAFLAG00001764 // CADAFLAG00004367 // CADAFLAG00001473 // CADAFLAG00007795 // CADAFLAG00008160 // CADAFLAG00011115 // CADAFLAG00002166 // CADAFLAG00001890…
GO:0016787	F	0.98	1		0.868692	hydrolase activity	200	1132	1923	9455	// CADAFLAG00002156 // CADAFLAG00006025 // CADAFLAG00005955 // CADAFLAG00001963 // CADAFLAG00008763 // CADAFLAG00005775 // CADAFLAG00002314 // CADAFLAG00006787 // CADAFLAG00001246 // CADAFLAG00008356 // CADAFLAG00008354 // CADAFLAG00008603 // CADAFLAG00002740 // CADAFLAG00002744 // CADAFLAG00009660 // CADAFLAG00000471 // CADAFLAG00009830 // CADAFLAG00012679 // CADAFLAG00008691 // CADAFLAG00000806…
GO:0016788	F	1	1		0.545544	hydrolase activity, acting on ester bonds	29	1132	444	9455	// CADAFLAG00002156 // CADAFLAG00002355 // CADAFLAG00011807 // CADAFLAG00008603 // CADAFLAG00001963 // CADAFLAG00010028 // CADAFLAG00010029 // CADAFLAG00005991 // CADAFLAG00008121 // CADAFLAG00001453 // CADAFLAG00005955 // CADAFLAG00010832 // CADAFLAG00013280 // CADAFLAG00002209 // CADAFLAG00008171 // CADAFLAG00001515 // CADAFLAG00008672 // CADAFLAG00011156 // CADAFLAG00005657 // CADAFLAG00004038…
GO:0015082	F	0.18	1		1.49916	di-, tri-valent inorganic cation transmembrane transporter activity	7	1132	39	9455	// CADAFLAG00008883 // CADAFLAG00006356 // CADAFLAG00008851 // CADAFLAG00010726 // CADAFLAG00011010 // CADAFLAG00004578 // CADAFLAG00000050
GO:0016773	F	0.69	1		0.928053	phosphotransferase activity, alcohol group as acceptor	29	1132	261	9455	// CADAFLAG00012119 // CADAFLAG00013034 // CADAFLAG00010065 // CADAFLAG00001123 // CADAFLAG00002626 // CADAFLAG00009229 // CADAFLAG00003378 // CADAFLAG00010876 // CADAFLAG00004977 // CADAFLAG00005851 // CADAFLAG00000812 // CADAFLAG00009878 // CADAFLAG00007532 // CADAFLAG00010661 // CADAFLAG00011115 // CADAFLAG00004646 // CADAFLAG00002166 // CADAFLAG00008859 // CADAFLAG00007149 // CADAFLAG00001568…
GO:0016772	F	0.97	1		0.797472	transferase activity, transferring phosphorus-containing groups	57	1132	597	9455	// CADAFLAG00012957 // CADAFLAG00012119 // CADAFLAG00013034 // CADAFLAG00010845 // CADAFLAG00011623 // CADAFLAG00010065 // CADAFLAG00007021 // CADAFLAG00001123 // CADAFLAG00008603 // CADAFLAG00008523 // CADAFLAG00010028 // CADAFLAG00009229 // CADAFLAG00011245 // CADAFLAG00011244 // CADAFLAG00003378 // CADAFLAG00002382 // CADAFLAG00002626 // CADAFLAG00008559 // CADAFLAG00010876 // CADAFLAG00003000…
GO:0008415	F	0.38	1		1.08091	acyltransferase activity	22	1132	170	9455	// CADAFLAG00012136 // CADAFLAG00008171 // CADAFLAG00013326 // CADAFLAG00008849 // CADAFLAG00001246 // CADAFLAG00008603 // CADAFLAG00011574 // CADAFLAG00000450 // CADAFLAG00000451 // CADAFLAG00010563 // CADAFLAG00010993 // CADAFLAG00007271 // CADAFLAG00002885 // CADAFLAG00008878 // CADAFLAG00007321 // CADAFLAG00008202 // CADAFLAG00002591 // CADAFLAG00000506 // CADAFLAG00005969 // CADAFLAG00009823…
GO:0032553	F	0.13	1		1.11627	ribonucleotide binding	114	1132	853	9455	// CADAFLAG00008763 // CADAFLAG00005775 // CADAFLAG00007094 // CADAFLAG00001246 // CADAFLAG00008356 // CADAFLAG00008354 // CADAFLAG00002740 // CADAFLAG00000477 // CADAFLAG00003396 // CADAFLAG00001764 // CADAFLAG00004367 // CADAFLAG00001473 // CADAFLAG00008160 // CADAFLAG00011115 // CADAFLAG00002166 // CADAFLAG00001890 // CADAFLAG00002612 // CADAFLAG00001014 // CADAFLAG00004902 // CADAFLAG00005240…
GO:0005342	F	0.62	1		0.947188	organic acid transmembrane transporter activity	11	1132	97	9455	// CADAFLAG00006614 // CADAFLAG00006814 // CADAFLAG00004795 // CADAFLAG00010940 // CADAFLAG00010616 // CADAFLAG00008706 // CADAFLAG00000538 // CADAFLAG00005373 // CADAFLAG00013258 // CADAFLAG00001549 // CADAFLAG00004612
GO:0043565	F	0.44	1		1.07507	sequence-specific DNA binding	13	1132	101	9455	// CADAFLAG00005113 // CADAFLAG00005775 // CADAFLAG00008334 // CADAFLAG00001090 // CADAFLAG00010537 // CADAFLAG00006756 // CADAFLAG00010803 // CADAFLAG00003867 // CADAFLAG00005922 // CADAFLAG00003138 // CADAFLAG00008930 // CADAFLAG00012497 // CADAFLAG00002475
GO:0043566	F	0.13	1		1.7281	structure-specific DNA binding	6	1132	29	9455	// CADAFLAG00005775 // CADAFLAG00010537 // CADAFLAG00010803 // CADAFLAG00003867 // CADAFLAG00000630 // CADAFLAG00005922
GO:0008289	F	0.12	1		1.42871	lipid binding	13	1132	76	9455	// CADAFLAG00008586 // CADAFLAG00000389 // CADAFLAG00008584 // CADAFLAG00008585 // CADAFLAG00000682 // CADAFLAG00011859 // CADAFLAG00010468 // CADAFLAG00001654 // CADAFLAG00004747 // CADAFLAG00007271 // CADAFLAG00003913 // CADAFLAG00011019 // CADAFLAG00004080
GO:0016853	F	0.22	1		1.19321	isomerase activity	23	1132	161	9455	// CADAFLAG00004108 // CADAFLAG00010089 // CADAFLAG00003723 // CADAFLAG00009148 // CADAFLAG00001319 // CADAFLAG00003699 // CADAFLAG00001708 // CADAFLAG00000663 // CADAFLAG00012518 // CADAFLAG00007274 // CADAFLAG00007468 // CADAFLAG00009878 // CADAFLAG00012716 // CADAFLAG00002292 // CADAFLAG00009017 // CADAFLAG00006819 // CADAFLAG00009746 // CADAFLAG00011005 // CADAFLAG00006424 // CADAFLAG00001500…
GO:0015926	F	0.73	1		0.835247	glucosidase activity	5	1132	50	9455	// CADAFLAG00011527 // CADAFLAG00007431 // CADAFLAG00012811 // CADAFLAG00000614 // CADAFLAG00005896
GO:0043167	F	0.96	1		0.886003	ion binding	199	1132	1876	9455	// CADAFLAG00002264 // CADAFLAG00005955 // CADAFLAG00001961 // CADAFLAG00002314 // CADAFLAG00013200 // CADAFLAG00008210 // CADAFLAG00001987 // CADAFLAG00008603 // CADAFLAG00000474 // CADAFLAG00000473 // CADAFLAG00000471 // CADAFLAG00012679 // CADAFLAG00001573 // CADAFLAG00011549 // CADAFLAG00006277 // CADAFLAG00013282 // CADAFLAG00003121 // CADAFLAG00012303 // CADAFLAG00004637 // CADAFLAG00004741…
GO:0001883	F	0.33	1		1.04406	purine nucleoside binding	116	1132	928	9455	// CADAFLAG00008760 // CADAFLAG00005775 // CADAFLAG00007094 // CADAFLAG00001246 // CADAFLAG00008356 // CADAFLAG00008354 // CADAFLAG00009839 // CADAFLAG00001579 // CADAFLAG00009830 // CADAFLAG00001764 // CADAFLAG00004367 // CADAFLAG00001473 // CADAFLAG00007795 // CADAFLAG00011115 // CADAFLAG00002166 // CADAFLAG00001890 // CADAFLAG00001014 // CADAFLAG00005240 // CADAFLAG00008361 // CADAFLAG00010695…
GO:0010181	F	0.89	1		0.677228	FMN binding	6	1132	74	9455	// CADAFLAG00010985 // CADAFLAG00002078 // CADAFLAG00006294 // CADAFLAG00001546 // CADAFLAG00004589 // CADAFLAG00004021
GO:0001882	F	0.36	1		1.03735	nucleoside binding	116	1132	934	9455	// CADAFLAG00008760 // CADAFLAG00005775 // CADAFLAG00007094 // CADAFLAG00001246 // CADAFLAG00008356 // CADAFLAG00008354 // CADAFLAG00009839 // CADAFLAG00001579 // CADAFLAG00009830 // CADAFLAG00001764 // CADAFLAG00004367 // CADAFLAG00001473 // CADAFLAG00007795 // CADAFLAG00011115 // CADAFLAG00002166 // CADAFLAG00001890 // CADAFLAG00001014 // CADAFLAG00005240 // CADAFLAG00008361 // CADAFLAG00010695…
GO:0003746	F	0.081	1		1.8271	translation elongation factor activity	7	1132	32	9455	// CADAFLAG00004902 // CADAFLAG00008763 // CADAFLAG00006277 // CADAFLAG00010824 // CADAFLAG00008160 // CADAFLAG00011702 // CADAFLAG00002255
GO:0070011	F	0.35	1		1.08338	peptidase activity, acting on L-amino acid peptides	31	1132	239	9455	// CADAFLAG00002156 // CADAFLAG00008691 // CADAFLAG00010738 // CADAFLAG00012698 // CADAFLAG00011802 // CADAFLAG00003586 // CADAFLAG00001949 // CADAFLAG00009206 // CADAFLAG00000471 // CADAFLAG00009830 // CADAFLAG00007218 // CADAFLAG00006063 // CADAFLAG00000971 // CADAFLAG00003085 // CADAFLAG00002500 // CADAFLAG00004576 // CADAFLAG00012140 // CADAFLAG00000484 // CADAFLAG00011223 // CADAFLAG00006793…
GO:0004497	F	1	1		0.615727	monooxygenase activity	23	1132	312	9455	// CADAFLAG00011797 // CADAFLAG00011796 // CADAFLAG00001783 // CADAFLAG00011163 // CADAFLAG00006046 // CADAFLAG00012858 // CADAFLAG00012857 // CADAFLAG00002988 // CADAFLAG00001579 // CADAFLAG00006995 // CADAFLAG00006506 // CADAFLAG00012433 // CADAFLAG00004579 // CADAFLAG00012303 // CADAFLAG00012730 // CADAFLAG00005618 // CADAFLAG00012727 // CADAFLAG00010167 // CADAFLAG00007495 // CADAFLAG00002940…
GO:0016791	F	0.98	1		0.506211	phosphatase activity	6	1132	99	9455	// CADAFLAG00002333 // CADAFLAG00011156 // CADAFLAG00001453 // CADAFLAG00011807 // CADAFLAG00012900 // CADAFLAG00001515
GO:0004812	F	0.41	1		1.14642	aminoacyl-tRNA ligase activity	7	1132	51	9455	// CADAFLAG00003378 // CADAFLAG00002325 // CADAFLAG00007537 // CADAFLAG00004867 // CADAFLAG00000739 // CADAFLAG00007228 // CADAFLAG00006076
GO:0046983	F	0.45	1		1.09541	protein dimerization activity	8	1132	61	9455	// CADAFLAG00000533 // CADAFLAG00006789 // CADAFLAG00012138 // CADAFLAG00008215 // CADAFLAG00011838 // CADAFLAG00012139 // CADAFLAG00003646 // CADAFLAG00003647
GO:0016740	F	0.31	1		1.03871	transferase activity	194	1132	1560	9455	// CADAFLAG00004536 // CADAFLAG00001246 // CADAFLAG00008603 // CADAFLAG00011574 // CADAFLAG00003852 // CADAFLAG00010563 // CADAFLAG00000367 // CADAFLAG00000365 // CADAFLAG00010356 // CADAFLAG00003254 // CADAFLAG00006276 // CADAFLAG00007797 // CADAFLAG00007271 // CADAFLAG00007798 // CADAFLAG00002015 // CADAFLAG00007046 // CADAFLAG00002011 // CADAFLAG00008778 // CADAFLAG00008674 // CADAFLAG00002088…
GO:0016746	F	0.29	1		1.10372	transferase activity, transferring acyl groups	37	1132	280	9455	// CADAFLAG00004536 // CADAFLAG00012136 // CADAFLAG00004162 // CADAFLAG00008171 // CADAFLAG00013326 // CADAFLAG00008849 // CADAFLAG00001246 // CADAFLAG00002605 // CADAFLAG00008603 // CADAFLAG00011574 // CADAFLAG00009635 // CADAFLAG00000450 // CADAFLAG00000451 // CADAFLAG00010563 // CADAFLAG00010993 // CADAFLAG00004976 // CADAFLAG00010853 // CADAFLAG00007321 // CADAFLAG00002885 // CADAFLAG00007271…
GO:0016747	F	0.51	1		1.01007	transferase activity, transferring acyl groups other than amino-acyl groups	26	1132	215	9455	// CADAFLAG00004536 // CADAFLAG00012136 // CADAFLAG00004162 // CADAFLAG00008171 // CADAFLAG00013326 // CADAFLAG00008849 // CADAFLAG00001246 // CADAFLAG00008603 // CADAFLAG00011574 // CADAFLAG00009635 // CADAFLAG00000450 // CADAFLAG00000451 // CADAFLAG00010563 // CADAFLAG00010993 // CADAFLAG00007271 // CADAFLAG00002885 // CADAFLAG00002011 // CADAFLAG00008878 // CADAFLAG00007321 // CADAFLAG00008202…
GO:0008171	F	0.76	1		0.803122	O-methyltransferase activity	5	1132	52	9455	// CADAFLAG00012671 // CADAFLAG00000533 // CADAFLAG00007798 // CADAFLAG00002015 // CADAFLAG00007797
GO:0016645	F	0.29	1		1.29927	oxidoreductase activity, acting on the CH-NH group of donors	7	1132	45	9455	// CADAFLAG00002319 // CADAFLAG00003096 // CADAFLAG00002651 // CADAFLAG00001861 // CADAFLAG00010364 // CADAFLAG00005339 // CADAFLAG00010693
GO:0004312	F	0.17	1		1.48488	fatty-acid synthase activity	8	1132	45	9455	// CADAFLAG00010563 // CADAFLAG00007271 // CADAFLAG00002591 // CADAFLAG00007321 // CADAFLAG00005800 // CADAFLAG00008603 // CADAFLAG00011574 // CADAFLAG00009823
GO:0016298	F	0.9	1		0.659406	lipase activity	6	1132	76	9455	// CADAFLAG00008672 // CADAFLAG00002355 // CADAFLAG00004844 // CADAFLAG00013280 // CADAFLAG00002209 // CADAFLAG00001503
GO:0016810	F	0.95	1		0.656266	hydrolase activity, acting on carbon-nitrogen (but not peptide) bonds	11	1132	140	9455	// CADAFLAG00005657 // CADAFLAG00012845 // CADAFLAG00002195 // CADAFLAG00008402 // CADAFLAG00002314 // CADAFLAG00006787 // CADAFLAG00011021 // CADAFLAG00004416 // CADAFLAG00007133 // CADAFLAG00002744 // CADAFLAG00002495
GO:0003743	F	0.39	1		1.12045	translation initiation factor activity	11	1132	82	9455	// CADAFLAG00005798 // CADAFLAG00002649 // CADAFLAG00000923 // CADAFLAG00008164 // CADAFLAG00000868 // CADAFLAG00009007 // CADAFLAG00001473 // CADAFLAG00012373 // CADAFLAG00002504 // CADAFLAG00002255 // CADAFLAG00005928
GO:0016757	F	0.13	1		1.28071	transferase activity, transferring glycosyl groups	23	1132	150	9455	// CADAFLAG00006668 // CADAFLAG00007482 // CADAFLAG00007481 // CADAFLAG00011329 // CADAFLAG00002605 // CADAFLAG00000367 // CADAFLAG00008571 // CADAFLAG00003254 // CADAFLAG00001725 // CADAFLAG00013408 // CADAFLAG00011271 // CADAFLAG00002420 // CADAFLAG00012253 // CADAFLAG00001839 // CADAFLAG00011527 // CADAFLAG00007598 // CADAFLAG00003740 // CADAFLAG00002180 // CADAFLAG00001992 // CADAFLAG00003380…
GO:0020037	F	0.37	1		1.07341	heme binding	32	1132	249	9455	// CADAFLAG00011796 // CADAFLAG00000919 // CADAFLAG00012858 // CADAFLAG00007482 // CADAFLAG00013200 // CADAFLAG00007481 // CADAFLAG00005339 // CADAFLAG00003766 // CADAFLAG00001783 // CADAFLAG00003765 // CADAFLAG00002988 // CADAFLAG00006995 // CADAFLAG00006506 // CADAFLAG00006894 // CADAFLAG00005247 // CADAFLAG00013053 // CADAFLAG00002206 // CADAFLAG00012303 // CADAFLAG00005640 // CADAFLAG00008754…
GO:0009055	F	0.91	1		0.779564	electron carrier activity	21	1132	225	9455	// CADAFLAG00002988 // CADAFLAG00003745 // CADAFLAG00006995 // CADAFLAG00011796 // CADAFLAG00000919 // CADAFLAG00013399 // CADAFLAG00006506 // CADAFLAG00003766 // CADAFLAG00012303 // CADAFLAG00010089 // CADAFLAG00010167 // CADAFLAG00007133 // CADAFLAG00006294 // CADAFLAG00000427 // CADAFLAG00005138 // CADAFLAG00006259 // CADAFLAG00012858 // CADAFLAG00001783 // CADAFLAG00012857 // CADAFLAG00002940…
GO:0016301	F	0.8	1		0.889059	kinase activity	38	1132	357	9455	// CADAFLAG00012119 // CADAFLAG00013034 // CADAFLAG00010845 // CADAFLAG00010065 // CADAFLAG00007021 // CADAFLAG00001123 // CADAFLAG00002626 // CADAFLAG00010028 // CADAFLAG00009229 // CADAFLAG00003378 // CADAFLAG00010876 // CADAFLAG00004977 // CADAFLAG00005851 // CADAFLAG00000812 // CADAFLAG00009878 // CADAFLAG00007532 // CADAFLAG00010661 // CADAFLAG00004132 // CADAFLAG00011115 // CADAFLAG00004646…
GO:0004527	F	0.48	1		1.09901	exonuclease activity	5	1132	38	9455	// CADAFLAG00005667 // CADAFLAG00005955 // CADAFLAG00010028 // CADAFLAG00008121 // CADAFLAG00010029
GO:0070279	F	0.42	1		1.07774	vitamin B6 binding	16	1132	124	9455	// CADAFLAG00010993 // CADAFLAG00010635 // CADAFLAG00012999 // CADAFLAG00008674 // CADAFLAG00003740 // CADAFLAG00000526 // CADAFLAG00006035 // CADAFLAG00004899 // CADAFLAG00006276 // CADAFLAG00013284 // CADAFLAG00002029 // CADAFLAG00008202 // CADAFLAG00003607 // CADAFLAG00002022 // CADAFLAG00010901 // CADAFLAG00005511
GO:0016701	F	0.93	1		0.684629	oxidoreductase activity, acting on single donors with incorporation of molecular oxygen	10	1132	122	9455	// CADAFLAG00004466 // CADAFLAG00007194 // CADAFLAG00008755 // CADAFLAG00000481 // CADAFLAG00008542 // CADAFLAG00011507 // CADAFLAG00005800 // CADAFLAG00011574 // CADAFLAG00005542 // CADAFLAG00011549
GO:0016709	F	0.2	1		1.34717	oxidoreductase activity, acting on paired donors, with incorporation or reduction of molecular oxygen, NADH or NADPH as one donor, and incorporation of one atom of oxygen	10	1132	62	9455	// CADAFLAG00002988 // CADAFLAG00001579 // CADAFLAG00006995 // CADAFLAG00011796 // CADAFLAG00011163 // CADAFLAG00006046 // CADAFLAG00011797 // CADAFLAG00004579 // CADAFLAG00012730 // CADAFLAG00005618
GO:0016706	F	0.87	1		0.684629	oxidoreductase activity, acting on paired donors, with incorporation or reduction of molecular oxygen, 2-oxoglutarate as one donor, and incorporation of one atom each of oxygen into both donors	5	1132	61	9455	// CADAFLAG00007046 // CADAFLAG00003545 // CADAFLAG00011069 // CADAFLAG00012892 // CADAFLAG00000481
GO:0008194	F	0.11	1		1.71963	UDP-glycosyltransferase activity	7	1132	34	9455	// CADAFLAG00006668 // CADAFLAG00012253 // CADAFLAG00007482 // CADAFLAG00003254 // CADAFLAG00007481 // CADAFLAG00007598 // CADAFLAG00011271
GO:0008135	F	0.21	1		1.23471	translation factor activity, nucleic acid binding	17	1132	115	9455	// CADAFLAG00005798 // CADAFLAG00002649 // CADAFLAG00004902 // CADAFLAG00008763 // CADAFLAG00000923 // CADAFLAG00010824 // CADAFLAG00008164 // CADAFLAG00000868 // CADAFLAG00009007 // CADAFLAG00011702 // CADAFLAG00008160 // CADAFLAG00001473 // CADAFLAG00012373 // CADAFLAG00002504 // CADAFLAG00002255 // CADAFLAG00006277 // CADAFLAG00005928
GO:0008483	F	0.72	1		0.849404	transaminase activity	6	1132	59	9455	// CADAFLAG00003169 // CADAFLAG00010635 // CADAFLAG00006276 // CADAFLAG00002022 // CADAFLAG00005190 // CADAFLAG00010901
GO:0016407	F	0.81	1		0.803122	acetyltransferase activity	10	1132	104	9455	// CADAFLAG00000506 // CADAFLAG00000450 // CADAFLAG00008878 // CADAFLAG00000451 // CADAFLAG00008171 // CADAFLAG00013326 // CADAFLAG00008849 // CADAFLAG00001246 // CADAFLAG00008603 // CADAFLAG00008811
GO:0005515	F	0.93	1		0.862697	protein binding	88	1132	852	9455	// CADAFLAG00002156 // CADAFLAG00006789 // CADAFLAG00005775 // CADAFLAG00008215 // CADAFLAG00009062 // CADAFLAG00009839 // CADAFLAG00007259 // CADAFLAG00008692 // CADAFLAG00000971 // CADAFLAG00006373 // CADAFLAG00005074 // CADAFLAG00004471 // CADAFLAG00011298 // CADAFLAG00002166 // CADAFLAG00012139 // CADAFLAG00001655 // CADAFLAG00008930 // CADAFLAG00011580 // CADAFLAG00001654 // CADAFLAG00001653…
GO:0004177	F	0.2	1		1.4217	aminopeptidase activity	8	1132	47	9455	// CADAFLAG00010738 // CADAFLAG00001580 // CADAFLAG00004794 // CADAFLAG00006793 // CADAFLAG00000630 // CADAFLAG00006063 // CADAFLAG00009206 // CADAFLAG00000730
GO:0003676	F	0.61	1		0.981931	nucleic acid binding	162	1132	1378	9455	// CADAFLAG00006026 // CADAFLAG00008763 // CADAFLAG00001961 // CADAFLAG00002264 // CADAFLAG00007094 // CADAFLAG00007158 // CADAFLAG00001246 // CADAFLAG00008354 // CADAFLAG00001987 // CADAFLAG00001241 // CADAFLAG00009065 // CADAFLAG00000474 // CADAFLAG00005775 // CADAFLAG00006277 // CADAFLAG00001473 // CADAFLAG00002504 // CADAFLAG00007468 // CADAFLAG00013010 // CADAFLAG00004637 // CADAFLAG00010106…
GO:0016620	F	0.46	1		1.07389	oxidoreductase activity, acting on the aldehyde or oxo group of donors, NAD or NADP as acceptor	9	1132	70	9455	// CADAFLAG00005566 // CADAFLAG00001886 // CADAFLAG00003374 // CADAFLAG00011838 // CADAFLAG00006383 // CADAFLAG00003723 // CADAFLAG00010262 // CADAFLAG00006240 // CADAFLAG00000722
GO:0003677	F	0.99	1		0.755392	DNA binding	70	1132	774	9455	// CADAFLAG00003958 // CADAFLAG00006026 // CADAFLAG00002649 // CADAFLAG00012139 // CADAFLAG00001961 // CADAFLAG00002264 // CADAFLAG00012112 // CADAFLAG00004653 // CADAFLAG00009289 // CADAFLAG00007482 // CADAFLAG00002408 // CADAFLAG00012019 // CADAFLAG00007481 // CADAFLAG00002831 // CADAFLAG00008354 // CADAFLAG00001987 // CADAFLAG00002382 // CADAFLAG00003646 // CADAFLAG00003647 // CADAFLAG00003729…
GO:0004674	F	0.49	1		1.03543	protein serine/threonine kinase activity	15	1132	121	9455	// CADAFLAG00007532 // CADAFLAG00012119 // CADAFLAG00003666 // CADAFLAG00010655 // CADAFLAG00013034 // CADAFLAG00011115 // CADAFLAG00004646 // CADAFLAG00002166 // CADAFLAG00008859 // CADAFLAG00003869 // CADAFLAG00007577 // CADAFLAG00009878 // CADAFLAG00005851 // CADAFLAG00002792 // CADAFLAG00009229
GO:0017111	F	0.073	1		1.20396	nucleoside-triphosphatase activity	64	1132	444	9455	// CADAFLAG00012750 // CADAFLAG00008763 // CADAFLAG00005775 // CADAFLAG00012112 // CADAFLAG00007094 // CADAFLAG00001014 // CADAFLAG00007482 // CADAFLAG00009792 // CADAFLAG00007481 // CADAFLAG00001246 // CADAFLAG00008356 // CADAFLAG00010303 // CADAFLAG00008354 // CADAFLAG00002582 // CADAFLAG00002740 // CADAFLAG00003729 // CADAFLAG00005978 // CADAFLAG00000634 // CADAFLAG00008416 // CADAFLAG00003396…
GO:0003700	F	0.97	1		0.538869	transcription factor activity	6	1132	93	9455	// CADAFLAG00005113 // CADAFLAG00006026 // CADAFLAG00001090 // CADAFLAG00010803 // CADAFLAG00008334 // CADAFLAG00003138
GO:0030170	F	0.42	1		1.07774	pyridoxal phosphate binding	16	1132	124	9455	// CADAFLAG00010993 // CADAFLAG00010635 // CADAFLAG00012999 // CADAFLAG00008674 // CADAFLAG00003740 // CADAFLAG00000526 // CADAFLAG00006035 // CADAFLAG00004899 // CADAFLAG00006276 // CADAFLAG00013284 // CADAFLAG00002029 // CADAFLAG00008202 // CADAFLAG00003607 // CADAFLAG00002022 // CADAFLAG00010901 // CADAFLAG00005511
GO:0046873	F	0.5	1		1.04406	metal ion transmembrane transporter activity	9	1132	72	9455	// CADAFLAG00008883 // CADAFLAG00006356 // CADAFLAG00008851 // CADAFLAG00010726 // CADAFLAG00011010 // CADAFLAG00004578 // CADAFLAG00000050 // CADAFLAG00000972 // CADAFLAG00001812
GO:0046872	F	0.95	1		0.888465	metal ion binding	197	1132	1852	9455	// CADAFLAG00002264 // CADAFLAG00005955 // CADAFLAG00001961 // CADAFLAG00002314 // CADAFLAG00013200 // CADAFLAG00008210 // CADAFLAG00001987 // CADAFLAG00008603 // CADAFLAG00000474 // CADAFLAG00000473 // CADAFLAG00000471 // CADAFLAG00012679 // CADAFLAG00001573 // CADAFLAG00011549 // CADAFLAG00006277 // CADAFLAG00013282 // CADAFLAG00003121 // CADAFLAG00012303 // CADAFLAG00004637 // CADAFLAG00004741…
GO:0016798	F	0.9	1		0.812825	hydrolase activity, acting on glycosyl bonds	29	1132	298	9455	// CADAFLAG00010088 // CADAFLAG00004516 // CADAFLAG00002170 // CADAFLAG00012811 // CADAFLAG00011329 // CADAFLAG00011715 // CADAFLAG00011075 // CADAFLAG00001989 // CADAFLAG00012679 // CADAFLAG00005856 // CADAFLAG00008948 // CADAFLAG00001725 // CADAFLAG00001724 // CADAFLAG00002291 // CADAFLAG00000847 // CADAFLAG00004328 // CADAFLAG00012845 // CADAFLAG00008054 // CADAFLAG00011527 // CADAFLAG00010722…
GO:0005524	F	0.32	1		1.05274	ATP binding	91	1132	722	9455	// CADAFLAG00005775 // CADAFLAG00007094 // CADAFLAG00001246 // CADAFLAG00008356 // CADAFLAG00008354 // CADAFLAG00000477 // CADAFLAG00001764 // CADAFLAG00004367 // CADAFLAG00001473 // CADAFLAG00011115 // CADAFLAG00002166 // CADAFLAG00001890 // CADAFLAG00001014 // CADAFLAG00005240 // CADAFLAG00008361 // CADAFLAG00010695 // CADAFLAG00001568 // CADAFLAG00003666 // CADAFLAG00000836 // CADAFLAG00005926…
GO:0016758	F	0.36	1		1.13897	transferase activity, transferring hexosyl groups	12	1132	88	9455	// CADAFLAG00003380 // CADAFLAG00003740 // CADAFLAG00012253 // CADAFLAG00011527 // CADAFLAG00007482 // CADAFLAG00007481 // CADAFLAG00001725 // CADAFLAG00003254 // CADAFLAG00002605 // CADAFLAG00011271 // CADAFLAG00007598 // CADAFLAG00006668
GO:0015405	F	0.08	1		1.38112	P-P-bond-hydrolysis-driven transmembrane transporter activity	21	1132	127	9455	// CADAFLAG00010024 // CADAFLAG00004747 // CADAFLAG00012750 // CADAFLAG00002582 // CADAFLAG00007432 // CADAFLAG00012538 // CADAFLAG00005660 // CADAFLAG00011395 // CADAFLAG00008774 // CADAFLAG00005900 // CADAFLAG00000634 // CADAFLAG00008356 // CADAFLAG00012600 // CADAFLAG00000806 // CADAFLAG00000647 // CADAFLAG00001829 // CADAFLAG00000784 // CADAFLAG00006694 // CADAFLAG00011254 // CADAFLAG00002105…
GO:0046906	F	0.37	1		1.06912	tetrapyrrole binding	32	1132	250	9455	// CADAFLAG00011796 // CADAFLAG00000919 // CADAFLAG00012858 // CADAFLAG00007482 // CADAFLAG00013200 // CADAFLAG00007481 // CADAFLAG00005339 // CADAFLAG00003766 // CADAFLAG00001783 // CADAFLAG00003765 // CADAFLAG00002988 // CADAFLAG00006995 // CADAFLAG00006506 // CADAFLAG00006894 // CADAFLAG00005247 // CADAFLAG00013053 // CADAFLAG00002206 // CADAFLAG00012303 // CADAFLAG00005640 // CADAFLAG00008754…
GO:0008168	F	0.063	1		1.30168	methyltransferase activity	36	1132	231	9455	// CADAFLAG00011796 // CADAFLAG00006035 // CADAFLAG00009795 // CADAFLAG00004771 // CADAFLAG00011306 // CADAFLAG00002648 // CADAFLAG00003584 // CADAFLAG00000098 // CADAFLAG00003852 // CADAFLAG00002988 // CADAFLAG00006995 // CADAFLAG00002195 // CADAFLAG00000365 // CADAFLAG00013408 // CADAFLAG00007797 // CADAFLAG00007798 // CADAFLAG00002015 // CADAFLAG00002422 // CADAFLAG00004188 // CADAFLAG00000533…
GO:0042626	F	0.14	1		1.3008	ATPase activity, coupled to transmembrane movement of substances	19	1132	122	9455	// CADAFLAG00010024 // CADAFLAG00004747 // CADAFLAG00012750 // CADAFLAG00002582 // CADAFLAG00007432 // CADAFLAG00012538 // CADAFLAG00005660 // CADAFLAG00011395 // CADAFLAG00008774 // CADAFLAG00005900 // CADAFLAG00000634 // CADAFLAG00008356 // CADAFLAG00012600 // CADAFLAG00000806 // CADAFLAG00000647 // CADAFLAG00001829 // CADAFLAG00000784 // CADAFLAG00006694 // CADAFLAG00002105
GO:0016780	F	0.95	1		0.564356	phosphotransferase activity, for other substituted phosphate groups	5	1132	74	9455	// CADAFLAG00005970 // CADAFLAG00006380 // CADAFLAG00008603 // CADAFLAG00011245 // CADAFLAG00011244
GO:0032555	F	0.15	1		1.10778	purine ribonucleotide binding	113	1132	852	9455	// CADAFLAG00008763 // CADAFLAG00005775 // CADAFLAG00007094 // CADAFLAG00001246 // CADAFLAG00008356 // CADAFLAG00008354 // CADAFLAG00002740 // CADAFLAG00000477 // CADAFLAG00003396 // CADAFLAG00001764 // CADAFLAG00004367 // CADAFLAG00001473 // CADAFLAG00008160 // CADAFLAG00011115 // CADAFLAG00002166 // CADAFLAG00001890 // CADAFLAG00002612 // CADAFLAG00001014 // CADAFLAG00004902 // CADAFLAG00005240…
GO:0003824	F	0.79	1		0.964986	catalytic activity	659	1132	5704	9455	// CADAFLAG00002156 // CADAFLAG00006025 // CADAFLAG00008763 // CADAFLAG00008760 // CADAFLAG00009267 // CADAFLAG00009062 // CADAFLAG00002740 // CADAFLAG00002744 // CADAFLAG00001579 // CADAFLAG00009660 // CADAFLAG00000471 // CADAFLAG00001573 // CADAFLAG00008922 // CADAFLAG00013284 // CADAFLAG00001473 // CADAFLAG00013286 // CADAFLAG00013280 // CADAFLAG00002015 // CADAFLAG00013362 // CADAFLAG00002011…
GO:0003682	F	0.48	1		1.09901	chromatin binding	5	1132	38	9455	// CADAFLAG00007181 // CADAFLAG00005775 // CADAFLAG00010537 // CADAFLAG00003867 // CADAFLAG00002475
GO:0016835	F	0.56	1		0.986513	carbon-oxygen lyase activity	15	1132	127	9455	// CADAFLAG00005496 // CADAFLAG00011146 // CADAFLAG00003096 // CADAFLAG00006386 // CADAFLAG00001665 // CADAFLAG00009017 // CADAFLAG00002170 // CADAFLAG00001330 // CADAFLAG00002099 // CADAFLAG00003121 // CADAFLAG00008603 // CADAFLAG00005015 // CADAFLAG00007806 // CADAFLAG00008812 // CADAFLAG00006051
GO:0016836	F	0.36	1		1.14847	hydro-lyase activity	11	1132	80	9455	// CADAFLAG00011146 // CADAFLAG00001665 // CADAFLAG00009017 // CADAFLAG00001330 // CADAFLAG00002099 // CADAFLAG00003121 // CADAFLAG00008603 // CADAFLAG00005015 // CADAFLAG00007806 // CADAFLAG00008812 // CADAFLAG00006051
GO:0016830	F	0.18	1		1.29162	carbon-carbon lyase activity	15	1132	97	9455	// CADAFLAG00008854 // CADAFLAG00012999 // CADAFLAG00010501 // CADAFLAG00000526 // CADAFLAG00002532 // CADAFLAG00004914 // CADAFLAG00006380 // CADAFLAG00006125 // CADAFLAG00003723 // CADAFLAG00002029 // CADAFLAG00003607 // CADAFLAG00002754 // CADAFLAG00000232 // CADAFLAG00007414 // CADAFLAG00002818
GO:0016831	F	0.37	1		1.17228	carboxy-lyase activity	8	1132	57	9455	// CADAFLAG00012999 // CADAFLAG00010501 // CADAFLAG00002532 // CADAFLAG00004914 // CADAFLAG00003723 // CADAFLAG00002029 // CADAFLAG00003607 // CADAFLAG00000232
GO:0005543	F	0.26	1		1.26553	phospholipid binding	10	1132	66	9455	// CADAFLAG00008586 // CADAFLAG00000389 // CADAFLAG00008584 // CADAFLAG00008585 // CADAFLAG00000682 // CADAFLAG00010468 // CADAFLAG00001654 // CADAFLAG00011859 // CADAFLAG00011019 // CADAFLAG00004080
GO:0042578	F	0.97	1		0.620792	phosphoric ester hydrolase activity	11	1132	148	9455	// CADAFLAG00005991 // CADAFLAG00001963 // CADAFLAG00011156 // CADAFLAG00001453 // CADAFLAG00001503 // CADAFLAG00011807 // CADAFLAG00004038 // CADAFLAG00012900 // CADAFLAG00002355 // CADAFLAG00002333 // CADAFLAG00001515
GO:0008238	F	0.69	1		0.898115	exopeptidase activity	10	1132	93	9455	// CADAFLAG00010738 // CADAFLAG00001580 // CADAFLAG00004794 // CADAFLAG00006793 // CADAFLAG00011802 // CADAFLAG00000630 // CADAFLAG00004576 // CADAFLAG00006063 // CADAFLAG00009206 // CADAFLAG00000730
GO:0008233	F	0.39	1		1.05876	peptidase activity	36	1132	284	9455	// CADAFLAG00002156 // CADAFLAG00012118 // CADAFLAG00008691 // CADAFLAG00010738 // CADAFLAG00012698 // CADAFLAG00011802 // CADAFLAG00011737 // CADAFLAG00003586 // CADAFLAG00001949 // CADAFLAG00009206 // CADAFLAG00001988 // CADAFLAG00000471 // CADAFLAG00009830 // CADAFLAG00007218 // CADAFLAG00008922 // CADAFLAG00006063 // CADAFLAG00000971 // CADAFLAG00003085 // CADAFLAG00002500 // CADAFLAG00004576…
GO:0051539	F	0.13	1		1.81576	4 iron, 4 sulfur cluster binding	5	1132	23	9455	// CADAFLAG00013476 // CADAFLAG00003765 // CADAFLAG00010900 // CADAFLAG00002078 // CADAFLAG00003376
GO:0030554	F	0.33	1		1.04519	adenyl nucleotide binding	116	1132	927	9455	// CADAFLAG00008760 // CADAFLAG00005775 // CADAFLAG00007094 // CADAFLAG00001246 // CADAFLAG00008356 // CADAFLAG00008354 // CADAFLAG00009839 // CADAFLAG00001579 // CADAFLAG00009830 // CADAFLAG00001764 // CADAFLAG00004367 // CADAFLAG00001473 // CADAFLAG00007795 // CADAFLAG00011115 // CADAFLAG00002166 // CADAFLAG00001890 // CADAFLAG00001014 // CADAFLAG00005240 // CADAFLAG00008361 // CADAFLAG00010695…
GO:0004518	F	0.98	1		0.546423	nuclease activity	7	1132	107	9455	// CADAFLAG00005657 // CADAFLAG00005955 // CADAFLAG00003781 // CADAFLAG00008121 // CADAFLAG00010028 // CADAFLAG00010029 // CADAFLAG00005667
GO:0051536	F	0.47	1		1.07774	iron-sulfur cluster binding	8	1132	62	9455	// CADAFLAG00012531 // CADAFLAG00002651 // CADAFLAG00013476 // CADAFLAG00003376 // CADAFLAG00002078 // CADAFLAG00005749 // CADAFLAG00003765 // CADAFLAG00010900
GO:0051540	F	0.47	1		1.07774	metal cluster binding	8	1132	62	9455	// CADAFLAG00012531 // CADAFLAG00002651 // CADAFLAG00013476 // CADAFLAG00003376 // CADAFLAG00002078 // CADAFLAG00005749 // CADAFLAG00003765 // CADAFLAG00010900
GO:0032559	F	0.4	1		1.03131	adenyl ribonucleotide binding	91	1132	737	9455	// CADAFLAG00005775 // CADAFLAG00007094 // CADAFLAG00001246 // CADAFLAG00008356 // CADAFLAG00008354 // CADAFLAG00000477 // CADAFLAG00001764 // CADAFLAG00004367 // CADAFLAG00001473 // CADAFLAG00011115 // CADAFLAG00002166 // CADAFLAG00001890 // CADAFLAG00001014 // CADAFLAG00005240 // CADAFLAG00008361 // CADAFLAG00010695 // CADAFLAG00001568 // CADAFLAG00003666 // CADAFLAG00000836 // CADAFLAG00005926…
GO:0008757	F	0.69	1		0.879208	S-adenosylmethionine-dependent methyltransferase activity	6	1132	57	9455	// CADAFLAG00001633 // CADAFLAG00000365 // CADAFLAG00009795 // CADAFLAG00004771 // CADAFLAG00000129 // CADAFLAG00002015
GO:0004386	F	0.098	1		1.35813	helicase activity	20	1132	123	9455	// CADAFLAG00005978 // CADAFLAG00001246 // CADAFLAG00002783 // CADAFLAG00011212 // CADAFLAG00005775 // CADAFLAG00012112 // CADAFLAG00007094 // CADAFLAG00009965 // CADAFLAG00010537 // CADAFLAG00009792 // CADAFLAG00006756 // CADAFLAG00000836 // CADAFLAG00001473 // CADAFLAG00003867 // CADAFLAG00005922 // CADAFLAG00001014 // CADAFLAG00003729 // CADAFLAG00012497 // CADAFLAG00000730 // CADAFLAG00001528
GO:0046943	F	0.62	1		0.947188	carboxylic acid transmembrane transporter activity	11	1132	97	9455	// CADAFLAG00006614 // CADAFLAG00006814 // CADAFLAG00004795 // CADAFLAG00010940 // CADAFLAG00010616 // CADAFLAG00008706 // CADAFLAG00000538 // CADAFLAG00005373 // CADAFLAG00013258 // CADAFLAG00001549 // CADAFLAG00004612
GO:0008081	F	0.58	1		0.994342	phosphoric diester hydrolase activity	5	1132	42	9455	// CADAFLAG00001963 // CADAFLAG00004038 // CADAFLAG00005991 // CADAFLAG00002355 // CADAFLAG00001503
GO:0019842	F	0.41	1		1.06952	vitamin binding	21	1132	164	9455	// CADAFLAG00007046 // CADAFLAG00010635 // CADAFLAG00010993 // CADAFLAG00012999 // CADAFLAG00008674 // CADAFLAG00003740 // CADAFLAG00000526 // CADAFLAG00002532 // CADAFLAG00003374 // CADAFLAG00004899 // CADAFLAG00006276 // CADAFLAG00013284 // CADAFLAG00002029 // CADAFLAG00008202 // CADAFLAG00010159 // CADAFLAG00003607 // CADAFLAG00002022 // CADAFLAG00010901 // CADAFLAG00011324 // CADAFLAG00006035…
GO:0015171	F	0.7	1		0.888561	amino acid transmembrane transporter activity	10	1132	94	9455	// CADAFLAG00006614 // CADAFLAG00006814 // CADAFLAG00004795 // CADAFLAG00010940 // CADAFLAG00010616 // CADAFLAG00008706 // CADAFLAG00000538 // CADAFLAG00005373 // CADAFLAG00013258 // CADAFLAG00004612
GO:0046914	F	1	1		0.765947	transition metal ion binding	126	1132	1374	9455	// CADAFLAG00002264 // CADAFLAG00001961 // CADAFLAG00002314 // CADAFLAG00013200 // CADAFLAG00006894 // CADAFLAG00004162 // CADAFLAG00000474 // CADAFLAG00005640 // CADAFLAG00012679 // CADAFLAG00002099 // CADAFLAG00006277 // CADAFLAG00012303 // CADAFLAG00004637 // CADAFLAG00004741 // CADAFLAG00007387 // CADAFLAG00008678 // CADAFLAG00009022 // CADAFLAG00011742 // CADAFLAG00011507 // CADAFLAG00005364…
GO:0051287	F	0.2	1		1.33155	NAD or NADH binding	11	1132	69	9455	// CADAFLAG00002264 // CADAFLAG00013422 // CADAFLAG00001886 // CADAFLAG00002195 // CADAFLAG00005566 // CADAFLAG00006001 // CADAFLAG00001573 // CADAFLAG00011838 // CADAFLAG00003164 // CADAFLAG00002078 // CADAFLAG00003770
GO:0005506	F	0.33	1		1.07774	iron ion binding	44	1132	341	9455	// CADAFLAG00011796 // CADAFLAG00000919 // CADAFLAG00006046 // CADAFLAG00012858 // CADAFLAG00007482 // CADAFLAG00013200 // CADAFLAG00007481 // CADAFLAG00006294 // CADAFLAG00005339 // CADAFLAG00003376 // CADAFLAG00003766 // CADAFLAG00013199 // CADAFLAG00001783 // CADAFLAG00001129 // CADAFLAG00003765 // CADAFLAG00002988 // CADAFLAG00006995 // CADAFLAG00007194 // CADAFLAG00006506 // CADAFLAG00006894…
GO:0008270	F	1	1		0.574554	zinc ion binding	67	1132	974	9455	// CADAFLAG00003958 // CADAFLAG00002264 // CADAFLAG00011906 // CADAFLAG00010738 // CADAFLAG00001292 // CADAFLAG00001961 // CADAFLAG00009289 // CADAFLAG00002409 // CADAFLAG00002408 // CADAFLAG00012019 // CADAFLAG00011531 // CADAFLAG00002831 // CADAFLAG00001243 // CADAFLAG00004162 // CADAFLAG00002099 // CADAFLAG00010004 // CADAFLAG00001592 // CADAFLAG00003379 // CADAFLAG00000474 // CADAFLAG00011146…
GO:0008092	F	0.89	1		0.662895	cytoskeletal protein binding	5	1132	63	9455	// CADAFLAG00004456 // CADAFLAG00002443 // CADAFLAG00006822 // CADAFLAG00012536 // CADAFLAG00009119
GO:0004672	F	0.89	1		0.787144	protein kinase activity	18	1132	191	9455	// CADAFLAG00007532 // CADAFLAG00012119 // CADAFLAG00003666 // CADAFLAG00010655 // CADAFLAG00013034 // CADAFLAG00010661 // CADAFLAG00004977 // CADAFLAG00011115 // CADAFLAG00004646 // CADAFLAG00002166 // CADAFLAG00008859 // CADAFLAG00003869 // CADAFLAG00007577 // CADAFLAG00009878 // CADAFLAG00005851 // CADAFLAG00005240 // CADAFLAG00002792 // CADAFLAG00009229
GO:0004553	F	0.97	1		0.719501	hydrolase activity, hydrolyzing O-glycosyl compounds	23	1132	267	9455	// CADAFLAG00004328 // CADAFLAG00012811 // CADAFLAG00011329 // CADAFLAG00011715 // CADAFLAG00001989 // CADAFLAG00012679 // CADAFLAG00005856 // CADAFLAG00008948 // CADAFLAG00001725 // CADAFLAG00001724 // CADAFLAG00002291 // CADAFLAG00000847 // CADAFLAG00008054 // CADAFLAG00011527 // CADAFLAG00010722 // CADAFLAG00002715 // CADAFLAG00005896 // CADAFLAG00012785 // CADAFLAG00011267 // CADAFLAG00007431…
GO:0016614	F	0.88	1		0.842469	oxidoreductase activity, acting on CH-OH group of donors	35	1132	347	9455	// CADAFLAG00002264 // CADAFLAG00013422 // CADAFLAG00002591 // CADAFLAG00011628 // CADAFLAG00006001 // CADAFLAG00012033 // CADAFLAG00009267 // CADAFLAG00011531 // CADAFLAG00008603 // CADAFLAG00007806 // CADAFLAG00007807 // CADAFLAG00009839 // CADAFLAG00003379 // CADAFLAG00000453 // CADAFLAG00001573 // CADAFLAG00003164 // CADAFLAG00007795 // CADAFLAG00009981 // CADAFLAG00013027 // CADAFLAG00008861…
GO:0016616	F	0.71	1		0.921652	oxidoreductase activity, acting on the CH-OH group of donors, NAD or NADP as acceptor	32	1132	290	9455	// CADAFLAG00002264 // CADAFLAG00013422 // CADAFLAG00002591 // CADAFLAG00011628 // CADAFLAG00006001 // CADAFLAG00012033 // CADAFLAG00009267 // CADAFLAG00011531 // CADAFLAG00008603 // CADAFLAG00007806 // CADAFLAG00007807 // CADAFLAG00009839 // CADAFLAG00003379 // CADAFLAG00000453 // CADAFLAG00001573 // CADAFLAG00003164 // CADAFLAG00009981 // CADAFLAG00013027 // CADAFLAG00008861 // CADAFLAG00008368…
GO:0051213	F	0.86	1		0.776974	dioxygenase activity	12	1132	129	9455	// CADAFLAG00004466 // CADAFLAG00007194 // CADAFLAG00008755 // CADAFLAG00000481 // CADAFLAG00008542 // CADAFLAG00002319 // CADAFLAG00011507 // CADAFLAG00005339 // CADAFLAG00005800 // CADAFLAG00011574 // CADAFLAG00005542 // CADAFLAG00011549
GO:0016705	F	0.65	1		0.954568	oxidoreductase activity, acting on paired donors, with incorporation or reduction of molecular oxygen	40	1132	350	9455	// CADAFLAG00005035 // CADAFLAG00011797 // CADAFLAG00011796 // CADAFLAG00001783 // CADAFLAG00011163 // CADAFLAG00006046 // CADAFLAG00011069 // CADAFLAG00012858 // CADAFLAG00013200 // CADAFLAG00005339 // CADAFLAG00013199 // CADAFLAG00002319 // CADAFLAG00001129 // CADAFLAG00002988 // CADAFLAG00001579 // CADAFLAG00006995 // CADAFLAG00006506 // CADAFLAG00008791 // CADAFLAG00003545 // CADAFLAG00006894…
GO:0016702	F	0.91	1		0.707837	oxidoreductase activity, acting on single donors with incorporation of molecular oxygen, incorporation of two atoms of oxygen	10	1132	118	9455	// CADAFLAG00004466 // CADAFLAG00007194 // CADAFLAG00008755 // CADAFLAG00000481 // CADAFLAG00008542 // CADAFLAG00011507 // CADAFLAG00005800 // CADAFLAG00011574 // CADAFLAG00005542 // CADAFLAG00011549
GO:0005507	F	0.093	1		1.77174	copper ion binding	7	1132	33	9455	// CADAFLAG00011384 // CADAFLAG00007387 // CADAFLAG00010725 // CADAFLAG00011742 // CADAFLAG00001650 // CADAFLAG00004000 // CADAFLAG00005364
GO:0016765	F	0.063	1		1.61661	transferase activity, transferring alkyl or aryl (other than methyl) groups	12	1132	62	9455	// CADAFLAG00003378 // CADAFLAG00001861 // CADAFLAG00010529 // CADAFLAG00003407 // CADAFLAG00000917 // CADAFLAG00008325 // CADAFLAG00012350 // CADAFLAG00000430 // CADAFLAG00005138 // CADAFLAG00007823 // CADAFLAG00002111 // CADAFLAG00000157
GO:0019239	F	0.26	1		1.44008	deaminase activity	5	1132	29	9455	// CADAFLAG00008574 // CADAFLAG00013362 // CADAFLAG00012845 // CADAFLAG00004416 // CADAFLAG00007133
GO:0016769	F	0.72	1		0.849404	transferase activity, transferring nitrogenous groups	6	1132	59	9455	// CADAFLAG00003169 // CADAFLAG00010635 // CADAFLAG00006276 // CADAFLAG00002022 // CADAFLAG00005190 // CADAFLAG00010901
GO:0043169	F	0.95	1		0.888179	cation binding	198	1132	1862	9455	// CADAFLAG00002264 // CADAFLAG00005955 // CADAFLAG00001961 // CADAFLAG00002314 // CADAFLAG00013200 // CADAFLAG00008210 // CADAFLAG00001987 // CADAFLAG00008603 // CADAFLAG00000474 // CADAFLAG00000473 // CADAFLAG00000471 // CADAFLAG00012679 // CADAFLAG00001573 // CADAFLAG00011549 // CADAFLAG00006277 // CADAFLAG00013282 // CADAFLAG00003121 // CADAFLAG00012303 // CADAFLAG00004637 // CADAFLAG00004741…
GO:0043492	F	0.14	1		1.3008	ATPase activity, coupled to movement of substances	19	1132	122	9455	// CADAFLAG00010024 // CADAFLAG00004747 // CADAFLAG00012750 // CADAFLAG00002582 // CADAFLAG00007432 // CADAFLAG00012538 // CADAFLAG00005660 // CADAFLAG00011395 // CADAFLAG00008774 // CADAFLAG00005900 // CADAFLAG00000634 // CADAFLAG00008356 // CADAFLAG00012600 // CADAFLAG00000806 // CADAFLAG00000647 // CADAFLAG00001829 // CADAFLAG00000784 // CADAFLAG00006694 // CADAFLAG00002105
GO:0016779	F	0.76	1		0.843684	nucleotidyltransferase activity	10	1132	99	9455	// CADAFLAG00002089 // CADAFLAG00002088 // CADAFLAG00008523 // CADAFLAG00008559 // CADAFLAG00003000 // CADAFLAG00005975 // CADAFLAG00002382 // CADAFLAG00007108 // CADAFLAG00012345 // CADAFLAG00002125
GO:0016462	F	0.066	1		1.20891	pyrophosphatase activity	66	1132	456	9455	// CADAFLAG00001450 // CADAFLAG00012750 // CADAFLAG00008763 // CADAFLAG00005775 // CADAFLAG00012112 // CADAFLAG00007094 // CADAFLAG00001014 // CADAFLAG00007482 // CADAFLAG00009792 // CADAFLAG00007481 // CADAFLAG00001246 // CADAFLAG00008356 // CADAFLAG00010303 // CADAFLAG00008354 // CADAFLAG00002582 // CADAFLAG00002740 // CADAFLAG00003729 // CADAFLAG00005978 // CADAFLAG00000634 // CADAFLAG00008416…
GO:0016903	F	0.19	1		1.30822	oxidoreductase activity, acting on the aldehyde or oxo group of donors	13	1132	83	9455	// CADAFLAG00000450 // CADAFLAG00005566 // CADAFLAG00001886 // CADAFLAG00011838 // CADAFLAG00003374 // CADAFLAG00006383 // CADAFLAG00005638 // CADAFLAG00003723 // CADAFLAG00010262 // CADAFLAG00008607 // CADAFLAG00006240 // CADAFLAG00000722 // CADAFLAG00004081
GO:0016820	F	0.15	1		1.29022	hydrolase activity, acting on acid anhydrides, catalyzing transmembrane movement of substances	19	1132	123	9455	// CADAFLAG00010024 // CADAFLAG00004747 // CADAFLAG00012750 // CADAFLAG00002582 // CADAFLAG00007432 // CADAFLAG00012538 // CADAFLAG00005660 // CADAFLAG00011395 // CADAFLAG00008774 // CADAFLAG00005900 // CADAFLAG00000634 // CADAFLAG00008356 // CADAFLAG00012600 // CADAFLAG00000806 // CADAFLAG00000647 // CADAFLAG00001829 // CADAFLAG00000784 // CADAFLAG00006694 // CADAFLAG00002105
GO:0016829	F	0.46	1		1.0253	lyase activity	41	1132	334	9455	// CADAFLAG00002363 // CADAFLAG00011146 // CADAFLAG00002170 // CADAFLAG00006125 // CADAFLAG00003723 // CADAFLAG00000232 // CADAFLAG00011733 // CADAFLAG00008603 // CADAFLAG00003607 // CADAFLAG00005190 // CADAFLAG00007806 // CADAFLAG00002818 // CADAFLAG00010501 // CADAFLAG00001665 // CADAFLAG00002532 // CADAFLAG00004914 // CADAFLAG00001330 // CADAFLAG00002099 // CADAFLAG00013284 // CADAFLAG00003121…
GO:0016879	F	0.75	1		0.870049	ligase activity, forming carbon-nitrogen bonds	15	1132	144	9455	// CADAFLAG00003958 // CADAFLAG00000477 // CADAFLAG00007224 // CADAFLAG00006346 // CADAFLAG00012345 // CADAFLAG00011543 // CADAFLAG00005470 // CADAFLAG00001306 // CADAFLAG00006284 // CADAFLAG00008603 // CADAFLAG00007272 // CADAFLAG00010308 // CADAFLAG00010901 // CADAFLAG00006449 // CADAFLAG00006266
GO:0015291	F	0.48	1		1.08945	secondary active transmembrane transporter activity	6	1132	46	9455	// CADAFLAG00000244 // CADAFLAG00011061 // CADAFLAG00004795 // CADAFLAG00001212 // CADAFLAG00008735 // CADAFLAG00006050
GO:0015205	F	0.068	1		2.19802	nucleobase transmembrane transporter activity	5	1132	19	9455	// CADAFLAG00005798 // CADAFLAG00005799 // CADAFLAG00012411 // CADAFLAG00007753 // CADAFLAG00002927
GO:0004871	F	0.84	1		0.720041	signal transducer activity	5	1132	58	9455	// CADAFLAG00004977 // CADAFLAG00005240 // CADAFLAG00008228 // CADAFLAG00002792 // CADAFLAG00007795
GO:0050662	F	0.41	1		1.03897	coenzyme binding	51	1132	410	9455	// CADAFLAG00002412 // CADAFLAG00005566 // CADAFLAG00013422 // CADAFLAG00011163 // CADAFLAG00008760 // CADAFLAG00006046 // CADAFLAG00006001 // CADAFLAG00011168 // CADAFLAG00001246 // CADAFLAG00011736 // CADAFLAG00003766 // CADAFLAG00003765 // CADAFLAG00004021 // CADAFLAG00010159 // CADAFLAG00001579 // CADAFLAG00007070 // CADAFLAG00002195 // CADAFLAG00000663 // CADAFLAG00011324 // CADAFLAG00001573…
GO:0050661	F	0.11	1		1.56609	NADP or NADPH binding	9	1132	48	9455	// CADAFLAG00005566 // CADAFLAG00013027 // CADAFLAG00001886 // CADAFLAG00006046 // CADAFLAG00001441 // CADAFLAG00011838 // CADAFLAG00012033 // CADAFLAG00001246 // CADAFLAG00001117
GO:0050660	F	0.5	1		1.01522	FAD binding	22	1132	181	9455	// CADAFLAG00011163 // CADAFLAG00008760 // CADAFLAG00011168 // CADAFLAG00011736 // CADAFLAG00003766 // CADAFLAG00003765 // CADAFLAG00010159 // CADAFLAG00001579 // CADAFLAG00007070 // CADAFLAG00000663 // CADAFLAG00007795 // CADAFLAG00004421 // CADAFLAG00009981 // CADAFLAG00006170 // CADAFLAG00007875 // CADAFLAG00005638 // CADAFLAG00001117 // CADAFLAG00006759 // CADAFLAG00000464 // CADAFLAG00013121…
GO:0030528	F	0.95	1		0.637053	transcription regulator activity	9	1132	118	9455	// CADAFLAG00005113 // CADAFLAG00005775 // CADAFLAG00006026 // CADAFLAG00004977 // CADAFLAG00001090 // CADAFLAG00010803 // CADAFLAG00008334 // CADAFLAG00003138 // CADAFLAG00005240
GO:0005275	F	0.74	1		0.86108	amine transmembrane transporter activity	10	1132	97	9455	// CADAFLAG00006614 // CADAFLAG00006814 // CADAFLAG00004795 // CADAFLAG00010940 // CADAFLAG00010616 // CADAFLAG00008706 // CADAFLAG00000538 // CADAFLAG00005373 // CADAFLAG00013258 // CADAFLAG00004612
GO:0016881	F	0.88	1		0.686505	acid-amino acid ligase activity	6	1132	73	9455	// CADAFLAG00003958 // CADAFLAG00006346 // CADAFLAG00007272 // CADAFLAG00010308 // CADAFLAG00006449 // CADAFLAG00006266
GO:0048037	F	0.33	1		1.05919	cofactor binding	70	1132	552	9455	// CADAFLAG00002412 // CADAFLAG00005566 // CADAFLAG00013422 // CADAFLAG00011163 // CADAFLAG00008760 // CADAFLAG00006046 // CADAFLAG00006001 // CADAFLAG00004899 // CADAFLAG00011168 // CADAFLAG00003164 // CADAFLAG00010635 // CADAFLAG00011736 // CADAFLAG00006035 // CADAFLAG00001246 // CADAFLAG00003607 // CADAFLAG00003766 // CADAFLAG00003765 // CADAFLAG00004021 // CADAFLAG00010159 // CADAFLAG00001579…
GO:0015036	F	0.22	1		1.54675	disulfide oxidoreductase activity	5	1132	27	9455	// CADAFLAG00001117 // CADAFLAG00010089 // CADAFLAG00005138 // CADAFLAG00007133 // CADAFLAG00004108
GO:0031300	C	0.34	1		1.30507	intrinsic to organelle membrane	5	1132	32	9455	// CADAFLAG00008735 // CADAFLAG00000828 // CADAFLAG00004456 // CADAFLAG00002319 // CADAFLAG00001212
GO:0044428	C	0.85	1		0.875202	nuclear part	46	1132	439	9455	// CADAFLAG00010068 // CADAFLAG00006026 // CADAFLAG00005113 // CADAFLAG00005775 // CADAFLAG00007094 // CADAFLAG00002600 // CADAFLAG00013460 // CADAFLAG00006125 // CADAFLAG00001246 // CADAFLAG00008334 // CADAFLAG00003584 // CADAFLAG00009062 // CADAFLAG00003930 // CADAFLAG00008930 // CADAFLAG00008257 // CADAFLAG00011245 // CADAFLAG00009065 // CADAFLAG00011212 // CADAFLAG00001090 // CADAFLAG00005975…
GO:0044425	C	0.5	1		1.00293	membrane part	189	1132	1574	9455	// CADAFLAG00013264 // CADAFLAG00005035 // CADAFLAG00011061 // CADAFLAG00002319 // CADAFLAG00006941 // CADAFLAG00010616 // CADAFLAG00005373 // CADAFLAG00008356 // CADAFLAG00009062 // CADAFLAG00003919 // CADAFLAG00008883 // CADAFLAG00010563 // CADAFLAG00010449 // CADAFLAG00003412 // CADAFLAG00010709 // CADAFLAG00006235 // CADAFLAG00000478 // CADAFLAG00003254 // CADAFLAG00000806 // CADAFLAG00004470…
GO:0005654	C	0.97	1		0.653266	nucleoplasm	14	1132	179	9455	// CADAFLAG00006026 // CADAFLAG00002195 // CADAFLAG00005113 // CADAFLAG00005775 // CADAFLAG00001090 // CADAFLAG00010537 // CADAFLAG00006125 // CADAFLAG00010803 // CADAFLAG00003867 // CADAFLAG00005922 // CADAFLAG00003138 // CADAFLAG00006132 // CADAFLAG00012497 // CADAFLAG00008334
GO:0031224	C	0.98	1		0.846929	intrinsic to membrane	145	1132	1430	9455	// CADAFLAG00011061 // CADAFLAG00002319 // CADAFLAG00006941 // CADAFLAG00010616 // CADAFLAG00005373 // CADAFLAG00008356 // CADAFLAG00009062 // CADAFLAG00003919 // CADAFLAG00008883 // CADAFLAG00010563 // CADAFLAG00010449 // CADAFLAG00003412 // CADAFLAG00011254 // CADAFLAG00000478 // CADAFLAG00003254 // CADAFLAG00004470 // CADAFLAG00004747 // CADAFLAG00010940 // CADAFLAG00010150 // CADAFLAG00007908…
GO:0016021	C	0.99	1		0.819219	integral to membrane	138	1132	1407	9455	// CADAFLAG00011061 // CADAFLAG00002319 // CADAFLAG00006941 // CADAFLAG00010616 // CADAFLAG00005373 // CADAFLAG00008356 // CADAFLAG00009062 // CADAFLAG00003919 // CADAFLAG00008883 // CADAFLAG00010563 // CADAFLAG00010449 // CADAFLAG00003412 // CADAFLAG00011254 // CADAFLAG00000478 // CADAFLAG00003254 // CADAFLAG00004470 // CADAFLAG00004747 // CADAFLAG00010940 // CADAFLAG00010150 // CADAFLAG00007908…
GO:0005794	C	0.32	1		1.17917	Golgi apparatus	12	1132	85	9455	// CADAFLAG00002351 // CADAFLAG00008228 // CADAFLAG00003380 // CADAFLAG00011191 // CADAFLAG00003105 // CADAFLAG00002585 // CADAFLAG00002605 // CADAFLAG00003136 // CADAFLAG00004947 // CADAFLAG00005123 // CADAFLAG00007296 // CADAFLAG00001292
GO:0044431	C	0.48	1		1.05876	Golgi apparatus part	9	1132	71	9455	// CADAFLAG00002351 // CADAFLAG00003380 // CADAFLAG00011191 // CADAFLAG00003105 // CADAFLAG00002585 // CADAFLAG00002605 // CADAFLAG00004947 // CADAFLAG00005123 // CADAFLAG00001292
GO:0044437	C	0.52	1		1.04406	vacuolar part	6	1132	48	9455	// CADAFLAG00009122 // CADAFLAG00004125 // CADAFLAG00008774 // CADAFLAG00011010 // CADAFLAG00002500 // CADAFLAG00002105
GO:0005773	C	0.46	1		1.07389	vacuole	9	1132	70	9455	// CADAFLAG00007320 // CADAFLAG00010738 // CADAFLAG00009122 // CADAFLAG00004125 // CADAFLAG00008774 // CADAFLAG00011010 // CADAFLAG00003121 // CADAFLAG00002500 // CADAFLAG00002105
GO:0005777	C	0.18	1		1.39208	peroxisome	10	1132	60	9455	// CADAFLAG00008854 // CADAFLAG00000936 // CADAFLAG00008791 // CADAFLAG00006449 // CADAFLAG00010521 // CADAFLAG00005736 // CADAFLAG00002547 // CADAFLAG00011702 // CADAFLAG00004456 // CADAFLAG00007806
GO:0005774	C	0.6	1		0.971218	vacuolar membrane	5	1132	43	9455	// CADAFLAG00009122 // CADAFLAG00011010 // CADAFLAG00004125 // CADAFLAG00008774 // CADAFLAG00002105
GO:0012505	C	0.16	1		1.2374	endomembrane system	24	1132	162	9455	// CADAFLAG00002351 // CADAFLAG00007675 // CADAFLAG00010715 // CADAFLAG00008177 // CADAFLAG00004125 // CADAFLAG00002585 // CADAFLAG00002600 // CADAFLAG00009062 // CADAFLAG00008257 // CADAFLAG00010993 // CADAFLAG00011191 // CADAFLAG00000663 // CADAFLAG00003105 // CADAFLAG00000478 // CADAFLAG00011198 // CADAFLAG00000828 // CADAFLAG00012730 // CADAFLAG00001292 // CADAFLAG00013027 // CADAFLAG00008202…
GO:0000323	C	0.64	1		0.928053	lytic vacuole	5	1132	45	9455	// CADAFLAG00003121 // CADAFLAG00011010 // CADAFLAG00010738 // CADAFLAG00004125 // CADAFLAG00002105
GO:0000324	C	0.62	1		0.949145	fungal-type vacuole	5	1132	44	9455	// CADAFLAG00003121 // CADAFLAG00011010 // CADAFLAG00010738 // CADAFLAG00004125 // CADAFLAG00002105
GO:0000322	C	0.62	1		0.949145	storage vacuole	5	1132	44	9455	// CADAFLAG00003121 // CADAFLAG00011010 // CADAFLAG00010738 // CADAFLAG00004125 // CADAFLAG00002105
GO:0031981	C	0.65	1		0.950454	nuclear lumen	33	1132	290	9455	// CADAFLAG00010068 // CADAFLAG00006026 // CADAFLAG00005113 // CADAFLAG00005775 // CADAFLAG00007094 // CADAFLAG00006125 // CADAFLAG00001246 // CADAFLAG00008334 // CADAFLAG00003584 // CADAFLAG00003930 // CADAFLAG00011245 // CADAFLAG00011244 // CADAFLAG00002195 // CADAFLAG00001090 // CADAFLAG00005975 // CADAFLAG00006219 // CADAFLAG00012497 // CADAFLAG00009878 // CADAFLAG00010339 // CADAFLAG00005453…
GO:0042579	C	0.18	1		1.39208	microbody	10	1132	60	9455	// CADAFLAG00008854 // CADAFLAG00000936 // CADAFLAG00008791 // CADAFLAG00006449 // CADAFLAG00010521 // CADAFLAG00005736 // CADAFLAG00002547 // CADAFLAG00011702 // CADAFLAG00004456 // CADAFLAG00007806
GO:0005667	C	0.98	1		0.52203	transcription factor complex	7	1132	112	9455	// CADAFLAG00005113 // CADAFLAG00006026 // CADAFLAG00005775 // CADAFLAG00001090 // CADAFLAG00010803 // CADAFLAG00008334 // CADAFLAG00003138
GO:0015630	C	0.39	1		1.11366	microtubule cytoskeleton	12	1132	90	9455	// CADAFLAG00000873 // CADAFLAG00003685 // CADAFLAG00008966 // CADAFLAG00009119 // CADAFLAG00011175 // CADAFLAG00008859 // CADAFLAG00006132 // CADAFLAG00001654 // CADAFLAG00007577 // CADAFLAG00003568 // CADAFLAG00001031 // CADAFLAG00008286
GO:0000228	C	0.21	1		1.36677	nuclear chromosome	9	1132	55	9455	// CADAFLAG00005775 // CADAFLAG00010537 // CADAFLAG00006132 // CADAFLAG00013460 // CADAFLAG00010803 // CADAFLAG00003867 // CADAFLAG00005922 // CADAFLAG00012497 // CADAFLAG00006219
GO:0000139	C	0.44	1		1.16007	Golgi membrane	5	1132	36	9455	// CADAFLAG00002351 // CADAFLAG00002585 // CADAFLAG00003105 // CADAFLAG00004947 // CADAFLAG00011191
GO:0005634	C	0.98	1		0.844039	nucleus	144	1132	1425	9455	// CADAFLAG00006026 // CADAFLAG00001961 // CADAFLAG00002264 // CADAFLAG00007094 // CADAFLAG00001246 // CADAFLAG00008354 // CADAFLAG00010783 // CADAFLAG00009062 // CADAFLAG00002740 // CADAFLAG00009065 // CADAFLAG00000474 // CADAFLAG00009830 // CADAFLAG00012679 // CADAFLAG00005775 // CADAFLAG00006277 // CADAFLAG00001640 // CADAFLAG00004122 // CADAFLAG00004637 // CADAFLAG00005453 // CADAFLAG00010106…
GO:0005635	C	0.6	1		0.971218	nuclear envelope	5	1132	43	9455	// CADAFLAG00009062 // CADAFLAG00002792 // CADAFLAG00005123 // CADAFLAG00008257 // CADAFLAG00002600
GO:0044451	C	0.96	1		0.679852	nucleoplasm part	14	1132	172	9455	// CADAFLAG00006026 // CADAFLAG00002195 // CADAFLAG00005113 // CADAFLAG00005775 // CADAFLAG00001090 // CADAFLAG00010537 // CADAFLAG00006125 // CADAFLAG00010803 // CADAFLAG00003867 // CADAFLAG00005922 // CADAFLAG00003138 // CADAFLAG00006132 // CADAFLAG00012497 // CADAFLAG00008334
GO:0005835	C	0.17	1		1.48488	fatty acid synthase complex	8	1132	45	9455	// CADAFLAG00010563 // CADAFLAG00007271 // CADAFLAG00002591 // CADAFLAG00007321 // CADAFLAG00005800 // CADAFLAG00008603 // CADAFLAG00011574 // CADAFLAG00009823
GO:0031301	C	0.26	1		1.44008	integral to organelle membrane	5	1132	29	9455	// CADAFLAG00008735 // CADAFLAG00000828 // CADAFLAG00004456 // CADAFLAG00002319 // CADAFLAG00001212

## Sheet: Men vs Ctrl 24h Downreg
GO_acc	term_type	pvalue	FDR		Enrichment-Score	Term	queryitem	querytotal	refitem	reftotal	entries
GO:0009628	P	4.3e-08	0.00017		2.84824	response to abiotic stimulus	32	957	111	9455	// CADAFLAG00004675 // CADAFLAG00002335 // CADAFLAG00010044 // CADAFLAG00004123 // CADAFLAG00009127 // CADAFLAG00006003 // CADAFLAG00010349 // CADAFLAG00005090 // CADAFLAG00002004 // CADAFLAG00011234 // CADAFLAG00012553 // CADAFLAG00009086 // CADAFLAG00002506 // CADAFLAG00008009 // CADAFLAG00002065 // CADAFLAG00006226 // CADAFLAG00002531 // CADAFLAG00012108 // CADAFLAG00010926 // CADAFLAG00010212…
GO:0005991	P	1.6e-06	0.0033		5.17515	trehalose metabolic process	11	957	21	9455	// CADAFLAG00002065 // CADAFLAG00011194 // CADAFLAG00012108 // CADAFLAG00011234 // CADAFLAG00007015 // CADAFLAG00008734 // CADAFLAG00010349 // CADAFLAG00007016 // CADAFLAG00009871 // CADAFLAG00003739 // CADAFLAG00002446
GO:0043446	P	4.6e-06	0.0046		5.19991	cellular alkane metabolic process	10	957	19	9455	// CADAFLAG00006115 // CADAFLAG00003676 // CADAFLAG00009305 // CADAFLAG00000297 // CADAFLAG00012635 // CADAFLAG00003850 // CADAFLAG00002565 // CADAFLAG00006226 // CADAFLAG00002813 // CADAFLAG00011762
GO:0015947	P	4.6e-06	0.0046		5.19991	methane metabolic process	10	957	19	9455	// CADAFLAG00006115 // CADAFLAG00003676 // CADAFLAG00009305 // CADAFLAG00000297 // CADAFLAG00012635 // CADAFLAG00003850 // CADAFLAG00002565 // CADAFLAG00006226 // CADAFLAG00002813 // CADAFLAG00011762
GO:0050896	P	7.9e-06	0.0064		1.56232	response to stimulus	105	957	664	9455	// CADAFLAG00011109 // CADAFLAG00007152 // CADAFLAG00010044 // CADAFLAG00002313 // CADAFLAG00010759 // CADAFLAG00002662 // CADAFLAG00002813 // CADAFLAG00007996 // CADAFLAG00010682 // CADAFLAG00009832 // CADAFLAG00003995 // CADAFLAG00002506 // CADAFLAG00002004 // CADAFLAG00012929 // CADAFLAG00010212 // CADAFLAG00005768 // CADAFLAG00005613 // CADAFLAG00009175 // CADAFLAG00000469 // CADAFLAG00010863…
GO:0009266	P	3e-05	0.02		3.56772	response to temperature stimulus	13	957	36	9455	// CADAFLAG00006226 // CADAFLAG00002531 // CADAFLAG00012108 // CADAFLAG00004218 // CADAFLAG00001560 // CADAFLAG00011234 // CADAFLAG00000161 // CADAFLAG00007346 // CADAFLAG00010349 // CADAFLAG00009086 // CADAFLAG00002506 // CADAFLAG00006635 // CADAFLAG00005725
GO:0009408	P	3.9e-05	0.023		3.70494	response to heat	12	957	32	9455	// CADAFLAG00006226 // CADAFLAG00002531 // CADAFLAG00012108 // CADAFLAG00004218 // CADAFLAG00001560 // CADAFLAG00011234 // CADAFLAG00007346 // CADAFLAG00010349 // CADAFLAG00009086 // CADAFLAG00002506 // CADAFLAG00006635 // CADAFLAG00005725
GO:0046496	P	4.5e-05	0.023		2.63462	nicotinamide nucleotide metabolic process	20	957	75	9455	// CADAFLAG00009909 // CADAFLAG00003676 // CADAFLAG00005777 // CADAFLAG00002188 // CADAFLAG00012310 // CADAFLAG00010826 // CADAFLAG00006003 // CADAFLAG00003058 // CADAFLAG00008528 // CADAFLAG00002565 // CADAFLAG00007346 // CADAFLAG00010929 // CADAFLAG00007273 // CADAFLAG00000821 // CADAFLAG00001824 // CADAFLAG00002446 // CADAFLAG00003850 // CADAFLAG00008188 // CADAFLAG00002106 // CADAFLAG00009072
GO:0034605	P	6e-05	0.024		4.1166	cellular response to heat	10	957	24	9455	// CADAFLAG00006226 // CADAFLAG00002531 // CADAFLAG00012108 // CADAFLAG00004218 // CADAFLAG00011234 // CADAFLAG00007346 // CADAFLAG00010349 // CADAFLAG00009086 // CADAFLAG00006635 // CADAFLAG00005725
GO:0006979	P	5.6e-05	0.024		2.46996	response to oxidative stress	22	957	88	9455	// CADAFLAG00002335 // CADAFLAG00002054 // CADAFLAG00002662 // CADAFLAG00010349 // CADAFLAG00002813 // CADAFLAG00003518 // CADAFLAG00000001 // CADAFLAG00009086 // CADAFLAG00003995 // CADAFLAG00009992 // CADAFLAG00004218 // CADAFLAG00002065 // CADAFLAG00006226 // CADAFLAG00009305 // CADAFLAG00011762 // CADAFLAG00005768 // CADAFLAG00010239 // CADAFLAG00008939 // CADAFLAG00008547 // CADAFLAG00012648…
GO:0009653	P	8.8e-05	0.032		1.88187	anatomical structure morphogenesis	40	957	210	9455	// CADAFLAG00010049 // CADAFLAG00002065 // CADAFLAG00002054 // CADAFLAG00006855 // CADAFLAG00002662 // CADAFLAG00009149 // CADAFLAG00009043 // CADAFLAG00009141 // CADAFLAG00009760 // CADAFLAG00011194 // CADAFLAG00010682 // CADAFLAG00000459 // CADAFLAG00011234 // CADAFLAG00009850 // CADAFLAG00001518 // CADAFLAG00009871 // CADAFLAG00001533 // CADAFLAG00000470 // CADAFLAG00009992 // CADAFLAG00004218…
GO:0042221	P	0.0001	0.032		1.73152	response to chemical stimulus	51	957	291	9455	// CADAFLAG00002335 // CADAFLAG00011109 // CADAFLAG00007152 // CADAFLAG00004211 // CADAFLAG00002054 // CADAFLAG00002662 // CADAFLAG00010349 // CADAFLAG00002813 // CADAFLAG00011914 // CADAFLAG00008502 // CADAFLAG00007996 // CADAFLAG00003518 // CADAFLAG00001851 // CADAFLAG00005486 // CADAFLAG00012507 // CADAFLAG00000001 // CADAFLAG00009850 // CADAFLAG00000624 // CADAFLAG00009086 // CADAFLAG00009955…
GO:0005992	P	0.00011	0.032		5.31991	trehalose biosynthetic process	7	957	13	9455	// CADAFLAG00002065 // CADAFLAG00011194 // CADAFLAG00012108 // CADAFLAG00007015 // CADAFLAG00007016 // CADAFLAG00010349 // CADAFLAG00002446
GO:0046351	P	0.00011	0.032		5.31991	disaccharide biosynthetic process	7	957	13	9455	// CADAFLAG00002065 // CADAFLAG00011194 // CADAFLAG00012108 // CADAFLAG00007015 // CADAFLAG00007016 // CADAFLAG00010349 // CADAFLAG00002446
GO:0006753	P	0.00018	0.035		1.61574	nucleoside phosphate metabolic process	61	957	373	9455	// CADAFLAG00004993 // CADAFLAG00006231 // CADAFLAG00005777 // CADAFLAG00000442 // CADAFLAG00011642 // CADAFLAG00006003 // CADAFLAG00010558 // CADAFLAG00008275 // CADAFLAG00002106 // CADAFLAG00001225 // CADAFLAG00003850 // CADAFLAG00003676 // CADAFLAG00001093 // CADAFLAG00007377 // CADAFLAG00001730 // CADAFLAG00010929 // CADAFLAG00002565 // CADAFLAG00009871 // CADAFLAG00007273 // CADAFLAG00000821…
GO:0010035	P	0.00015	0.035		3.50575	response to inorganic substance	11	957	31	9455	// CADAFLAG00000469 // CADAFLAG00002065 // CADAFLAG00006226 // CADAFLAG00009305 // CADAFLAG00011762 // CADAFLAG00009850 // CADAFLAG00001525 // CADAFLAG00007346 // CADAFLAG00010349 // CADAFLAG00009086 // CADAFLAG00002506
GO:0006739	P	0.0002	0.035		2.67928	NADP metabolic process	16	957	59	9455	// CADAFLAG00009909 // CADAFLAG00003676 // CADAFLAG00002188 // CADAFLAG00010826 // CADAFLAG00003850 // CADAFLAG00002565 // CADAFLAG00007346 // CADAFLAG00010929 // CADAFLAG00007273 // CADAFLAG00000821 // CADAFLAG00001824 // CADAFLAG00002446 // CADAFLAG00012310 // CADAFLAG00003058 // CADAFLAG00002106 // CADAFLAG00009072
GO:0019362	P	0.00014	0.035		2.43946	pyridine nucleotide metabolic process	20	957	81	9455	// CADAFLAG00009909 // CADAFLAG00003676 // CADAFLAG00005777 // CADAFLAG00002188 // CADAFLAG00012310 // CADAFLAG00010826 // CADAFLAG00006003 // CADAFLAG00003058 // CADAFLAG00008528 // CADAFLAG00002565 // CADAFLAG00007346 // CADAFLAG00010929 // CADAFLAG00007273 // CADAFLAG00000821 // CADAFLAG00001824 // CADAFLAG00002446 // CADAFLAG00003850 // CADAFLAG00008188 // CADAFLAG00002106 // CADAFLAG00009072
GO:0048869	P	0.00017	0.035		1.91046	cellular developmental process	35	957	181	9455	// CADAFLAG00010049 // CADAFLAG00002065 // CADAFLAG00002054 // CADAFLAG00006855 // CADAFLAG00002662 // CADAFLAG00009149 // CADAFLAG00009043 // CADAFLAG00009141 // CADAFLAG00009760 // CADAFLAG00011194 // CADAFLAG00010682 // CADAFLAG00000459 // CADAFLAG00011234 // CADAFLAG00009850 // CADAFLAG00001518 // CADAFLAG00001533 // CADAFLAG00000470 // CADAFLAG00009992 // CADAFLAG00007383 // CADAFLAG00007382…
GO:0043436	P	0.00021	0.035		1.3602	oxoacid metabolic process	148	957	1075	9455	// CADAFLAG00013446 // CADAFLAG00000297 // CADAFLAG00006862 // CADAFLAG00002813 // CADAFLAG00004284 // CADAFLAG00011252 // CADAFLAG00007996 // CADAFLAG00002566 // CADAFLAG00010682 // CADAFLAG00000574 // CADAFLAG00000624 // CADAFLAG00012306 // CADAFLAG00005527 // CADAFLAG00007382 // CADAFLAG00005768 // CADAFLAG00008070 // CADAFLAG00002594 // CADAFLAG00002592 // CADAFLAG00011184 // CADAFLAG00006414…
GO:0006950	P	0.00022	0.035		1.56603	response to stress	68	957	429	9455	// CADAFLAG00004675 // CADAFLAG00002335 // CADAFLAG00009281 // CADAFLAG00004670 // CADAFLAG00001879 // CADAFLAG00010044 // CADAFLAG00004123 // CADAFLAG00002054 // CADAFLAG00010759 // CADAFLAG00002662 // CADAFLAG00010349 // CADAFLAG00002813 // CADAFLAG00010926 // CADAFLAG00001225 // CADAFLAG00012108 // CADAFLAG00003518 // CADAFLAG00009992 // CADAFLAG00009912 // CADAFLAG00012929 // CADAFLAG00009911…
GO:0009117	P	0.00018	0.035		1.61574	nucleotide metabolic process	61	957	373	9455	// CADAFLAG00004993 // CADAFLAG00006231 // CADAFLAG00005777 // CADAFLAG00000442 // CADAFLAG00011642 // CADAFLAG00006003 // CADAFLAG00010558 // CADAFLAG00008275 // CADAFLAG00002106 // CADAFLAG00001225 // CADAFLAG00003850 // CADAFLAG00003676 // CADAFLAG00001093 // CADAFLAG00007377 // CADAFLAG00001730 // CADAFLAG00010929 // CADAFLAG00002565 // CADAFLAG00009871 // CADAFLAG00007273 // CADAFLAG00000821…
GO:0023014	P	0.00019	0.035		4.39104	signal transmission via phosphorylation event	8	957	18	9455	// CADAFLAG00001830 // CADAFLAG00011928 // CADAFLAG00004203 // CADAFLAG00008009 // CADAFLAG00000747 // CADAFLAG00012553 // CADAFLAG00004419 // CADAFLAG00006594
GO:0006082	P	0.00016	0.035		1.36685	organic acid metabolic process	149	957	1077	9455	// CADAFLAG00013446 // CADAFLAG00000297 // CADAFLAG00006862 // CADAFLAG00002813 // CADAFLAG00004284 // CADAFLAG00011252 // CADAFLAG00007996 // CADAFLAG00002566 // CADAFLAG00010682 // CADAFLAG00000574 // CADAFLAG00000624 // CADAFLAG00012306 // CADAFLAG00005527 // CADAFLAG00007382 // CADAFLAG00005768 // CADAFLAG00008070 // CADAFLAG00002594 // CADAFLAG00002592 // CADAFLAG00011184 // CADAFLAG00006414…
GO:0019752	P	0.00021	0.035		1.3602	carboxylic acid metabolic process	148	957	1075	9455	// CADAFLAG00013446 // CADAFLAG00000297 // CADAFLAG00006862 // CADAFLAG00002813 // CADAFLAG00004284 // CADAFLAG00011252 // CADAFLAG00007996 // CADAFLAG00002566 // CADAFLAG00010682 // CADAFLAG00000574 // CADAFLAG00000624 // CADAFLAG00012306 // CADAFLAG00005527 // CADAFLAG00007382 // CADAFLAG00005768 // CADAFLAG00008070 // CADAFLAG00002594 // CADAFLAG00002592 // CADAFLAG00011184 // CADAFLAG00006414…
GO:0000160	P	0.00025	0.036		3.86602	two-component signal transduction system (phosphorelay)	9	957	23	9455	// CADAFLAG00001830 // CADAFLAG00011928 // CADAFLAG00002004 // CADAFLAG00004203 // CADAFLAG00008009 // CADAFLAG00000747 // CADAFLAG00012553 // CADAFLAG00004419 // CADAFLAG00006594
GO:0032502	P	0.00024	0.036		1.67399	developmental process	51	957	301	9455	// CADAFLAG00010049 // CADAFLAG00008009 // CADAFLAG00002065 // CADAFLAG00002054 // CADAFLAG00008528 // CADAFLAG00006855 // CADAFLAG00002662 // CADAFLAG00009149 // CADAFLAG00009043 // CADAFLAG00009141 // CADAFLAG00009760 // CADAFLAG00011194 // CADAFLAG00010682 // CADAFLAG00000459 // CADAFLAG00011234 // CADAFLAG00009850 // CADAFLAG00001518 // CADAFLAG00009871 // CADAFLAG00004590 // CADAFLAG00001533…
GO:0006769	P	0.00025	0.036		2.40663	nicotinamide metabolic process	19	957	78	9455	// CADAFLAG00009909 // CADAFLAG00003676 // CADAFLAG00002188 // CADAFLAG00012310 // CADAFLAG00010826 // CADAFLAG00006003 // CADAFLAG00003058 // CADAFLAG00008528 // CADAFLAG00002565 // CADAFLAG00007346 // CADAFLAG00010929 // CADAFLAG00007273 // CADAFLAG00000821 // CADAFLAG00001824 // CADAFLAG00002446 // CADAFLAG00003850 // CADAFLAG00008188 // CADAFLAG00002106 // CADAFLAG00009072
GO:0016661	F	3.8e-05	0.038		5.26924	oxidoreductase activity, acting on other nitrogenous compounds as donors	8	957	15	9455	// CADAFLAG00001747 // CADAFLAG00001746 // CADAFLAG00003337 // CADAFLAG00001096 // CADAFLAG00001732 // CADAFLAG00004387 // CADAFLAG00008547 // CADAFLAG00011912
GO:0006732	P	0.00031	0.043		1.64148	coenzyme metabolic process	53	957	319	9455	// CADAFLAG00010652 // CADAFLAG00005777 // CADAFLAG00008581 // CADAFLAG00006003 // CADAFLAG00008528 // CADAFLAG00002565 // CADAFLAG00004387 // CADAFLAG00003850 // CADAFLAG00010264 // CADAFLAG00011912 // CADAFLAG00001215 // CADAFLAG00004918 // CADAFLAG00003676 // CADAFLAG00010682 // CADAFLAG00011231 // CADAFLAG00001096 // CADAFLAG00002566 // CADAFLAG00000624 // CADAFLAG00002780 // CADAFLAG00004088…
GO:0070887	P	0.00033	0.045		1.7435	cellular response to chemical stimulus	42	957	238	9455	// CADAFLAG00002335 // CADAFLAG00007152 // CADAFLAG00004211 // CADAFLAG00002313 // CADAFLAG00002662 // CADAFLAG00010349 // CADAFLAG00011914 // CADAFLAG00008502 // CADAFLAG00007996 // CADAFLAG00001851 // CADAFLAG00005486 // CADAFLAG00009850 // CADAFLAG00000624 // CADAFLAG00009086 // CADAFLAG00009955 // CADAFLAG00002506 // CADAFLAG00007460 // CADAFLAG00004218 // CADAFLAG00002065 // CADAFLAG00006226…
GO:0048856	P	0.00035	0.045		1.69579	anatomical structure development	46	957	268	9455	// CADAFLAG00010049 // CADAFLAG00008009 // CADAFLAG00002065 // CADAFLAG00002054 // CADAFLAG00006855 // CADAFLAG00002662 // CADAFLAG00009149 // CADAFLAG00009043 // CADAFLAG00009141 // CADAFLAG00009760 // CADAFLAG00011194 // CADAFLAG00010682 // CADAFLAG00000459 // CADAFLAG00011234 // CADAFLAG00009850 // CADAFLAG00001518 // CADAFLAG00009871 // CADAFLAG00001533 // CADAFLAG00000470 // CADAFLAG00009992…
GO:0016775	F	0.00019	0.046		4.39104	phosphotransferase activity, nitrogenous group as acceptor	8	957	18	9455	// CADAFLAG00001830 // CADAFLAG00011928 // CADAFLAG00004203 // CADAFLAG00008009 // CADAFLAG00000747 // CADAFLAG00012553 // CADAFLAG00004419 // CADAFLAG00006594
GO:0032559	F	0.00029	0.046		1.42098	adenyl ribonucleotide binding	106	957	737	9455	// CADAFLAG00006862 // CADAFLAG00010899 // CADAFLAG00005777 // CADAFLAG00004203 // CADAFLAG00004739 // CADAFLAG00010759 // CADAFLAG00002662 // CADAFLAG00012553 // CADAFLAG00010442 // CADAFLAG00011941 // CADAFLAG00002506 // CADAFLAG00001448 // CADAFLAG00007382 // CADAFLAG00011749 // CADAFLAG00008771 // CADAFLAG00006348 // CADAFLAG00002561 // CADAFLAG00011112 // CADAFLAG00003473 // CADAFLAG00002594…
GO:0000155	F	0.00019	0.046		4.39104	two-component sensor activity	8	957	18	9455	// CADAFLAG00001830 // CADAFLAG00011928 // CADAFLAG00004203 // CADAFLAG00008009 // CADAFLAG00000747 // CADAFLAG00012553 // CADAFLAG00004419 // CADAFLAG00006594
GO:0004673	F	0.00019	0.046		4.39104	protein histidine kinase activity	8	957	18	9455	// CADAFLAG00001830 // CADAFLAG00011928 // CADAFLAG00004203 // CADAFLAG00008009 // CADAFLAG00000747 // CADAFLAG00012553 // CADAFLAG00004419 // CADAFLAG00006594
GO:0005524	F	0.00031	0.046		1.42313	ATP binding	104	957	722	9455	// CADAFLAG00006862 // CADAFLAG00010899 // CADAFLAG00005777 // CADAFLAG00004203 // CADAFLAG00004739 // CADAFLAG00010759 // CADAFLAG00012553 // CADAFLAG00011941 // CADAFLAG00002506 // CADAFLAG00001448 // CADAFLAG00007382 // CADAFLAG00011749 // CADAFLAG00008771 // CADAFLAG00006348 // CADAFLAG00002561 // CADAFLAG00011112 // CADAFLAG00003473 // CADAFLAG00002594 // CADAFLAG00002592 // CADAFLAG00010057…
GO:0008940	F	0.00032	0.046		5.389	nitrate reductase activity	6	957	11	9455	// CADAFLAG00001747 // CADAFLAG00011912 // CADAFLAG00001096 // CADAFLAG00001732 // CADAFLAG00004387 // CADAFLAG00001746
GO:0016773	F	0.00067	0.048		1.66557	phosphotransferase activity, alcohol group as acceptor	44	957	261	9455	// CADAFLAG00005501 // CADAFLAG00013446 // CADAFLAG00011928 // CADAFLAG00004203 // CADAFLAG00006862 // CADAFLAG00011804 // CADAFLAG00008009 // CADAFLAG00005234 // CADAFLAG00010543 // CADAFLAG00001264 // CADAFLAG00008272 // CADAFLAG00006996 // CADAFLAG00008283 // CADAFLAG00000459 // CADAFLAG00007237 // CADAFLAG00000747 // CADAFLAG00012553 // CADAFLAG00004107 // CADAFLAG00011941 // CADAFLAG00001824…
GO:0016301	F	0.00052	0.048		1.57745	kinase activity	57	957	357	9455	// CADAFLAG00005501 // CADAFLAG00013446 // CADAFLAG00011928 // CADAFLAG00005777 // CADAFLAG00004203 // CADAFLAG00006862 // CADAFLAG00011804 // CADAFLAG00008009 // CADAFLAG00011023 // CADAFLAG00005234 // CADAFLAG00010543 // CADAFLAG00002662 // CADAFLAG00001264 // CADAFLAG00008272 // CADAFLAG00006996 // CADAFLAG00002566 // CADAFLAG00008283 // CADAFLAG00000459 // CADAFLAG00007237 // CADAFLAG00000747…
GO:0046857	F	0.00059	0.048		4.93992	oxidoreductase activity, acting on other nitrogenous compounds as donors, with NAD or NADP as acceptor	6	957	12	9455	// CADAFLAG00001747 // CADAFLAG00011912 // CADAFLAG00008547 // CADAFLAG00001096 // CADAFLAG00004387 // CADAFLAG00001746
GO:0060089	F	0.00054	0.048		2.55513	molecular transducer activity	15	957	58	9455	// CADAFLAG00001830 // CADAFLAG00011928 // CADAFLAG00010755 // CADAFLAG00002004 // CADAFLAG00004203 // CADAFLAG00008435 // CADAFLAG00008009 // CADAFLAG00000747 // CADAFLAG00012553 // CADAFLAG00004419 // CADAFLAG00003739 // CADAFLAG00008283 // CADAFLAG00003702 // CADAFLAG00007282 // CADAFLAG00006594
GO:0032555	F	0.00061	0.048		1.36833	purine ribonucleotide binding	118	957	852	9455	// CADAFLAG00006862 // CADAFLAG00010899 // CADAFLAG00005777 // CADAFLAG00004203 // CADAFLAG00010049 // CADAFLAG00004739 // CADAFLAG00010759 // CADAFLAG00002662 // CADAFLAG00012553 // CADAFLAG00010442 // CADAFLAG00011941 // CADAFLAG00002506 // CADAFLAG00001448 // CADAFLAG00007382 // CADAFLAG00011749 // CADAFLAG00008771 // CADAFLAG00006348 // CADAFLAG00002561 // CADAFLAG00011112 // CADAFLAG00003473…
GO:0032553	F	0.00063	0.048		1.36673	ribonucleotide binding	118	957	853	9455	// CADAFLAG00006862 // CADAFLAG00010899 // CADAFLAG00005777 // CADAFLAG00004203 // CADAFLAG00010049 // CADAFLAG00004739 // CADAFLAG00010759 // CADAFLAG00002662 // CADAFLAG00012553 // CADAFLAG00010442 // CADAFLAG00011941 // CADAFLAG00002506 // CADAFLAG00001448 // CADAFLAG00007382 // CADAFLAG00011749 // CADAFLAG00008771 // CADAFLAG00006348 // CADAFLAG00002561 // CADAFLAG00011112 // CADAFLAG00003473…
GO:0004871	F	0.00054	0.048		2.55513	signal transducer activity	15	957	58	9455	// CADAFLAG00001830 // CADAFLAG00011928 // CADAFLAG00010755 // CADAFLAG00002004 // CADAFLAG00004203 // CADAFLAG00008435 // CADAFLAG00008009 // CADAFLAG00000747 // CADAFLAG00012553 // CADAFLAG00004419 // CADAFLAG00003739 // CADAFLAG00008283 // CADAFLAG00003702 // CADAFLAG00007282 // CADAFLAG00006594
GO:0034641	P	0.00042	0.053		1.36568	cellular nitrogen compound metabolic process	128	957	926	9455	// CADAFLAG00013446 // CADAFLAG00006862 // CADAFLAG00002313 // CADAFLAG00002813 // CADAFLAG00004284 // CADAFLAG00003850 // CADAFLAG00007996 // CADAFLAG00010682 // CADAFLAG00000574 // CADAFLAG00005527 // CADAFLAG00007382 // CADAFLAG00007273 // CADAFLAG00000821 // CADAFLAG00008070 // CADAFLAG00002594 // CADAFLAG00002592 // CADAFLAG00010057 // CADAFLAG00006164 // CADAFLAG00009072 // CADAFLAG00011184…
GO:0051716	P	0.00043	0.053		1.48874	cellular response to stimulus	77	957	511	9455	// CADAFLAG00004675 // CADAFLAG00004392 // CADAFLAG00004670 // CADAFLAG00007152 // CADAFLAG00004211 // CADAFLAG00010044 // CADAFLAG00004123 // CADAFLAG00009127 // CADAFLAG00002335 // CADAFLAG00002313 // CADAFLAG00002662 // CADAFLAG00010349 // CADAFLAG00012507 // CADAFLAG00005090 // CADAFLAG00011914 // CADAFLAG00008502 // CADAFLAG00007996 // CADAFLAG00012108 // CADAFLAG00009912 // CADAFLAG00005485…
GO:0009365	C	0.00019	0.057		4.39104	protein histidine kinase complex	8	957	18	9455	// CADAFLAG00001830 // CADAFLAG00011928 // CADAFLAG00004203 // CADAFLAG00008009 // CADAFLAG00000747 // CADAFLAG00012553 // CADAFLAG00004419 // CADAFLAG00006594
GO:0009325	C	0.00032	0.057		5.389	nitrate reductase complex	6	957	11	9455	// CADAFLAG00001747 // CADAFLAG00011912 // CADAFLAG00001096 // CADAFLAG00001732 // CADAFLAG00004387 // CADAFLAG00001746
GO:0071214	P	0.00053	0.062		2.39939	cellular response to abiotic stimulus	17	957	70	9455	// CADAFLAG00002335 // CADAFLAG00002004 // CADAFLAG00010926 // CADAFLAG00010212 // CADAFLAG00010044 // CADAFLAG00004123 // CADAFLAG00009127 // CADAFLAG00006003 // CADAFLAG00012553 // CADAFLAG00001525 // CADAFLAG00002148 // CADAFLAG00000671 // CADAFLAG00008283 // CADAFLAG00002217 // CADAFLAG00005090 // CADAFLAG00008009 // CADAFLAG00002433
GO:0044248	P	0.00053	0.062		1.37188	cellular catabolic process	119	957	857	9455	// CADAFLAG00011252 // CADAFLAG00002313 // CADAFLAG00003702 // CADAFLAG00003850 // CADAFLAG00007996 // CADAFLAG00009832 // CADAFLAG00012355 // CADAFLAG00012306 // CADAFLAG00002506 // CADAFLAG00011947 // CADAFLAG00008168 // CADAFLAG00005767 // CADAFLAG00007382 // CADAFLAG00010107 // CADAFLAG00011749 // CADAFLAG00006348 // CADAFLAG00005768 // CADAFLAG00003473 // CADAFLAG00009175 // CADAFLAG00004172…
GO:0009312	P	0.00055	0.062		4.32243	oligosaccharide biosynthetic process	7	957	16	9455	// CADAFLAG00002065 // CADAFLAG00011194 // CADAFLAG00012108 // CADAFLAG00007015 // CADAFLAG00007016 // CADAFLAG00010349 // CADAFLAG00002446
GO:0000166	F	0.00093	0.062		1.28548	nucleotide binding	175	957	1345	9455	// CADAFLAG00006862 // CADAFLAG00002266 // CADAFLAG00010752 // CADAFLAG00005777 // CADAFLAG00004203 // CADAFLAG00010049 // CADAFLAG00004739 // CADAFLAG00010758 // CADAFLAG00010759 // CADAFLAG00002662 // CADAFLAG00001485 // CADAFLAG00001883 // CADAFLAG00012553 // CADAFLAG00010442 // CADAFLAG00011941 // CADAFLAG00002506 // CADAFLAG00005527 // CADAFLAG00001448 // CADAFLAG00007382 // CADAFLAG00011749…
GO:0043937	P	0.00065	0.071		2.43196	regulation of sporulation	16	957	65	9455	// CADAFLAG00002065 // CADAFLAG00007382 // CADAFLAG00008939 // CADAFLAG00002054 // CADAFLAG00012102 // CADAFLAG00008070 // CADAFLAG00002662 // CADAFLAG00009871 // CADAFLAG00010930 // CADAFLAG00009043 // CADAFLAG00003739 // CADAFLAG00007282 // CADAFLAG00007346 // CADAFLAG00011194 // CADAFLAG00002251 // CADAFLAG00001037
GO:0030436	P	0.00069	0.073		1.9919	asexual sporulation	25	957	124	9455	// CADAFLAG00002054 // CADAFLAG00006855 // CADAFLAG00001264 // CADAFLAG00009043 // CADAFLAG00011194 // CADAFLAG00000470 // CADAFLAG00011234 // CADAFLAG00009850 // CADAFLAG00007346 // CADAFLAG00009871 // CADAFLAG00009992 // CADAFLAG00010930 // CADAFLAG00002065 // CADAFLAG00007382 // CADAFLAG00012108 // CADAFLAG00004218 // CADAFLAG00005613 // CADAFLAG00012102 // CADAFLAG00008070 // CADAFLAG00003739…
GO:0048646	P	0.0007	0.073		1.86412	anatomical structure formation involved in morphogenesis	30	957	159	9455	// CADAFLAG00002054 // CADAFLAG00006855 // CADAFLAG00006226 // CADAFLAG00001264 // CADAFLAG00009043 // CADAFLAG00009141 // CADAFLAG00009760 // CADAFLAG00011194 // CADAFLAG00010682 // CADAFLAG00011234 // CADAFLAG00009850 // CADAFLAG00007346 // CADAFLAG00009871 // CADAFLAG00009992 // CADAFLAG00010930 // CADAFLAG00002065 // CADAFLAG00007382 // CADAFLAG00012108 // CADAFLAG00004218 // CADAFLAG00005613…
GO:0042180	P	0.00074	0.075		1.3179	cellular ketone metabolic process	149	957	1117	9455	// CADAFLAG00013446 // CADAFLAG00000297 // CADAFLAG00006862 // CADAFLAG00002813 // CADAFLAG00004284 // CADAFLAG00011252 // CADAFLAG00007996 // CADAFLAG00002566 // CADAFLAG00010682 // CADAFLAG00000574 // CADAFLAG00000624 // CADAFLAG00012306 // CADAFLAG00005527 // CADAFLAG00007382 // CADAFLAG00005768 // CADAFLAG00008070 // CADAFLAG00002594 // CADAFLAG00002592 // CADAFLAG00011184 // CADAFLAG00006414…
GO:0019954	P	0.00079	0.077		1.94603	asexual reproduction	26	957	132	9455	// CADAFLAG00010049 // CADAFLAG00002054 // CADAFLAG00006855 // CADAFLAG00001264 // CADAFLAG00009043 // CADAFLAG00011194 // CADAFLAG00000470 // CADAFLAG00011234 // CADAFLAG00009850 // CADAFLAG00007346 // CADAFLAG00009871 // CADAFLAG00009992 // CADAFLAG00010930 // CADAFLAG00002065 // CADAFLAG00007382 // CADAFLAG00012108 // CADAFLAG00004218 // CADAFLAG00005613 // CADAFLAG00012102 // CADAFLAG00008070…
GO:0006083	P	0.0008	0.077		2.56144	acetate metabolic process	14	957	54	9455	// CADAFLAG00003675 // CADAFLAG00002566 // CADAFLAG00003012 // CADAFLAG00006738 // CADAFLAG00012635 // CADAFLAG00011231 // CADAFLAG00012192 // CADAFLAG00008125 // CADAFLAG00012190 // CADAFLAG00012191 // CADAFLAG00007668 // CADAFLAG00000620 // CADAFLAG00000346 // CADAFLAG00010931
GO:0030435	P	0.00086	0.081		1.99257	sporulation resulting in formation of a cellular spore	24	957	119	9455	// CADAFLAG00002054 // CADAFLAG00006855 // CADAFLAG00009043 // CADAFLAG00009141 // CADAFLAG00009760 // CADAFLAG00011194 // CADAFLAG00010682 // CADAFLAG00011234 // CADAFLAG00007346 // CADAFLAG00009992 // CADAFLAG00002065 // CADAFLAG00007382 // CADAFLAG00012108 // CADAFLAG00006226 // CADAFLAG00005613 // CADAFLAG00012102 // CADAFLAG00008070 // CADAFLAG00003739 // CADAFLAG00001037 // CADAFLAG00000470…
GO:0000156	F	0.0013	0.081		3.84216	two-component response regulator activity	7	957	18	9455	// CADAFLAG00001830 // CADAFLAG00011928 // CADAFLAG00004203 // CADAFLAG00008009 // CADAFLAG00000747 // CADAFLAG00012553 // CADAFLAG00004419
GO:0004601	F	0.0015	0.086		2.90583	peroxidase activity	10	957	34	9455	// CADAFLAG00003518 // CADAFLAG00006226 // CADAFLAG00009305 // CADAFLAG00000001 // CADAFLAG00012648 // CADAFLAG00002054 // CADAFLAG00002813 // CADAFLAG00010239 // CADAFLAG00003995 // CADAFLAG00011762
GO:0016684	F	0.0015	0.086		2.90583	oxidoreductase activity, acting on peroxide as acceptor	10	957	34	9455	// CADAFLAG00003518 // CADAFLAG00006226 // CADAFLAG00009305 // CADAFLAG00000001 // CADAFLAG00012648 // CADAFLAG00002054 // CADAFLAG00002813 // CADAFLAG00010239 // CADAFLAG00003995 // CADAFLAG00011762
GO:0043603	P	0.00099	0.088		1.91698	cellular amide metabolic process	26	957	134	9455	// CADAFLAG00007488 // CADAFLAG00002313 // CADAFLAG00008528 // CADAFLAG00003850 // CADAFLAG00003676 // CADAFLAG00000742 // CADAFLAG00002565 // CADAFLAG00007273 // CADAFLAG00000821 // CADAFLAG00001824 // CADAFLAG00007460 // CADAFLAG00002446 // CADAFLAG00001851 // CADAFLAG00010929 // CADAFLAG00008188 // CADAFLAG00008070 // CADAFLAG00006003 // CADAFLAG00009072 // CADAFLAG00009909 // CADAFLAG00002188…
GO:0043945	P	0.001	0.088		4.55992	positive regulation of asexual sporulation resulting in formation of a cellular spore	6	957	13	9455	// CADAFLAG00007382 // CADAFLAG00008939 // CADAFLAG00002054 // CADAFLAG00008070 // CADAFLAG00002662 // CADAFLAG00007346
GO:0034599	P	0.00096	0.088		2.42947	cellular response to oxidative stress	15	957	61	9455	// CADAFLAG00002335 // CADAFLAG00006226 // CADAFLAG00008939 // CADAFLAG00009305 // CADAFLAG00005725 // CADAFLAG00011762 // CADAFLAG00005768 // CADAFLAG00008547 // CADAFLAG00004218 // CADAFLAG00002662 // CADAFLAG00010349 // CADAFLAG00009086 // CADAFLAG00002065 // CADAFLAG00009992 // CADAFLAG00003058
GO:0006098	P	0.0012	0.099		2.46996	pentose-phosphate shunt	14	957	56	9455	// CADAFLAG00009909 // CADAFLAG00003676 // CADAFLAG00002188 // CADAFLAG00003850 // CADAFLAG00002565 // CADAFLAG00007346 // CADAFLAG00010929 // CADAFLAG00007273 // CADAFLAG00000821 // CADAFLAG00001824 // CADAFLAG00012310 // CADAFLAG00003058 // CADAFLAG00002106 // CADAFLAG00002446
GO:0006740	P	0.0012	0.099		2.46996	NADPH regeneration	14	957	56	9455	// CADAFLAG00009909 // CADAFLAG00003676 // CADAFLAG00002188 // CADAFLAG00003850 // CADAFLAG00002565 // CADAFLAG00007346 // CADAFLAG00010929 // CADAFLAG00007273 // CADAFLAG00000821 // CADAFLAG00001824 // CADAFLAG00012310 // CADAFLAG00003058 // CADAFLAG00002106 // CADAFLAG00002446
GO:0050793	P	0.0012	0.1		2.23943	regulation of developmental process	17	957	75	9455	// CADAFLAG00002065 // CADAFLAG00007382 // CADAFLAG00008939 // CADAFLAG00010212 // CADAFLAG00002054 // CADAFLAG00012102 // CADAFLAG00008070 // CADAFLAG00002662 // CADAFLAG00009871 // CADAFLAG00001037 // CADAFLAG00009043 // CADAFLAG00003739 // CADAFLAG00007282 // CADAFLAG00007346 // CADAFLAG00011194 // CADAFLAG00002251 // CADAFLAG00010930
GO:0022603	P	0.0013	0.11		2.29098	regulation of anatomical structure morphogenesis	16	957	69	9455	// CADAFLAG00002065 // CADAFLAG00007382 // CADAFLAG00008939 // CADAFLAG00002054 // CADAFLAG00012102 // CADAFLAG00008070 // CADAFLAG00002662 // CADAFLAG00009871 // CADAFLAG00010930 // CADAFLAG00009043 // CADAFLAG00003739 // CADAFLAG00007282 // CADAFLAG00007346 // CADAFLAG00011194 // CADAFLAG00002251 // CADAFLAG00001037
GO:0032324	P	0.0016	0.11		4.23421	molybdopterin cofactor biosynthetic process	6	957	14	9455	// CADAFLAG00004782 // CADAFLAG00011912 // CADAFLAG00001096 // CADAFLAG00001733 // CADAFLAG00004387 // CADAFLAG00011966
GO:0006804	P	0.0015	0.11		2.90583	peroxidase reaction	10	957	34	9455	// CADAFLAG00003518 // CADAFLAG00006226 // CADAFLAG00009305 // CADAFLAG00000001 // CADAFLAG00012648 // CADAFLAG00002054 // CADAFLAG00002813 // CADAFLAG00010239 // CADAFLAG00003995 // CADAFLAG00011762
GO:0051189	P	0.0016	0.11		4.23421	prosthetic group metabolic process	6	957	14	9455	// CADAFLAG00004782 // CADAFLAG00011912 // CADAFLAG00001096 // CADAFLAG00001733 // CADAFLAG00004387 // CADAFLAG00011966
GO:0070301	P	0.0016	0.11		4.23421	cellular response to hydrogen peroxide	6	957	14	9455	// CADAFLAG00002065 // CADAFLAG00006226 // CADAFLAG00009305 // CADAFLAG00011762 // CADAFLAG00010349 // CADAFLAG00009086
GO:0043938	P	0.0015	0.11		2.90583	positive regulation of sporulation	10	957	34	9455	// CADAFLAG00007382 // CADAFLAG00008939 // CADAFLAG00002054 // CADAFLAG00008070 // CADAFLAG00002662 // CADAFLAG00011194 // CADAFLAG00007282 // CADAFLAG00007346 // CADAFLAG00002251 // CADAFLAG00010930
GO:0043934	P	0.0014	0.11		1.78551	sporulation	30	957	166	9455	// CADAFLAG00002054 // CADAFLAG00006855 // CADAFLAG00006226 // CADAFLAG00001264 // CADAFLAG00009043 // CADAFLAG00009141 // CADAFLAG00009760 // CADAFLAG00011194 // CADAFLAG00010682 // CADAFLAG00011234 // CADAFLAG00009850 // CADAFLAG00007346 // CADAFLAG00009871 // CADAFLAG00009992 // CADAFLAG00010930 // CADAFLAG00002065 // CADAFLAG00007382 // CADAFLAG00012108 // CADAFLAG00004218 // CADAFLAG00005613…
GO:0043545	P	0.0016	0.11		4.23421	molybdopterin cofactor metabolic process	6	957	14	9455	// CADAFLAG00004782 // CADAFLAG00011912 // CADAFLAG00001096 // CADAFLAG00001733 // CADAFLAG00004387 // CADAFLAG00011966
GO:0030154	P	0.0016	0.11		1.91223	cell differentiation	24	957	124	9455	// CADAFLAG00002054 // CADAFLAG00006855 // CADAFLAG00009043 // CADAFLAG00009141 // CADAFLAG00009760 // CADAFLAG00011194 // CADAFLAG00010682 // CADAFLAG00011234 // CADAFLAG00007346 // CADAFLAG00009992 // CADAFLAG00002065 // CADAFLAG00007382 // CADAFLAG00012108 // CADAFLAG00006226 // CADAFLAG00005613 // CADAFLAG00012102 // CADAFLAG00008070 // CADAFLAG00003739 // CADAFLAG00001037 // CADAFLAG00000470…
GO:0046164	P	0.0016	0.11		1.88546	alcohol catabolic process	25	957	131	9455	// CADAFLAG00002335 // CADAFLAG00006003 // CADAFLAG00003850 // CADAFLAG00007996 // CADAFLAG00003022 // CADAFLAG00003676 // CADAFLAG00002565 // CADAFLAG00007273 // CADAFLAG00000821 // CADAFLAG00001824 // CADAFLAG00002446 // CADAFLAG00013316 // CADAFLAG00005767 // CADAFLAG00010929 // CADAFLAG00008188 // CADAFLAG00005768 // CADAFLAG00002904 // CADAFLAG00009909 // CADAFLAG00002188 // CADAFLAG00003012…
GO:0055086	P	0.0017	0.11		1.42794	nucleobase, nucleoside and nucleotide metabolic process	74	957	512	9455	// CADAFLAG00004993 // CADAFLAG00006231 // CADAFLAG00005777 // CADAFLAG00011804 // CADAFLAG00011023 // CADAFLAG00011642 // CADAFLAG00002313 // CADAFLAG00010558 // CADAFLAG00008275 // CADAFLAG00002106 // CADAFLAG00005533 // CADAFLAG00001225 // CADAFLAG00003850 // CADAFLAG00006362 // CADAFLAG00003676 // CADAFLAG00001728 // CADAFLAG00001093 // CADAFLAG00009156 // CADAFLAG00007377 // CADAFLAG00001730…
GO:0034305	P	0.0017	0.11		2.46996	regulation of asexual sporulation	13	957	52	9455	// CADAFLAG00007382 // CADAFLAG00008939 // CADAFLAG00002054 // CADAFLAG00008070 // CADAFLAG00002662 // CADAFLAG00009871 // CADAFLAG00011194 // CADAFLAG00009043 // CADAFLAG00003739 // CADAFLAG00007282 // CADAFLAG00007346 // CADAFLAG00002251 // CADAFLAG00010930
GO:0000003	P	0.0019	0.13		1.66203	reproduction	36	957	214	9455	// CADAFLAG00010049 // CADAFLAG00008009 // CADAFLAG00002054 // CADAFLAG00006855 // CADAFLAG00002662 // CADAFLAG00001264 // CADAFLAG00009043 // CADAFLAG00009141 // CADAFLAG00009760 // CADAFLAG00011194 // CADAFLAG00010682 // CADAFLAG00011234 // CADAFLAG00009850 // CADAFLAG00009871 // CADAFLAG00002506 // CADAFLAG00009992 // CADAFLAG00010930 // CADAFLAG00002065 // CADAFLAG00007382 // CADAFLAG00012108…
GO:0044281	P	0.0023	0.15		1.21323	small molecule metabolic process	258	957	2101	9455	// CADAFLAG00013446 // CADAFLAG00000297 // CADAFLAG00005777 // CADAFLAG00007152 // CADAFLAG00006862 // CADAFLAG00001111 // CADAFLAG00011252 // CADAFLAG00011102 // CADAFLAG00002813 // CADAFLAG00010926 // CADAFLAG00001485 // CADAFLAG00008441 // CADAFLAG00003702 // CADAFLAG00011668 // CADAFLAG00007996 // CADAFLAG00002566 // CADAFLAG00010682 // CADAFLAG00000574 // CADAFLAG00008595 // CADAFLAG00001518…
GO:0032787	P	0.0023	0.15		1.43945	monocarboxylic acid metabolic process	66	957	453	9455	// CADAFLAG00010770 // CADAFLAG00005773 // CADAFLAG00002335 // CADAFLAG00000297 // CADAFLAG00008581 // CADAFLAG00002054 // CADAFLAG00006226 // CADAFLAG00003443 // CADAFLAG00004001 // CADAFLAG00008502 // CADAFLAG00003927 // CADAFLAG00007996 // CADAFLAG00003675 // CADAFLAG00002566 // CADAFLAG00000470 // CADAFLAG00005485 // CADAFLAG00010682 // CADAFLAG00000662 // CADAFLAG00012635 // CADAFLAG00011231…
GO:0043687	P	0.0024	0.15		1.49443	post-translational protein modification	54	957	357	9455	// CADAFLAG00013447 // CADAFLAG00006862 // CADAFLAG00008272 // CADAFLAG00007363 // CADAFLAG00008009 // CADAFLAG00002056 // CADAFLAG00002146 // CADAFLAG00002055 // CADAFLAG00009044 // CADAFLAG00004387 // CADAFLAG00001264 // CADAFLAG00005976 // CADAFLAG00003725 // CADAFLAG00002531 // CADAFLAG00009141 // CADAFLAG00005501 // CADAFLAG00011190 // CADAFLAG00009855 // CADAFLAG00007237 // CADAFLAG00004341…
GO:0042542	P	0.0024	0.15		3.95193	response to hydrogen peroxide	6	957	15	9455	// CADAFLAG00002065 // CADAFLAG00006226 // CADAFLAG00009305 // CADAFLAG00011762 // CADAFLAG00010349 // CADAFLAG00009086
GO:0023060	P	0.0029	0.17		1.69213	signal transmission	31	957	181	9455	// CADAFLAG00011928 // CADAFLAG00004203 // CADAFLAG00010049 // CADAFLAG00008009 // CADAFLAG00000177 // CADAFLAG00003968 // CADAFLAG00003702 // CADAFLAG00000156 // CADAFLAG00006996 // CADAFLAG00006188 // CADAFLAG00010716 // CADAFLAG00005952 // CADAFLAG00000747 // CADAFLAG00012553 // CADAFLAG00002118 // CADAFLAG00004590 // CADAFLAG00009955 // CADAFLAG00002506 // CADAFLAG00002375 // CADAFLAG00001830…
GO:0045733	P	0.0029	0.18		4.49083	acetate catabolic process	5	957	11	9455	// CADAFLAG00003675 // CADAFLAG00008125 // CADAFLAG00000346 // CADAFLAG00011231 // CADAFLAG00010931
GO:0015976	P	0.0031	0.18		2.41955	carbon utilization	12	957	49	9455	// CADAFLAG00003675 // CADAFLAG00003676 // CADAFLAG00008581 // CADAFLAG00011231 // CADAFLAG00003012 // CADAFLAG00002565 // CADAFLAG00007346 // CADAFLAG00004946 // CADAFLAG00007273 // CADAFLAG00003850 // CADAFLAG00002106 // CADAFLAG00010931
GO:0001883	F	0.004	0.18		1.28821	purine nucleoside binding	121	957	928	9455	// CADAFLAG00006862 // CADAFLAG00010899 // CADAFLAG00005777 // CADAFLAG00004203 // CADAFLAG00004739 // CADAFLAG00010759 // CADAFLAG00002662 // CADAFLAG00001485 // CADAFLAG00012553 // CADAFLAG00010442 // CADAFLAG00011941 // CADAFLAG00002506 // CADAFLAG00001448 // CADAFLAG00007382 // CADAFLAG00011749 // CADAFLAG00008771 // CADAFLAG00006348 // CADAFLAG00002561 // CADAFLAG00011112 // CADAFLAG00003473…
GO:0001882	F	0.0037	0.18		1.29051	nucleoside binding	122	957	934	9455	// CADAFLAG00006862 // CADAFLAG00010899 // CADAFLAG00005777 // CADAFLAG00004203 // CADAFLAG00004739 // CADAFLAG00010759 // CADAFLAG00002662 // CADAFLAG00001485 // CADAFLAG00012553 // CADAFLAG00010442 // CADAFLAG00011941 // CADAFLAG00002506 // CADAFLAG00001448 // CADAFLAG00007382 // CADAFLAG00011749 // CADAFLAG00008771 // CADAFLAG00006348 // CADAFLAG00002561 // CADAFLAG00011112 // CADAFLAG00003473…
GO:0016830	F	0.0039	0.18		1.93522	carbon-carbon lyase activity	19	957	97	9455	// CADAFLAG00010922 // CADAFLAG00010682 // CADAFLAG00006864 // CADAFLAG00011935 // CADAFLAG00010212 // CADAFLAG00002652 // CADAFLAG00000574 // CADAFLAG00003012 // CADAFLAG00003850 // CADAFLAG00002565 // CADAFLAG00001520 // CADAFLAG00008509 // CADAFLAG00003308 // CADAFLAG00012309 // CADAFLAG00000671 // CADAFLAG00008506 // CADAFLAG00011231 // CADAFLAG00009473 // CADAFLAG00010931
GO:0030554	F	0.0039	0.18		1.2896	adenyl nucleotide binding	121	957	927	9455	// CADAFLAG00006862 // CADAFLAG00010899 // CADAFLAG00005777 // CADAFLAG00004203 // CADAFLAG00004739 // CADAFLAG00010759 // CADAFLAG00002662 // CADAFLAG00001485 // CADAFLAG00012553 // CADAFLAG00010442 // CADAFLAG00011941 // CADAFLAG00002506 // CADAFLAG00001448 // CADAFLAG00007382 // CADAFLAG00011749 // CADAFLAG00008771 // CADAFLAG00006348 // CADAFLAG00002561 // CADAFLAG00011112 // CADAFLAG00003473…
GO:0023052	P	0.0035	0.2		1.53068	signaling	44	957	284	9455	// CADAFLAG00011928 // CADAFLAG00010755 // CADAFLAG00011844 // CADAFLAG00004203 // CADAFLAG00010049 // CADAFLAG00008009 // CADAFLAG00002580 // CADAFLAG00006226 // CADAFLAG00000177 // CADAFLAG00003739 // CADAFLAG00003702 // CADAFLAG00000156 // CADAFLAG00006996 // CADAFLAG00009912 // CADAFLAG00010716 // CADAFLAG00009911 // CADAFLAG00008435 // CADAFLAG00005952 // CADAFLAG00011234 // CADAFLAG00000747…
GO:0034614	P	0.0036	0.2		3.70494	cellular response to reactive oxygen species	6	957	16	9455	// CADAFLAG00002065 // CADAFLAG00006226 // CADAFLAG00009305 // CADAFLAG00011762 // CADAFLAG00010349 // CADAFLAG00009086
GO:0023046	P	0.004	0.22		1.65554	signaling process	31	957	185	9455	// CADAFLAG00011928 // CADAFLAG00004203 // CADAFLAG00010049 // CADAFLAG00008009 // CADAFLAG00000177 // CADAFLAG00003968 // CADAFLAG00003702 // CADAFLAG00000156 // CADAFLAG00006996 // CADAFLAG00006188 // CADAFLAG00010716 // CADAFLAG00005952 // CADAFLAG00000747 // CADAFLAG00012553 // CADAFLAG00002118 // CADAFLAG00004590 // CADAFLAG00009955 // CADAFLAG00002506 // CADAFLAG00002375 // CADAFLAG00001830…
GO:0016833	F	0.005	0.22		3.487	oxo-acid-lyase activity	6	957	17	9455	// CADAFLAG00010922 // CADAFLAG00000671 // CADAFLAG00011231 // CADAFLAG00001520 // CADAFLAG00008506 // CADAFLAG00010931
GO:0017076	F	0.0055	0.23		1.26105	purine nucleotide binding	133	957	1042	9455	// CADAFLAG00006862 // CADAFLAG00010899 // CADAFLAG00005777 // CADAFLAG00004203 // CADAFLAG00010049 // CADAFLAG00004739 // CADAFLAG00010759 // CADAFLAG00002662 // CADAFLAG00001485 // CADAFLAG00012553 // CADAFLAG00010442 // CADAFLAG00011941 // CADAFLAG00002506 // CADAFLAG00001448 // CADAFLAG00007382 // CADAFLAG00011749 // CADAFLAG00008771 // CADAFLAG00006348 // CADAFLAG00002561 // CADAFLAG00011112…
GO:0009820	P	0.0043	0.24		1.85247	alkaloid metabolic process	21	957	112	9455	// CADAFLAG00009909 // CADAFLAG00003676 // CADAFLAG00007273 // CADAFLAG00002188 // CADAFLAG00012310 // CADAFLAG00008188 // CADAFLAG00006003 // CADAFLAG00003058 // CADAFLAG00008528 // CADAFLAG00002565 // CADAFLAG00007346 // CADAFLAG00010929 // CADAFLAG00007668 // CADAFLAG00005876 // CADAFLAG00000821 // CADAFLAG00001824 // CADAFLAG00002446 // CADAFLAG00003850 // CADAFLAG00010826 // CADAFLAG00002106…
GO:0045881	P	0.0048	0.24		3.14358	positive regulation of sporulation resulting in formation of a cellular spore	7	957	22	9455	// CADAFLAG00007382 // CADAFLAG00008939 // CADAFLAG00002054 // CADAFLAG00008070 // CADAFLAG00002662 // CADAFLAG00007282 // CADAFLAG00007346
GO:0051701	P	0.0046	0.24		4.1166	interaction with host	5	957	12	9455	// CADAFLAG00009098 // CADAFLAG00004201 // CADAFLAG00007346 // CADAFLAG00010682 // CADAFLAG00001276
GO:0016568	P	0.0047	0.24		2.08729	chromatin modification	15	957	71	9455	// CADAFLAG00009914 // CADAFLAG00010863 // CADAFLAG00010840 // CADAFLAG00007488 // CADAFLAG00002044 // CADAFLAG00001519 // CADAFLAG00003022 // CADAFLAG00005613 // CADAFLAG00001543 // CADAFLAG00007346 // CADAFLAG00005976 // CADAFLAG00011133 // CADAFLAG00000785 // CADAFLAG00009141 // CADAFLAG00003343
GO:0006200	P	0.0047	0.24		1.8113	ATP catabolic process	22	957	120	9455	// CADAFLAG00011642 // CADAFLAG00008275 // CADAFLAG00001225 // CADAFLAG00001093 // CADAFLAG00007377 // CADAFLAG00002506 // CADAFLAG00012367 // CADAFLAG00010922 // CADAFLAG00011749 // CADAFLAG00006179 // CADAFLAG00006178 // CADAFLAG00006348 // CADAFLAG00003473 // CADAFLAG00010701 // CADAFLAG00001585 // CADAFLAG00000442 // CADAFLAG00006099 // CADAFLAG00010510 // CADAFLAG00003054 // CADAFLAG00001730…
GO:0019748	P	0.0045	0.24		1.50942	secondary metabolic process	44	957	288	9455	// CADAFLAG00008009 // CADAFLAG00006003 // CADAFLAG00008528 // CADAFLAG00008505 // CADAFLAG00011668 // CADAFLAG00003676 // CADAFLAG00009765 // CADAFLAG00012416 // CADAFLAG00010682 // CADAFLAG00009766 // CADAFLAG00003850 // CADAFLAG00002565 // CADAFLAG00004590 // CADAFLAG00007273 // CADAFLAG00005876 // CADAFLAG00000821 // CADAFLAG00001824 // CADAFLAG00003338 // CADAFLAG00009323 // CADAFLAG00010930…
GO:0051094	P	0.0047	0.24		2.53329	positive regulation of developmental process	10	957	39	9455	// CADAFLAG00007382 // CADAFLAG00008939 // CADAFLAG00002054 // CADAFLAG00008070 // CADAFLAG00002662 // CADAFLAG00011194 // CADAFLAG00007282 // CADAFLAG00007346 // CADAFLAG00002251 // CADAFLAG00010930
GO:0006869	P	0.0046	0.24		4.1166	lipid transport	5	957	12	9455	// CADAFLAG00008771 // CADAFLAG00008125 // CADAFLAG00001518 // CADAFLAG00002458 // CADAFLAG00008435
GO:0045597	P	0.0048	0.24		3.14358	positive regulation of cell differentiation	7	957	22	9455	// CADAFLAG00007382 // CADAFLAG00008939 // CADAFLAG00002054 // CADAFLAG00008070 // CADAFLAG00002662 // CADAFLAG00007282 // CADAFLAG00007346
GO:0000302	P	0.005	0.25		3.487	response to reactive oxygen species	6	957	17	9455	// CADAFLAG00002065 // CADAFLAG00006226 // CADAFLAG00009305 // CADAFLAG00011762 // CADAFLAG00010349 // CADAFLAG00009086
GO:0019318	P	0.005	0.25		1.59201	hexose metabolic process	34	957	211	9455	// CADAFLAG00002335 // CADAFLAG00004107 // CADAFLAG00003443 // CADAFLAG00004001 // CADAFLAG00008441 // CADAFLAG00003850 // CADAFLAG00007996 // CADAFLAG00003676 // CADAFLAG00012539 // CADAFLAG00001727 // CADAFLAG00002565 // CADAFLAG00007273 // CADAFLAG00000821 // CADAFLAG00001824 // CADAFLAG00002446 // CADAFLAG00010926 // CADAFLAG00010929 // CADAFLAG00008188 // CADAFLAG00002306 // CADAFLAG00005768…
GO:0019321	P	0.0055	0.26		2.36257	pentose metabolic process	11	957	46	9455	// CADAFLAG00002335 // CADAFLAG00003676 // CADAFLAG00010926 // CADAFLAG00008426 // CADAFLAG00002148 // CADAFLAG00005768 // CADAFLAG00007346 // CADAFLAG00003443 // CADAFLAG00011562 // CADAFLAG00003058 // CADAFLAG00002446
GO:0006090	P	0.0059	0.28		1.80414	pyruvate metabolic process	21	957	115	9455	// CADAFLAG00002335 // CADAFLAG00003012 // CADAFLAG00002185 // CADAFLAG00008581 // CADAFLAG00002446 // CADAFLAG00000297 // CADAFLAG00010926 // CADAFLAG00005768 // CADAFLAG00002566 // CADAFLAG00005963 // CADAFLAG00006440 // CADAFLAG00002904 // CADAFLAG00002106 // CADAFLAG00004001 // CADAFLAG00000620 // CADAFLAG00004946 // CADAFLAG00001824 // CADAFLAG00005014 // CADAFLAG00010436 // CADAFLAG00007996…
GO:0051704	P	0.0059	0.28		2.09572	multi-organism process	14	957	66	9455	// CADAFLAG00004201 // CADAFLAG00008939 // CADAFLAG00010682 // CADAFLAG00001276 // CADAFLAG00002054 // CADAFLAG00009850 // CADAFLAG00002662 // CADAFLAG00007346 // CADAFLAG00004590 // CADAFLAG00004419 // CADAFLAG00002506 // CADAFLAG00009098 // CADAFLAG00006075 // CADAFLAG00012108
GO:0046700	P	0.0061	0.28		1.53238	heterocycle catabolic process	38	957	245	9455	// CADAFLAG00006231 // CADAFLAG00011642 // CADAFLAG00002313 // CADAFLAG00008275 // CADAFLAG00001225 // CADAFLAG00009912 // CADAFLAG00009911 // CADAFLAG00001093 // CADAFLAG00007377 // CADAFLAG00002506 // CADAFLAG00007460 // CADAFLAG00012367 // CADAFLAG00010922 // CADAFLAG00006112 // CADAFLAG00011749 // CADAFLAG00006179 // CADAFLAG00006178 // CADAFLAG00006348 // CADAFLAG00003473 // CADAFLAG00010701…
GO:0010181	F	0.007	0.28		2.00267	FMN binding	15	957	74	9455	// CADAFLAG00010436 // CADAFLAG00009808 // CADAFLAG00002976 // CADAFLAG00002185 // CADAFLAG00003427 // CADAFLAG00003515 // CADAFLAG00004669 // CADAFLAG00006002 // CADAFLAG00003626 // CADAFLAG00006295 // CADAFLAG00003812 // CADAFLAG00012235 // CADAFLAG00004119 // CADAFLAG00005014 // CADAFLAG00009508
GO:0070647	P	0.0062	0.29		1.97597	protein modification by small protein conjugation or removal	16	957	80	9455	// CADAFLAG00013447 // CADAFLAG00005040 // CADAFLAG00003401 // CADAFLAG00010107 // CADAFLAG00005982 // CADAFLAG00009855 // CADAFLAG00002056 // CADAFLAG00002055 // CADAFLAG00009044 // CADAFLAG00004341 // CADAFLAG00002924 // CADAFLAG00004387 // CADAFLAG00003725 // CADAFLAG00003969 // CADAFLAG00003408 // CADAFLAG00002013
GO:0051186	P	0.0065	0.29		1.4227	cofactor metabolic process	54	957	375	9455	// CADAFLAG00010652 // CADAFLAG00005777 // CADAFLAG00008581 // CADAFLAG00006003 // CADAFLAG00008528 // CADAFLAG00002565 // CADAFLAG00004387 // CADAFLAG00003850 // CADAFLAG00010264 // CADAFLAG00011912 // CADAFLAG00001215 // CADAFLAG00004918 // CADAFLAG00003676 // CADAFLAG00010682 // CADAFLAG00011231 // CADAFLAG00001096 // CADAFLAG00002566 // CADAFLAG00000624 // CADAFLAG00002780 // CADAFLAG00004088…
GO:0071470	P	0.0065	0.29		2.3123	cellular response to osmotic stress	11	957	47	9455	// CADAFLAG00002335 // CADAFLAG00002004 // CADAFLAG00010926 // CADAFLAG00000671 // CADAFLAG00010044 // CADAFLAG00004123 // CADAFLAG00002148 // CADAFLAG00006003 // CADAFLAG00012553 // CADAFLAG00002217 // CADAFLAG00008283
GO:0042559	P	0.0068	0.29		2.72547	pteridine and derivative biosynthetic process	8	957	29	9455	// CADAFLAG00010652 // CADAFLAG00004782 // CADAFLAG00011912 // CADAFLAG00002652 // CADAFLAG00001096 // CADAFLAG00001733 // CADAFLAG00004387 // CADAFLAG00011966
GO:0048522	P	0.007	0.29		1.87197	positive regulation of cellular process	18	957	95	9455	// CADAFLAG00003675 // CADAFLAG00003022 // CADAFLAG00007382 // CADAFLAG00008939 // CADAFLAG00010049 // CADAFLAG00008394 // CADAFLAG00002054 // CADAFLAG00009850 // CADAFLAG00008070 // CADAFLAG00002662 // CADAFLAG00011194 // CADAFLAG00011133 // CADAFLAG00009955 // CADAFLAG00007282 // CADAFLAG00007346 // CADAFLAG00009141 // CADAFLAG00010930 // CADAFLAG00006154
GO:0071474	P	0.0069	0.29		3.79994	cellular hyperosmotic response	5	957	13	9455	// CADAFLAG00012553 // CADAFLAG00002335 // CADAFLAG00002148 // CADAFLAG00006003 // CADAFLAG00010926
[truncated: 712 more rows]

## Sheet: Men vs Ctrl 48h Upreg
GO_acc	term_type	pvalue	FDR		Enrichment-Score	Term	queryitem	querytotal	refitem	reftotal	entries
[truncated: 604 more rows]

## Sheet: Men vs Ctrl 48h Downreg
GO_acc	term_type	pvalue	FDR		Enrichment-Score	Term	queryitem	querytotal	refitem	reftotal	entries
[truncated: 306 more rows]

## Sheet: Men vs Ctrl 96h Upreg
GO_acc	term_type	pvalue	FDR		Enrichment-Score	Term	queryitem	querytotal	refitem	reftotal	entries
[truncated: 662 more rows]

[truncated: 1 more sheets: Men vs Ctrl 96h Downreg]
