# Supplementary material for: Menadione-Induced Oxidative Stress Re-Shapes the Oxylipin Profile of Aspergillus flavus and Its Lifestyle
Source: Toxins (Basel). 2015 Oct 23;7(10):4315–29. doi: 10.3390/toxins7104315 (PMC4626736; doi:10.3390/toxins7104315)
Supplement: Supplementary file 1 [file toxins-07-04315-s001.zip › toxins-94836-supplementary materials/toxins-94836-supplementary_file_4.xls]

## Sheet: 24h up
Gene	logFC	logCPM	PValue	FDR	description
CADAFLAG00010117	9.28312	3.98849	1.24259595403727e-18	2.50576331266478e-17	Putative uncharacterized protein [Source:UniProtKB/TrEMBL%3BAcc:B8NPI7]
CADAFLAG00001829	7.95791	7.27711	8.98115759999032e-162	1.86730654307385e-159	ABC multidrug transporter%2C putative [Source:UniProtKB/TrEMBL%3BAcc:B8N0L0]
CADAFLAG00007806	7.95104	2.73452	1.40970142122932e-07	1.26957352043349e-06	AflM/ ver-1/ dehydrogenase/ ketoreductase [Source:UniProtKB/TrEMBL%3BAcc:B8NHZ4]
CADAFLAG00007795	7.68918	2.49678	4.40833187082282e-07	3.76754599789173e-06	AflK/ vbs/ VERB synthase [Source:UniProtKB/TrEMBL%3BAcc:B8NHY3]
CADAFLAG00010118	7.56055	2.38148	3.10938539890309e-06	2.38070339843634e-05	Putative uncharacterized protein [Source:UniProtKB/TrEMBL%3BAcc:B8NPI8]
CADAFLAG00000232	7.41932	2.25613	1.13571285303488e-05	7.94406107583968e-05	Decarboxylase DEC1%2C putative [Source:UniProtKB/TrEMBL%3BAcc:B8MWJ2]
CADAFLAG00004497	7.18325	6.5291	8.14682792938307e-97	8.25568050423785e-95	NmrA-like family protein [Source:UniProtKB/TrEMBL%3BAcc:B8N8G7]
CADAFLAG00007798	6.88705	1.79725	0.000527597	0.00269395	Demethylsterigmatocystin 6-O-methyltransferase [Source:UniProtKB/Swiss-Prot%3BAcc:Q9P900]
CADAFLAG00004536	6.7364	1.67184	0.00185359	0.00826034	Putative uncharacterized protein [Source:UniProtKB/TrEMBL%3BAcc:B8N8K6]
CADAFLAG00008105	4.90315	3.41891	2.55955142448388e-10	3.02012041368406e-09	Putative uncharacterized protein [Source:UniProtKB/TrEMBL%3BAcc:B8NJG0]
CADAFLAG00009668	4.74922	3.27597	4.85644494747789e-09	5.06170005372825e-08	Putative uncharacterized protein [Source:UniProtKB/TrEMBL%3BAcc:B8NP04]
CADAFLAG00007807	4.60281	3.14098	1.05467396499995e-08	1.06074339815967e-07	Norsolorinic acid reductase [Source:UniProtKB/Swiss-Prot%3BAcc:Q00049]
CADAFLAG00011021	4.5897	9.20822	0	0	Amidohydrolase family protein [Source:UniProtKB/TrEMBL%3BAcc:B8NSS8]
CADAFLAG00001852	4.52362	3.0684	3.46661973211545e-08	3.30205113345815e-07	Putative uncharacterized protein [Source:UniProtKB/TrEMBL%3BAcc:B8N0N3]
CADAFLAG00007814	4.43983	2.99196	2.03422734309378e-07	1.80108278490219e-06	AflD / nor-1 / reductase [Source:UniProtKB/TrEMBL%3BAcc:B8NI02]
CADAFLAG00002772	4.35014	5.51837	3.19351261139843e-39	1.26679501910703e-37	Putative uncharacterized protein [Source:UniProtKB/TrEMBL%3BAcc:B8N203]
CADAFLAG00011679	4.33594	4.33522	4.62945964312575e-18	9.01884553092947e-17	Hscarg dehydrogenase%2C putative [Source:UniProtKB/TrEMBL%3BAcc:B8NTL1]
CADAFLAG00012857	4.31996	2.88327	6.54169162115036e-07	5.47821244857307e-06	Cytochrome P450%2C putative [Source:UniProtKB/TrEMBL%3BAcc:B8NXC7]
CADAFLAG00003478	4.18923	2.76567	3.69718098412651e-06	2.77957016755496e-05	NAD dependent epimerase/dehydratase%2C putative [Source:UniProtKB/TrEMBL%3BAcc:B8N609]
CADAFLAG00006934	4.18923	2.76567	3.69718098412651e-06	2.77957016755496e-05	Glutaminyl-peptide cyclotransferase%2C putative [Source:UniProtKB/TrEMBL%3BAcc:B8NFJ1]
CADAFLAG00009591	4.08276	2.6707	2.03120369139921e-05	0.000136185	Cortactin-binding protein%2C putative [Source:UniProtKB/TrEMBL%3BAcc:B8NN99]
CADAFLAG00011462	3.75623	3.25452	3.69041963846856e-08	3.50691650278111e-07	Putative uncharacterized protein [Source:UniProtKB/TrEMBL%3BAcc:B8NU52]
CADAFLAG00005970	3.75317	2.38167	9.11287013379541e-05	0.000549735	AflYg/ npgA protein%2C putative [Source:UniProtKB/TrEMBL%3BAcc:B8NBR8]
CADAFLAG00001339	3.70613	2.34109	0.000161568	0.000921639	Putative uncharacterized protein [Source:UniProtKB/TrEMBL%3BAcc:B8MZS0]
CADAFLAG00001048	3.6575	2.29933	0.000285156	0.00154133	Putative uncharacterized protein [Source:UniProtKB/TrEMBL%3BAcc:B8MYX9]
CADAFLAG00007822	3.63107	3.14117	3.44016257308864e-07	2.96744781608555e-06	FAD dependent oxidoreductase%2C putative [Source:UniProtKB/TrEMBL%3BAcc:B8NI10]
CADAFLAG00009980	3.60718	2.25633	0.000500804	0.0025666	Putative uncharacterized protein [Source:UniProtKB/TrEMBL%3BAcc:B8NNM1]
CADAFLAG00003829	3.5857	3.63539	1.45384342117729e-09	1.59525912793239e-08	Putative uncharacterized protein [Source:UniProtKB/TrEMBL%3BAcc:B8N711]
CADAFLAG00007791	3.55503	2.21199	0.000500804	0.0025666	Putative uncharacterized protein [Source:UniProtKB/TrEMBL%3BAcc:B8NHX9]
CADAFLAG00007797	3.55503	2.21199	0.000500804	0.0025666	Sterigmatocystin 8-O-methyltransferase [Source:UniProtKB/Swiss-Prot%3BAcc:P55790]
CADAFLAG00011384	3.55503	2.21199	0.000500804	0.0025666	Multicopper oxidase%2C putative [Source:UniProtKB/TrEMBL%3BAcc:B8NTB1]
CADAFLAG00008471	3.55041	3.06859	1.03328373689858e-06	8.43056061113665e-06	Putative uncharacterized protein [Source:UniProtKB/TrEMBL%3BAcc:B8NJZ8]
CADAFLAG00010150	3.46306	4.6802	5.85634966854252e-19	1.1990105374016e-17	Efflux pump antibiotic resistance protein%2C putative [Source:UniProtKB/TrEMBL%3BAcc:B8NPM0]
CADAFLAG00005373	3.44472	2.119	0.00151919	0.00692363	Choline transport protein%2C putative [Source:UniProtKB/TrEMBL%3BAcc:B8NAK1]
CADAFLAG00006699	3.44472	2.119	0.00151919	0.00692363	C6 finger domain protein%2C putative [Source:UniProtKB/TrEMBL%3BAcc:B8NF46]
CADAFLAG00011802	3.43033	3.88079	4.74179522875093e-11	5.96259735802997e-10	Serine carboxypeptidase (CpdS)%2C putative [Source:UniProtKB/TrEMBL%3BAcc:B8NUL2]
CADAFLAG00012875	3.4011	6.56346	9.69887548000731e-65	5.93699184839635e-63	Putative uncharacterized protein [Source:UniProtKB/TrEMBL%3BAcc:B8NXE5]
CADAFLAG00003631	3.37415	2.91141	4.56354723636454e-06	3.39493005079087e-05	Putative uncharacterized protein [Source:UniProtKB/TrEMBL%3BAcc:B8N6Z3]
CADAFLAG00007906	3.30834	4.53637	9.56445181614672e-17	1.76357376836259e-15	Extracellular proline-serine rich protein [Source:UniProtKB/TrEMBL%3BAcc:B8NI76]
CADAFLAG00004589	3.28899	4.51846	2.73570680343277e-16	4.87295248782804e-15	NADH oxidase%2C putative [Source:UniProtKB/TrEMBL%3BAcc:B8N8Q9]
CADAFLAG00006814	3.25999	3.33936	1.57532508835246e-07	1.41259278371727e-06	Putative allantoate permease of the major facilitator superfamily [Source:UniProtKB/TrEMBL%3BAcc:B8NEK7]
CADAFLAG00007355	3.21601	3.68487	1.70687734252323e-09	1.85937072027891e-08	Beta-1%2C6 glucan synthetase (Kre6)%2C putative [Source:UniProtKB/TrEMBL%3BAcc:B8NGD7]
CADAFLAG00008754	3.21178	8.3424	8.39267435308235e-187	2.10848458382958e-184	Mycelial catalase Cat1 [Source:UniProtKB/TrEMBL%3BAcc:B8NLE2]
CADAFLAG00005407	3.20584	5.4085	1.13776955100534e-28	3.45601083515703e-27	Putative uncharacterized protein [Source:UniProtKB/TrEMBL%3BAcc:B8NCA5]
CADAFLAG00007597	3.19812	3.66863	2.90310240855105e-09	3.10634533670959e-08	Putative uncharacterized protein [Source:UniProtKB/TrEMBL%3BAcc:B8NHM5]
CADAFLAG00004522	3.18001	3.6522	4.92682497269303e-09	5.12619347245084e-08	Putative uncharacterized protein [Source:UniProtKB/TrEMBL%3BAcc:B8N8J2]
CADAFLAG00003347	3.17331	2.7349	4.05828744636563e-05	0.000260313	Putative uncharacterized protein [Source:UniProtKB/TrEMBL%3BAcc:B8N5W9]
CADAFLAG00006614	3.17331	2.7349	4.05828744636563e-05	0.000260313	GABA permease%2C putative [Source:UniProtKB/TrEMBL%3BAcc:B8NE96]
CADAFLAG00005032	3.16561	3.25472	7.66279022043955e-07	6.37393319905325e-06	RAD52 DNA repair protein RADC [Source:UniProtKB/TrEMBL%3BAcc:B8NA02]
CADAFLAG00006612	3.15928	3.93623	1.78389127776654e-10	2.13624080621516e-09	Putative uncharacterized protein [Source:UniProtKB/TrEMBL%3BAcc:B8NE94]
CADAFLAG00012434	3.1431	3.61876	8.34227208328859e-09	8.50375816165487e-08	Oxidoreductase CipA-like%2C putative [Source:UniProtKB/TrEMBL%3BAcc:B8NWB5]
CADAFLAG00011116	3.10678	6.07391	1.16077798279601e-42	5.1843784053841e-41	GPI anchored serine-rich protein [Source:UniProtKB/TrEMBL%3BAcc:B8NRY3]
CADAFLAG00004578	3.08319	6.73416	9.96191657891099e-66	6.25681000130665e-64	Putative uncharacterized protein [Source:UniProtKB/TrEMBL%3BAcc:B8N8P8]
CADAFLAG00011678	3.02199	2.60389	0.000199864	0.0011153	Putative uncharacterized protein [Source:UniProtKB/TrEMBL%3BAcc:B8NTL0]
CADAFLAG00010449	3.01416	4.05346	2.50842690071339e-11	3.2214185298938e-10	Efflux pump antibiotic resistance protein%2C putative [Source:UniProtKB/TrEMBL%3BAcc:B8NQZ9]
CADAFLAG00004021	3.01136	3.11757	3.40119813595999e-06	2.58118617504981e-05	Transcriptional regulator%2C putative [Source:UniProtKB/TrEMBL%3BAcc:B8N7B4]
CADAFLAG00012738	2.99491	6.08324	2.03452368393412e-41	8.82529536135309e-40	Putative uncharacterized protein [Source:UniProtKB/TrEMBL%3BAcc:B8NWX9]
CADAFLAG00006403	2.96912	3.76361	3.57296358711099e-09	3.78614832135074e-08	Putative uncharacterized protein [Source:UniProtKB/TrEMBL%3BAcc:B8NE63]
CADAFLAG00010940	2.96113	5.81715	1.66417732568313e-34	5.9024454030626e-33	Amino acid transporter%2C putative [Source:UniProtKB/TrEMBL%3BAcc:B8NRP3]
CADAFLAG00006025	2.95605	3.06878	5.74335307471302e-06	4.21284031191997e-05	Diphosphonucleoside phosphohydrolase%2C putative [Source:UniProtKB/TrEMBL%3BAcc:B8NBX3]
CADAFLAG00004215	2.95208	3.74824	5.95573189380403e-09	6.18073759960265e-08	C6 finger domain protein%2C putative [Source:UniProtKB/TrEMBL%3BAcc:B8N7N5]
CADAFLAG00009400	2.95146	7.04345	2.125992994688e-76	1.51700293035164e-74	GPI anchored cell wall protein%2C putative [Source:UniProtKB/TrEMBL%3BAcc:B8NMZ7]
CADAFLAG00005617	2.94144	8.71357	1.80712479172355e-209	5.88976158470115e-207	Putative uncharacterized protein [Source:UniProtKB/TrEMBL%3BAcc:B8NAR5]
CADAFLAG00008691	2.91457	5.0356	1.75590952536107e-20	3.79471558536364e-19	Aspergillopepsin%2C putative [Source:UniProtKB/TrEMBL%3BAcc:B8NKD1]
CADAFLAG00009981	2.91293	4.17335	6.56057368970857e-12	8.78068347660329e-11	Putative uncharacterized protein [Source:UniProtKB/TrEMBL%3BAcc:B8NNM2]
CADAFLAG00011527	2.89252	5.68863	6.7802293520663e-31	2.16303666022665e-29	Glycosyl hydrolases family 32 superfamily [Source:UniProtKB/TrEMBL%3BAcc:B8NTE9]
CADAFLAG00000588	2.85516	4.61488	3.74448983377011e-15	6.24547758028129e-14	FAD-binding oxidoreductase%2C putative [Source:UniProtKB/TrEMBL%3BAcc:B8MXL9]
CADAFLAG00005585	2.78855	6.46458	3.80866808859078e-49	1.86702148293968e-47	Short chain alcohol dehydrogenase%2C putative [Source:UniProtKB/TrEMBL%3BAcc:B8NAN3]
CADAFLAG00010480	2.77612	2.9116	4.49081998777559e-05	0.000285627	Putative uncharacterized protein [Source:UniProtKB/TrEMBL%3BAcc:B8NR30]
CADAFLAG00001499	2.77391	6.12818	1.25518095573996e-39	5.14837658002318e-38	Cell surface spherulin 4 family protein [Source:UniProtKB/TrEMBL%3BAcc:B8N080]
CADAFLAG00007873	2.76031	2.38187	0.00155294	0.00705878	Putative uncharacterized protein [Source:UniProtKB/TrEMBL%3BAcc:B8NI43]
CADAFLAG00011798	2.76031	2.38187	0.00155294	0.00705878	Putative uncharacterized protein [Source:UniProtKB/TrEMBL%3BAcc:B8NUK8]
CADAFLAG00005024	2.7598	3.82369	1.07401121262533e-08	1.07804110948495e-07	Epoxide hydrolase%2C putative [Source:UniProtKB/TrEMBL%3BAcc:B8N9Z4]
CADAFLAG00000464	2.75973	4.21875	2.037810795129e-11	2.63669102773182e-10	Glucose oxidase%2C putative [Source:UniProtKB/TrEMBL%3BAcc:B8MX95]
CADAFLAG00008782	2.73017	3.54965	1.94585538182879e-07	1.72791384753117e-06	GNAT family acetyltransferase%2C putative [Source:UniProtKB/TrEMBL%3BAcc:B8NLH0]
CADAFLAG00002258	2.71529	6.16281	2.84509571760675e-39	1.13605990922582e-37	FG-GAP repeat protein%2C putative [Source:UniProtKB/TrEMBL%3BAcc:B8N3I0]
CADAFLAG00001590	2.71078	2.85514	0.000122299	0.000719766	Putative uncharacterized protein [Source:UniProtKB/TrEMBL%3BAcc:B8MWC2]
CADAFLAG00007915	2.70536	11.6063	0	0	Putative uncharacterized protein [Source:UniProtKB/TrEMBL%3BAcc:B8NJ58]
CADAFLAG00012939	2.68486	3.21063	6.15362309582445e-06	4.48377890710254e-05	Putative uncharacterized protein [Source:UniProtKB/TrEMBL%3BAcc:B8NXK9]
CADAFLAG00000836	2.68008	5.73981	1.91057284748224e-29	5.90758922250983e-28	DEAD box helicase Mph1%2C putative [Source:UniProtKB/TrEMBL%3BAcc:B8MYB7]
CADAFLAG00001889	2.67511	9.48205	3.01302737328512e-278	1.51392071226855e-275	BYS1 domain protein%2C putative [Source:UniProtKB/TrEMBL%3BAcc:B8N2Y9]
CADAFLAG00002412	2.67226	4.91817	4.42263851775865e-17	8.2686198272328e-16	Cinnamoyl-CoA reductase%2C putative [Source:UniProtKB/TrEMBL%3BAcc:B8N1H2]
CADAFLAG00003566	2.67086	4.13867	2.34357153217201e-10	2.78160719551794e-09	Gamma-butyrobetaine hydroxylase subfamily%2C putative [Source:UniProtKB/TrEMBL%3BAcc:B8N6S8]
CADAFLAG00004730	2.66136	2.29953	0.00157905	0.00715585	Putative uncharacterized protein [Source:UniProtKB/TrEMBL%3BAcc:B8N950]
CADAFLAG00007637	2.66136	2.29953	0.00157905	0.00715585	Putative uncharacterized protein [Source:UniProtKB/TrEMBL%3BAcc:B8NHR5]
CADAFLAG00008171	2.66136	2.29953	0.00157905	0.00715585	Acyl-CoA thioesterase [Source:UniProtKB/TrEMBL%3BAcc:B8NJM6]
CADAFLAG00010972	2.66136	2.29953	0.00157905	0.00715585	Putative uncharacterized protein [Source:UniProtKB/TrEMBL%3BAcc:B8NSM9]
CADAFLAG00012411	2.65167	4.28417	3.51297841673451e-11	4.4405667429142e-10	NCS family nucleoside transporter%2C putative [Source:UniProtKB/TrEMBL%3BAcc:B8NW92]
CADAFLAG00000533	2.64956	4.89758	4.25633103843277e-17	7.97004596156224e-16	O-methyltransferase%2C putative [Source:UniProtKB/TrEMBL%3BAcc:B8MXG4]
CADAFLAG00002634	2.64235	2.79637	0.000200319	0.00111681	Efflux pump antibiotic resistance protein%2C putative [Source:UniProtKB/TrEMBL%3BAcc:B8N1V5]
CADAFLAG00007495	2.63103	4.10293	3.73457770520168e-10	4.34703402963582e-09	Dimethylaniline monooxygenase%2C putative [Source:UniProtKB/TrEMBL%3BAcc:B8NGJ0]
CADAFLAG00012345	2.63103	4.10293	3.73457770520168e-10	4.34703402963582e-09	DNA-directed polymerase kappa%2C putative [Source:UniProtKB/TrEMBL%3BAcc:B8NVT6]
CADAFLAG00001658	2.60921	2.25652	0.00157905	0.00715585	Putative uncharacterized protein [Source:UniProtKB/TrEMBL%3BAcc:B8MWT0]
CADAFLAG00002049	2.60687	2.76605	0.000326356	0.00174634	Putative uncharacterized protein [Source:UniProtKB/TrEMBL%3BAcc:B8N361]
CADAFLAG00007663	2.60687	2.76605	0.000326356	0.00174634	Putative uncharacterized protein [Source:UniProtKB/TrEMBL%3BAcc:B8NGR8]
CADAFLAG00002814	2.58837	3.88135	1.08931648282387e-08	1.09103550385158e-07	Putative uncharacterized protein [Source:UniProtKB/TrEMBL%3BAcc:B8N245]
CADAFLAG00006813	2.58238	8.18938	3.58358217989407e-132	5.6861075667556e-130	Stress protein DDR48%2C putative [Source:UniProtKB/TrEMBL%3BAcc:B8NEK6]
CADAFLAG00013118	2.5705	2.73509	0.000528677	0.00269455	Ankyrin repeat-containing protein%2C putative [Source:UniProtKB/TrEMBL%3BAcc:B8NY38]
CADAFLAG00000536	2.56067	3.40011	3.69692384662699e-06	2.77957016755496e-05	Putative uncharacterized protein [Source:UniProtKB/TrEMBL%3BAcc:B8MXG7]
CADAFLAG00011660	2.55867	7.76008	7.17738631175018e-101	8.0889814517192e-99	Putative uncharacterized protein [Source:UniProtKB/TrEMBL%3BAcc:B8NUG0]
CADAFLAG00013027	2.55501	4.81212	3.02520082193693e-15	5.08090483450382e-14	HMG-CoA reductase%2C putative [Source:UniProtKB/TrEMBL%3BAcc:B8NXU7]
CADAFLAG00007194	2.55396	4.19651	2.3671957381313e-10	2.80137521159228e-09	Catechol dioxygenase%2C putative [Source:UniProtKB/TrEMBL%3BAcc:B8NH91]
CADAFLAG00013408	2.54127	4.18516	2.3671957381313e-10	2.80137521159228e-09	Thymidylate synthase [Source:UniProtKB/TrEMBL%3BAcc:B8NYX8]
CADAFLAG00010669	2.5265	6.51961	1.29345095714704e-45	6.09286136415473e-44	Putative uncharacterized protein [Source:UniProtKB/TrEMBL%3BAcc:B8NRC9]
CADAFLAG00004236	2.51034	3.60213	8.35602429332576e-07	6.89700868947402e-06	Putative uncharacterized protein [Source:UniProtKB/TrEMBL%3BAcc:B8N7Q6]
CADAFLAG00002355	2.50251	4.15058	9.84249765145191e-10	1.10102670852373e-08	Phospholipase D%2C putative [Source:UniProtKB/TrEMBL%3BAcc:B8N1B5]
CADAFLAG00007505	2.49489	2.67108	0.000337037	0.00179838	Putative uncharacterized protein [Source:UniProtKB/TrEMBL%3BAcc:B8NGK0]
CADAFLAG00006870	2.48971	3.97689	1.07455461779659e-08	1.07804110948495e-07	Competence/damage-inducible protein CinA%2C putative [Source:UniProtKB/TrEMBL%3BAcc:B8NFC7]
CADAFLAG00007874	2.48865	4.53731	1.30705688636322e-12	1.86089716560261e-11	Putative uncharacterized protein [Source:UniProtKB/TrEMBL%3BAcc:B8NI44]
CADAFLAG00001129	2.48261	7.29924	3.93454554907439e-73	2.72682096415448e-71	Sterol delta 5%2C6-desaturase%2C putative [Source:UniProtKB/TrEMBL%3BAcc:B8MZ60]
CADAFLAG00011867	2.47608	4.12704	1.57601142808352e-09	1.72303914879956e-08	Integral membrane protein [Source:UniProtKB/TrEMBL%3BAcc:B8NTV9]
CADAFLAG00008706	2.47091	3.56748	1.34000626262815e-06	1.07943457054328e-05	Amino acid permease%2C putative [Source:UniProtKB/TrEMBL%3BAcc:B8NKE6]
CADAFLAG00004803	2.44771	7.82362	3.82381962512463e-99	4.08065848313079e-97	Cytochrome c peroxidase Ccp1%2C putative [Source:UniProtKB/TrEMBL%3BAcc:B8N9C3]
CADAFLAG00005616	2.44364	3.29804	6.12016241205441e-06	4.46479361929607e-05	Putative uncharacterized protein [Source:UniProtKB/TrEMBL%3BAcc:B8NAR4]
CADAFLAG00002988	2.42252	7.57748	2.31155609928136e-84	1.88344966224554e-82	14-alpha sterol demethylase Cyp51A [Source:UniProtKB/TrEMBL%3BAcc:B8N2C8]
CADAFLAG00008369	2.41972	7.86286	5.51509867101217e-100	6.10152063061796e-98	Putative uncharacterized protein [Source:UniProtKB/TrEMBL%3BAcc:B8NIR7]
CADAFLAG00003392	2.4151	2.60409	0.000906567	0.00438168	Putative uncharacterized protein [Source:UniProtKB/TrEMBL%3BAcc:B8N6J4]
CADAFLAG00003543	2.4151	2.60409	0.000906567	0.00438168	Putative uncharacterized protein [Source:UniProtKB/TrEMBL%3BAcc:B8N674]
CADAFLAG00006507	2.41465	6.1267	1.61520013621484e-33	5.51776159847444e-32	Putative uncharacterized protein [Source:UniProtKB/TrEMBL%3BAcc:B8NDF9]
CADAFLAG00000860	2.41143	4.87003	7.56178957623687e-15	1.23896223505218e-13	TPR domain protein [Source:UniProtKB/TrEMBL%3BAcc:B8MYE1]
CADAFLAG00012783	2.40807	6.7509	6.30325639354626e-50	3.14094912602373e-48	Bifunctional catalase-peroxidase Cat2 [Source:UniProtKB/TrEMBL%3BAcc:B8NX24]
CADAFLAG00011645	2.39135	6.73601	7.56885033040521e-49	3.68035347315953e-47	Putative uncharacterized protein [Source:UniProtKB/TrEMBL%3BAcc:B8NUE5]
CADAFLAG00010700	2.37623	4.31608	3.51522038204157e-10	4.10358592323711e-09	Thioredoxin reductase%2C putative [Source:UniProtKB/TrEMBL%3BAcc:B8NQF5]
CADAFLAG00005403	2.37349	2.56938	0.000906567	0.00438168	Putative uncharacterized protein [Source:UniProtKB/TrEMBL%3BAcc:B8NCA1]
CADAFLAG00011491	2.37129	5.67017	2.76981726816223e-24	6.77509664031811e-23	Putative uncharacterized protein [Source:UniProtKB/TrEMBL%3BAcc:B8NU81]
CADAFLAG00002885	2.36576	3.86739	7.22134701933951e-08	6.68834283457874e-07	Glycerol:H symporter (Gup1)%2C putative [Source:UniProtKB/TrEMBL%3BAcc:B8N497]
CADAFLAG00005991	2.34569	3.45822	3.5768133823699e-06	2.70934626746222e-05	Ankyrin repeat-containing protein%2C putative [Source:UniProtKB/TrEMBL%3BAcc:B8NBT9]
CADAFLAG00011866	2.34292	5.54409	2.34607676308665e-22	5.47221270523441e-21	FAD binding domain protein [Source:UniProtKB/TrEMBL%3BAcc:B8NTV8]
CADAFLAG00009929	2.33813	2.91179	0.000191806	0.00107481	Putative uncharacterized protein [Source:UniProtKB/TrEMBL%3BAcc:B8NP88]
CADAFLAG00005948	2.33063	2.53382	0.00147275	0.00674512	Putative uncharacterized protein [Source:UniProtKB/TrEMBL%3BAcc:B8NBP6]
CADAFLAG00007753	2.32819	5.30516	4.83476355258397e-19	9.93226808868997e-18	Allantoin permease%2C putative [Source:UniProtKB/TrEMBL%3BAcc:B8NHU1]
CADAFLAG00008692	2.32534	4.13905	3.88388191354299e-09	4.10479684447107e-08	Allergen%2C putative [Source:UniProtKB/TrEMBL%3BAcc:B8NKD2]
CADAFLAG00005618	2.31627	3.18816	4.14756204433215e-05	0.000265053	Monooxygenase%2C putative [Source:UniProtKB/TrEMBL%3BAcc:B8NAR6]
CADAFLAG00001478	2.3156	7.26128	2.98748711466029e-65	1.85701583070559e-63	Cell wall protein%2C putative [Source:UniProtKB/TrEMBL%3BAcc:B8N059]
CADAFLAG00007598	2.30997	3.63615	1.28142266559441e-06	1.03362380765238e-05	Chitin synthase%2C putative [Source:UniProtKB/TrEMBL%3BAcc:B8NHM6]
CADAFLAG00004579	2.30141	3.41986	9.11988011776265e-06	6.48829701121533e-05	Phenol 2-monooxygenase%2C putative [Source:UniProtKB/TrEMBL%3BAcc:B8N8P9]
CADAFLAG00012716	2.29767	4.36732	2.1455505919608e-10	2.55916860419933e-09	Fumarylacetoacetate hydrolase%2C putative [Source:UniProtKB/TrEMBL%3BAcc:B8NWV7]
CADAFLAG00001941	2.29652	6.15892	3.36169955743141e-32	1.10459768291731e-30	Putative uncharacterized protein [Source:UniProtKB/TrEMBL%3BAcc:B8N341]
CADAFLAG00003847	2.27626	8.9901	4.22175120647499e-174	1.01820195597764e-171	Putative uncharacterized protein [Source:UniProtKB/TrEMBL%3BAcc:B8N729]
CADAFLAG00000526	2.27294	6.17038	7.67724717328461e-32	2.48870762533976e-30	Threonine aldolase%2C putative [Source:UniProtKB/TrEMBL%3BAcc:B8MXF7]
CADAFLAG00000400	2.27128	2.85533	0.000492897	0.00253685	Putative uncharacterized protein [Source:UniProtKB/TrEMBL%3BAcc:B8MX31]
CADAFLAG00013017	2.27107	3.60232	2.03275779560392e-06	1.59590014695232e-05	Putative uncharacterized protein [Source:UniProtKB/TrEMBL%3BAcc:B8NXT7]
CADAFLAG00001540	2.26306	6.28434	3.15725455710095e-34	1.10038533826822e-32	NmrA family transcriptional regulator%2C putative [Source:UniProtKB/TrEMBL%3BAcc:B8N0C1]
CADAFLAG00000327	2.262	3.14174	0.000105155	0.000625896	UMTA methyltransferase family protein [Source:UniProtKB/TrEMBL%3BAcc:B8MWV8]
CADAFLAG00008710	2.25573	3.38046	1.44781308425705e-05	9.92562705119712e-05	Putative uncharacterized protein [Source:UniProtKB/TrEMBL%3BAcc:B8NKF0]
CADAFLAG00001496	2.24569	8.36863	1.11475784269919e-121	1.54515687644937e-119	Extracellular serine-rich protein%2C putative [Source:UniProtKB/TrEMBL%3BAcc:B8N077]
CADAFLAG00012730	2.2389	8.95022	1.39630264464518e-166	3.17698369656154e-164	C-4 methyl sterol oxidase%2C putative [Source:UniProtKB/TrEMBL%3BAcc:B8NWX1]
CADAFLAG00001452	2.23666	2.82625	0.000492897	0.00253685	DNA replication factor C subunit Rfc2%2C putative [Source:UniProtKB/TrEMBL%3BAcc:B8N033]
CADAFLAG00009267	2.23622	7.03185	4.82637847567606e-54	2.55268851044639e-52	Oxidoreductase%2C short chain dehydrogenase/reductase family [Source:UniProtKB/TrEMBL%3BAcc:B8NKZ9]
CADAFLAG00011646	2.22941	3.90963	1.6396307129836e-07	1.46678833589534e-06	Putative uncharacterized protein [Source:UniProtKB/TrEMBL%3BAcc:B8NUE6]
CADAFLAG00011168	2.22188	8.93168	3.16544215920444e-163	6.94037581779024e-161	Thioredoxin reductase [Source:UniProtKB/TrEMBL%3BAcc:B8NSY4]
CADAFLAG00011797	2.21938	5.14585	3.87355625365883e-16	6.84915173942402e-15	Salicylate hydroxylase%2C putative [Source:UniProtKB/TrEMBL%3BAcc:B8NUK7]
CADAFLAG00006445	2.21044	4.85624	1.63480231941651e-13	2.45722179495323e-12	Putative uncharacterized protein [Source:UniProtKB/TrEMBL%3BAcc:B8NEX2]
CADAFLAG00012956	2.20352	8.23916	4.02786787482131e-110	4.80911472301684e-108	Putative uncharacterized protein [Source:UniProtKB/TrEMBL%3BAcc:B8NXM6]
CADAFLAG00006410	2.20118	2.79656	0.000783239	0.00384729	Extracellular GDSL-like lipase/acylhydrolase%2C putative [Source:UniProtKB/TrEMBL%3BAcc:B8NE70]
CADAFLAG00000234	2.18996	3.53217	7.94438365749498e-06	5.70245967415071e-05	Short chain dehydrogenase family protein%2C putative [Source:UniProtKB/TrEMBL%3BAcc:B8MWJ4]
CADAFLAG00001988	2.18792	6.53256	3.03897323129288e-38	1.18598634939032e-36	Putative uncharacterized protein [Source:UniProtKB/TrEMBL%3BAcc:B8N0S8]
CADAFLAG00011324	2.17655	3.06916	0.000261371	0.00142425	Acetolactate synthase%2C putative [Source:UniProtKB/TrEMBL%3BAcc:B8NT51]
CADAFLAG00005347	2.16482	2.76625	0.0012368	0.00578981	Hydroxyacyl dehydrogenase%2C putative [Source:UniProtKB/TrEMBL%3BAcc:B8NAH5]
CADAFLAG00008106	2.16195	4.12742	5.06355377689608e-08	4.75926695211144e-07	Quinone oxidoreductase%2C putative [Source:UniProtKB/TrEMBL%3BAcc:B8NJG1]
CADAFLAG00011726	2.16004	9.78945	4.21594665410726e-259	1.81571788220998e-256	Nuclear protein Qri2/Nse4%2C putative [Source:UniProtKB/TrEMBL%3BAcc:B8NTQ8]
CADAFLAG00003786	2.15621	6.03458	2.72444859163654e-27	7.65830432786597e-26	C2H2 finger domain protein%2C putative [Source:UniProtKB/TrEMBL%3BAcc:B8N6D7]
CADAFLAG00000538	2.15359	6.30049	2.5797995490128e-32	8.5232336333001e-31	Choline transport protein%2C putative [Source:UniProtKB/TrEMBL%3BAcc:B8MXG9]
CADAFLAG00000101	2.14919	6.09256	3.03244359615654e-28	8.94088932177303e-27	MFS monosaccharide transporter%2C putative [Source:UniProtKB/TrEMBL%3BAcc:B8MVX1]
CADAFLAG00009746	2.14691	3.04413	0.000261371	0.00142425	Peptidyl-prolyl cis-trans isomerase [Source:UniProtKB/TrEMBL%3BAcc:B8NMS5]
CADAFLAG00012413	2.1463	5.42066	2.05793368495252e-18	4.0816813004675e-17	Putative uncharacterized protein [Source:UniProtKB/TrEMBL%3BAcc:B8NW94]
CADAFLAG00010722	2.13987	5.64663	5.28973225797948e-21	1.17258972976056e-19	Class III chitinase ChiA1 [Source:UniProtKB/TrEMBL%3BAcc:B8NQH7]
CADAFLAG00001684	2.12751	2.73528	0.00194002	0.00860417	Integral membrane protein TmpA [Source:UniProtKB/TrEMBL%3BAcc:B8N2M4]
CADAFLAG00006386	2.12751	2.73528	0.00194002	0.00860417	Probable pectate lyase A [Source:UniProtKB/Swiss-Prot%3BAcc:B8NE46]
CADAFLAG00003666	2.11936	3.65296	6.66750454395132e-06	4.83484289209314e-05	Cell division protein kinase (Ctk1)%2C putative [Source:UniProtKB/TrEMBL%3BAcc:B8N4S2]
CADAFLAG00007823	2.11665	3.01866	0.000408773	0.00214042	Dimethylallyl tryptophan synthase%2C putative [Source:UniProtKB/TrEMBL%3BAcc:B8NI11]
CADAFLAG00012518	2.11128	9.06673	1.80027777041126e-162	3.87670529167668e-160	UDP-glucose 4-epimerase [Source:UniProtKB/TrEMBL%3BAcc:B8NW18]
CADAFLAG00005532	2.10925	8.5884	7.27679469182775e-126	1.05723936371989e-123	Metalloreductase%2C putative [Source:UniProtKB/TrEMBL%3BAcc:B8NCX0]
CADAFLAG00005671	2.10813	6.4146	5.13278069006008e-34	1.78375222885978e-32	Putative uncharacterized protein [Source:UniProtKB/TrEMBL%3BAcc:B8NAW9]
CADAFLAG00000129	2.10639	6.67827	4.23881116926027e-40	1.77485499618436e-38	Cyclopropane-fatty-acyl-phospholipid synthase%2C putative [Source:UniProtKB/TrEMBL%3BAcc:B8MVZ9]
CADAFLAG00008791	2.10547	11.0245	0	0	Allergen Asp F3 [Source:UniProtKB/TrEMBL%3BAcc:B8NLH9]
CADAFLAG00002864	2.10403	3.45841	2.99966871837789e-05	0.000196486	MFS monosaccharide transporter%2C putative [Source:UniProtKB/TrEMBL%3BAcc:B8N476]
CADAFLAG00001635	2.09878	10.8608	0	0	Putative uncharacterized protein [Source:UniProtKB/TrEMBL%3BAcc:B8MWG7]
CADAFLAG00004433	2.0848	7.72035	2.85696206810582e-75	2.00302939414465e-73	Putative uncharacterized protein [Source:UniProtKB/TrEMBL%3BAcc:B8N8A3]
CADAFLAG00005470	2.0834	3.23332	0.000136876	0.000793173	Glutamine synthetase%2C putative [Source:UniProtKB/TrEMBL%3BAcc:B8NCQ8]
CADAFLAG00003568	2.08262	7.85246	3.99726769846524e-81	3.17125336682844e-79	Tubulin subunit TubB [Source:UniProtKB/TrEMBL%3BAcc:B8N6T0]
CADAFLAG00012811	2.08045	3.61952	4.68747525497089e-06	3.47853932921193e-05	Glucoamylase [Source:UniProtKB/TrEMBL%3BAcc:B8NX52]
CADAFLAG00013362	2.07947	3.77958	1.63731727639713e-06	1.30412212919901e-05	L-PSP endoribonuclease family protein Brt1%2C putative [Source:UniProtKB/TrEMBL%3BAcc:B8NYT2]
CADAFLAG00011298	2.07868	3.92356	5.74466150121516e-07	4.84101139365154e-06	Allergen Asp F4-like%2C putative [Source:UniProtKB/TrEMBL%3BAcc:B8NS76]
CADAFLAG00004018	2.07573	4.65772	7.88614626917408e-11	9.68421974134116e-10	Putative uncharacterized protein [Source:UniProtKB/TrEMBL%3BAcc:B8N7B1]
CADAFLAG00000040	2.06602	4.56452	3.31089830529545e-10	3.87632258869493e-09	Putative uncharacterized protein [Source:UniProtKB/TrEMBL%3BAcc:B8MVR0]
CADAFLAG00007809	2.05414	2.96631	0.000982594	0.00470576	AflH/ adhA/ short chain alcohol dehydrogenase [Source:UniProtKB/TrEMBL%3BAcc:B8NHZ7]
CADAFLAG00001500	2.05088	7.79951	4.56528314208695e-77	3.31643068737509e-75	UDP-glucose 4-epimerase%2C putative [Source:UniProtKB/TrEMBL%3BAcc:B8N081]
CADAFLAG00010531	2.04688	9.9285	4.74322140747946e-250	1.97236230871706e-247	Thiamine biosynthesis protein (Nmt1)%2C putative [Source:UniProtKB/TrEMBL%3BAcc:B8NQ74]
CADAFLAG00012253	2.04066	7.48066	4.29560731611858e-63	2.57715067786438e-61	Alpha-1%2C3-glucan synthase Ags3 [Source:UniProtKB/TrEMBL%3BAcc:B8NVJ4]
CADAFLAG00002250	2.03728	4.13942	1.09862870537157e-07	9.99876494949115e-07	UMTA methyltransferase family protein [Source:UniProtKB/TrEMBL%3BAcc:B8N3H2]
CADAFLAG00008354	2.03472	4.84947	6.40586441198298e-12	8.58314654934476e-11	DNA repair protein RAD51%2C putative [Source:UniProtKB/TrEMBL%3BAcc:B8NJX0]
CADAFLAG00002558	2.03059	4.69826	4.76592688318023e-11	5.98669919627817e-10	Ferric-chelate reductase%2C putative [Source:UniProtKB/TrEMBL%3BAcc:B8N3U9]
CADAFLAG00010364	2.02027	7.23951	1.25032330790747e-53	6.5841261004612e-52	N%2CN-dimethylglycine oxidase [Source:UniProtKB/TrEMBL%3BAcc:B8NPZ5]
CADAFLAG00002108	2.01542	6.23261	1.5986436634975e-28	4.8195109845291e-27	Putative uncharacterized protein [Source:UniProtKB/TrEMBL%3BAcc:B8N3C0]
CADAFLAG00008883	2.01432	7.8927	2.97016226514645e-79	2.28134947486631e-77	Ctr copper transporter family protein [Source:UniProtKB/TrEMBL%3BAcc:B8NKN2]
CADAFLAG00008755	2.01401	6.03529	4.09647162459333e-25	1.06694063328231e-23	Quercetin 2%2C3-dioxygenase%2C putative [Source:UniProtKB/TrEMBL%3BAcc:B8NLE3]
CADAFLAG00004859	2.01264	3.38065	5.13657419613815e-05	0.000323288	Putative uncharacterized protein [Source:UniProtKB/TrEMBL%3BAcc:B8N9H9]
CADAFLAG00004576	2.01259	5.4914	7.50061470416228e-18	1.4495178320111e-16	Dipeptidase%2C putative [Source:UniProtKB/TrEMBL%3BAcc:B8N8P6]
CADAFLAG00008344	1.9973	3.85347	2.09451803412898e-06	1.64118212953615e-05	F1F0 ATP synthase assembly protein Atp10%2C putative [Source:UniProtKB/TrEMBL%3BAcc:B8NJW0]
CADAFLAG00000051	1.9948	11.7455	0	0	Putative uncharacterized protein [Source:UniProtKB/TrEMBL%3BAcc:B8MVS1]
CADAFLAG00013263	1.99083	10.9478	0	0	Putative uncharacterized protein [Source:UniProtKB/TrEMBL%3BAcc:B8NYI3]
CADAFLAG00008071	1.98881	2.91199	0.00150932	0.00689168	Nuclear RNA binding protein%2C putative [Source:UniProtKB/TrEMBL%3BAcc:B8NIF1]
CADAFLAG00010545	1.98881	2.91199	0.00150932	0.00689168	20S cyclosome subunit (Cut9/Cdc16)%2C putative [Source:UniProtKB/TrEMBL%3BAcc:B8NQ88]
CADAFLAG00006216	1.98472	4.80587	3.36843784636133e-11	4.2712925330464e-10	MFS sugar transporter%2C putative [Source:UniProtKB/TrEMBL%3BAcc:B8NDW6]
CADAFLAG00008054	1.98425	4.65791	2.54603134255882e-10	3.00710988833661e-09	Endoglucanase%2C putative [Source:UniProtKB/TrEMBL%3BAcc:B8NID4]
CADAFLAG00001989	1.98046	3.83903	3.20275040922351e-06	2.4444283028371e-05	Alpha-amylase%2C putative [Source:UniProtKB/TrEMBL%3BAcc:B8N0S9]
CADAFLAG00000614	1.9776	8.28792	3.96027102966134e-97	4.08178703817829e-95	Probable beta-glucosidase btgE [Source:UniProtKB/Swiss-Prot%3BAcc:B8MXP5]
CADAFLAG00000739	1.97261	5.16391	6.1761705328125e-14	9.4998010784676e-13	Seryl-tRNA synthetase [Source:UniProtKB/TrEMBL%3BAcc:B8MY20]
CADAFLAG00012698	1.96342	3.82444	4.88064927389631e-06	3.61299874732447e-05	Aspartic-type endopeptidase%2C putative [Source:UniProtKB/TrEMBL%3BAcc:B8NWT9]
CADAFLAG00008811	1.95995	6.23564	2.04343643088639e-27	5.75742988786424e-26	Glucosamine 6-phosphate acetyltransferase%2C putative [Source:UniProtKB/TrEMBL%3BAcc:B8NKG0]
CADAFLAG00003647	1.95535	9.24024	1.13610010856163e-157	2.28337186819078e-155	Histone H4 [Source:UniProtKB/TrEMBL%3BAcc:B8N4Q3]
CADAFLAG00010871	1.95153	6.95911	5.58041536686613e-43	2.50164419736203e-41	BAR domain protein [Source:UniProtKB/TrEMBL%3BAcc:B8NRH4]
CADAFLAG00002783	1.95101	3.66957	1.41739682327893e-05	9.74480518353516e-05	DsDNA-dependent ATPase Rad54%2C putative [Source:UniProtKB/TrEMBL%3BAcc:B8N214]
CADAFLAG00003729	1.94718	5.63918	1.13246438017759e-18	2.29519125387589e-17	SNF2 family helicase/ATPase PasG%2C putative [Source:UniProtKB/TrEMBL%3BAcc:B8N680]
CADAFLAG00003852	1.94221	3.93737	2.56385750943754e-06	1.98316598501009e-05	Methyltransferase%2C putative [Source:UniProtKB/TrEMBL%3BAcc:B8N734]
CADAFLAG00007751	1.93294	4.7609	8.41828892052077e-11	1.0306207725133e-09	Putative uncharacterized protein [Source:UniProtKB/TrEMBL%3BAcc:B8NHT9]
CADAFLAG00000684	1.92899	6.84674	1.98049103310154e-39	8.01434274099715e-38	Putative uncharacterized protein [Source:UniProtKB/TrEMBL%3BAcc:B8MXW5]
CADAFLAG00011659	1.92406	5.22601	3.15716891961401e-14	4.95088426549094e-13	Putative uncharacterized protein [Source:UniProtKB/TrEMBL%3BAcc:B8NUF9]
CADAFLAG00000862	1.92352	5.89504	1.51727563609941e-21	3.40089719251352e-20	Putative uncharacterized protein [Source:UniProtKB/TrEMBL%3BAcc:B8MYE3]
CADAFLAG00009839	1.92149	8.75442	5.96336946763309e-120	8.08003060788623e-118	CBS and PB1 domain protein [Source:UniProtKB/TrEMBL%3BAcc:B8NNH0]
CADAFLAG00005575	1.92037	2.85552	0.00171879	0.00773968	Zinc-binding oxidoreductase CipB [Source:UniProtKB/TrEMBL%3BAcc:B8NAM3]
CADAFLAG00006512	1.90437	5.48262	2.18005063116303e-16	3.90407223185294e-15	Putative uncharacterized protein [Source:UniProtKB/TrEMBL%3BAcc:B8NDG4]
CADAFLAG00011484	1.8911	3.4586	9.63933836442513e-05	0.0005786	Putative uncharacterized protein [Source:UniProtKB/TrEMBL%3BAcc:B8NU74]
CADAFLAG00006428	1.88962	3.27711	0.000286822	0.00154825	Putative uncharacterized protein [Source:UniProtKB/TrEMBL%3BAcc:B8NEV5]
CADAFLAG00003650	1.8849	2.82644	0.00171879	0.00773968	Putative uncharacterized protein [Source:UniProtKB/TrEMBL%3BAcc:B8N4Q6]
CADAFLAG00005856	1.87611	9.36754	8.52047495337032e-170	2.01467465613123e-167	Extracellular endoglucanase/cellulase%2C putative [Source:UniProtKB/TrEMBL%3BAcc:B8NBF4]
CADAFLAG00007908	1.87485	5.8211	8.60492165555765e-20	1.80778310530261e-18	Transmembrane protein 14%2C putative [Source:UniProtKB/TrEMBL%3BAcc:B8NI78]
CADAFLAG00012346	1.87213	3.6027	4.94402873558723e-05	0.000311657	Putative uncharacterized protein [Source:UniProtKB/TrEMBL%3BAcc:B8NVT7]
CADAFLAG00002850	1.85738	3.04432	0.000864381	0.00420475	NADPH-dependent FMN reductase Lot6%2C putative [Source:UniProtKB/TrEMBL%3BAcc:B8N462]
CADAFLAG00012600	1.85738	3.04432	0.000864381	0.00420475	ATP-binding cassette transporter%2C putative [Source:UniProtKB/TrEMBL%3BAcc:B8NWJ1]
CADAFLAG00000098	1.85299	5.8954	1.75105790273908e-20	3.79102464077747e-19	SAM domain methyltransferase%2C putative [Source:UniProtKB/TrEMBL%3BAcc:B8MVW8]
CADAFLAG00005059	1.83822	7.43253	8.79540360468543e-53	4.58488739612444e-51	Ribonucleoside-diphosphate reductase [Source:UniProtKB/TrEMBL%3BAcc:B8NA29]
CADAFLAG00001014	1.83731	3.23351	0.000435356	0.00225902	DEAD/DEAH box helicase%2C putative [Source:UniProtKB/TrEMBL%3BAcc:B8MYU5]
CADAFLAG00004807	1.83731	3.23351	0.000435356	0.00225902	Putative uncharacterized protein [Source:UniProtKB/TrEMBL%3BAcc:B8N9C7]
CADAFLAG00005292	1.83273	8.44069	3.18019190547615e-94	3.14343722853581e-92	NADH-cytochrome B5 reductase%2C putative [Source:UniProtKB/TrEMBL%3BAcc:B8NAC0]
CADAFLAG00007311	1.83262	5.5012	1.14654534347359e-15	1.96954277734302e-14	Putative uncharacterized protein [Source:UniProtKB/TrEMBL%3BAcc:B8NG93]
CADAFLAG00003007	1.83198	7.17684	7.05190597970152e-45	3.28335653317454e-43	Cytochrome c oxidase assembly protein cox15 [Source:UniProtKB/TrEMBL%3BAcc:B8N2E7]
CADAFLAG00002940	1.83152	5.84648	2.05384864296163e-19	4.26288481677699e-18	Cytochrome P450%2C putative [Source:UniProtKB/TrEMBL%3BAcc:B8N4F2]
CADAFLAG00006046	1.83136	5.57644	1.24106245152039e-16	2.26414101405211e-15	L-ornithine N5-oxygenase SidA [Source:UniProtKB/TrEMBL%3BAcc:B8NBZ4]
CADAFLAG00000835	1.82891	9.84112	7.85907136000705e-199	2.25648908405536e-196	Putative uncharacterized protein [Source:UniProtKB/TrEMBL%3BAcc:B8MYB6]
CADAFLAG00008402	1.82696	3.83922	9.91434586791472e-06	7.00803615598966e-05	Kynurenine formamidase [Source:UniProtKB/TrEMBL%3BAcc:B8NIV0]
CADAFLAG00011163	1.82617	6.21743	1.85144169660316e-24	4.57510971707737e-23	Ubiquinone biosynthesis monooxgenase (Coq6)%2C putative [Source:UniProtKB/TrEMBL%3BAcc:B8NSX9]
CADAFLAG00002443	1.82208	4.79885	3.10192251962087e-10	3.64226715327245e-09	Microtubule associated protein EB1%2C putative [Source:UniProtKB/TrEMBL%3BAcc:B8N1K3]
CADAFLAG00002364	1.81724	6.11222	9.67056081126162e-23	2.3001438426628e-21	Glutathione S-transferase%2C putative [Source:UniProtKB/TrEMBL%3BAcc:B8N1C4]
CADAFLAG00006506	1.81043	3.2112	0.000657186	0.00327751	Cytochrome P450%2C putative [Source:UniProtKB/TrEMBL%3BAcc:B8NDF8]
CADAFLAG00000425	1.80854	7.30397	1.32909522061135e-47	6.38548177902482e-46	SUN domain protein (Uth1)%2C putative [Source:UniProtKB/TrEMBL%3BAcc:B8MX56]
CADAFLAG00001726	1.80778	9.32954	1.41044983674405e-156	2.78829747234368e-154	Extracellular conserved serine-rich protein [Source:UniProtKB/TrEMBL%3BAcc:B8N2R6]
CADAFLAG00000971	1.80356	10.2846	1.90200700040631e-228	7.16759450559367e-226	Major allergen Asp F2 [Source:UniProtKB/TrEMBL%3BAcc:B8MYQ2]
CADAFLAG00010311	1.80144	6.02079	3.28854383956927e-21	7.33023108343177e-20	Putative uncharacterized protein [Source:UniProtKB/TrEMBL%3BAcc:B8NQV1]
CADAFLAG00011859	1.79488	2.99291	0.00199184	0.00877908	Annexin ANXC4 [Source:UniProtKB/TrEMBL%3BAcc:B8NTV1]
CADAFLAG00001729	1.78881	4.1398	1.38506403226748e-06	1.11127659115858e-05	Alcohol dehydrogenase%2C putative [Source:UniProtKB/TrEMBL%3BAcc:B8N2R9]
CADAFLAG00006498	1.78881	4.1398	1.38506403226748e-06	1.11127659115858e-05	Oxidoreductase%2C putative [Source:UniProtKB/TrEMBL%3BAcc:B8NF25]
CADAFLAG00003149	1.78631	8.36839	3.22016258290315e-87	2.81390873820501e-85	Putative uncharacterized protein [Source:UniProtKB/TrEMBL%3BAcc:B8N2K1]
CADAFLAG00012433	1.78304	3.18854	0.000986379	0.0047168	FAD monooxygenase%2C putative [Source:UniProtKB/TrEMBL%3BAcc:B8NWB4]
CADAFLAG00000155	1.78117	5.41714	1.56378429376701e-14	2.51100862830045e-13	Ribosome biogenesis protein (Rrs1)%2C putative [Source:UniProtKB/TrEMBL%3BAcc:B8MW25]
CADAFLAG00011507	1.77985	5.19865	1.31721041724419e-12	1.86873416724091e-11	Cysteine dioxygenase Cdo1%2C putative [Source:UniProtKB/TrEMBL%3BAcc:B8NTC9]
CADAFLAG00011796	1.77407	3.36072	0.00049144	0.0025326	Cytochrome P450%2C putative [Source:UniProtKB/TrEMBL%3BAcc:B8NUK6]
CADAFLAG00003919	1.77331	5.19304	1.31721041724419e-12	1.86873416724091e-11	Sulfate transporter%2C putative [Source:UniProtKB/TrEMBL%3BAcc:B8N4Z6]
CADAFLAG00001886	1.77233	13.0122	0	0	Glyceraldehyde-3-phosphate dehydrogenase [Source:UniProtKB/TrEMBL%3BAcc:B8N2Y6]
CADAFLAG00006759	1.76944	8.44002	2.25845301127135e-89	2.01738406392009e-87	Squalene monooxygenase Erg1 [Source:UniProtKB/TrEMBL%3BAcc:B8NFA6]
CADAFLAG00011201	1.7683	4.54749	2.83508057485395e-08	2.71982789595575e-07	HAD superfamily hydrolase%2C putative [Source:UniProtKB/TrEMBL%3BAcc:B8NT17]
CADAFLAG00007517	1.76703	3.51446	0.00012769	0.000744592	Putative uncharacterized protein [Source:UniProtKB/TrEMBL%3BAcc:B8NGL2]
CADAFLAG00011628	1.76703	3.51446	0.00012769	0.000744592	Short chain dehydrogenase/reductase family oxidoreductase%2C putative [Source:UniProtKB/TrEMBL%3BAcc:B8NUC8]
CADAFLAG00010537	1.76685	4.30658	2.88919489418559e-07	2.51739893273006e-06	DNA replication licensing factor Mcm5%2C putative [Source:UniProtKB/TrEMBL%3BAcc:B8NQ80]
CADAFLAG00003374	1.7654	4.61675	7.78058965609198e-09	7.96486677952574e-08	Putative uncharacterized protein [Source:UniProtKB/TrEMBL%3BAcc:B8N6H6]
CADAFLAG00010727	1.75512	3.16552	0.000986379	0.0047168	Spindle pole body associated protein SnaD%2C putative [Source:UniProtKB/TrEMBL%3BAcc:B8NQI2]
CADAFLAG00004867	1.74951	4.45597	1.1693854687788e-07	1.058680132733e-06	Aspartyl-tRNA synthetase%2C putative [Source:UniProtKB/TrEMBL%3BAcc:B8N9I7]
CADAFLAG00004653	1.74948	3.34031	0.00049144	0.0025326	Possible replication factor-a protein [Source:UniProtKB/TrEMBL%3BAcc:B8N8X3]
CADAFLAG00012517	1.74565	5.21554	2.25071635427976e-12	3.13773277644621e-11	Oxidoreductase%2C short chain dehydrogenase/reductase family [Source:UniProtKB/TrEMBL%3BAcc:B8NW17]
CADAFLAG00004162	1.74418	4.19764	1.21538185738864e-06	9.82325054842467e-06	PKS-like enzyme%2C putative [Source:UniProtKB/TrEMBL%3BAcc:B8N7I2]
CADAFLAG00008251	1.74136	5.9957	5.67244607197525e-20	1.19796895239842e-18	Putative uncharacterized protein [Source:UniProtKB/TrEMBL%3BAcc:B8NIP0]
CADAFLAG00002209	1.74042	7.73131	4.31536715047577e-58	2.42041918453895e-56	GPI anchored serine-threonine rich protein [Source:UniProtKB/TrEMBL%3BAcc:B8N159]
CADAFLAG00005012	1.74017	5.16464	6.07351925855948e-12	8.17417061818848e-11	Putative uncharacterized protein [Source:UniProtKB/TrEMBL%3BAcc:B8N9Y2]
CADAFLAG00007094	1.7401	4.36826	3.29118669677343e-07	2.84504805565525e-06	ATP dependent RNA helicase (Dbp7)%2C putative [Source:UniProtKB/TrEMBL%3BAcc:B8NG54]
CADAFLAG00009206	1.73872	5.94008	2.56786747218233e-19	5.31147750378159e-18	Methionine aminopeptidase [Source:UniProtKB/TrEMBL%3BAcc:B8NM89]
CADAFLAG00007810	1.7386	3.76475	3.31216503961842e-05	0.00021555	AflS/ pathway regulator [Source:UniProtKB/TrEMBL%3BAcc:B8NHZ8]
CADAFLAG00005015	1.73839	4.44651	1.71745615320354e-07	1.53299805710447e-06	Trytophan synthase alpha subunit%2C putative [Source:UniProtKB/TrEMBL%3BAcc:B8N9Y5]
CADAFLAG00004769	1.73651	6.37858	3.60867374637066e-25	9.41926335659823e-24	SET domain protein [Source:UniProtKB/TrEMBL%3BAcc:B8N989]
CADAFLAG00001546	1.73644	9.15641	1.22972623484272e-125	1.76538912690099e-123	NADH:flavin oxidoreductase/NADH oxidase family protein [Source:UniProtKB/TrEMBL%3BAcc:B8N0C7]
CADAFLAG00008851	1.73191	7.01838	2.08075595487622e-37	8.01656104148636e-36	Ctr copper transporter%2C putative [Source:UniProtKB/TrEMBL%3BAcc:B8NKK0]
CADAFLAG00007763	1.72822	6.35145	1.26874256513166e-24	3.17422543421631e-23	Putative uncharacterized protein [Source:UniProtKB/TrEMBL%3BAcc:B8NHV1]
CADAFLAG00001555	1.72665	3.14212	0.00147164	0.00674512	Chromosome segregation protein Spc105%2C putative [Source:UniProtKB/TrEMBL%3BAcc:B8MW87]
CADAFLAG00006851	1.72665	3.14212	0.00147164	0.00674512	Putative uncharacterized protein [Source:UniProtKB/TrEMBL%3BAcc:B8NEP4]
CADAFLAG00004988	1.72459	4.65026	1.31658764617402e-08	1.30672678396811e-07	Putative uncharacterized protein [Source:UniProtKB/TrEMBL%3BAcc:B8N9V8]
CADAFLAG00004328	1.72446	3.31962	0.000728952	0.00360707	Probable endopolygalacturonase B [Source:UniProtKB/Swiss-Prot%3BAcc:B8N7Z8]
CADAFLAG00001769	1.72139	3.6199	9.67758508647366e-05	0.000580511	Putative uncharacterized protein [Source:UniProtKB/TrEMBL%3BAcc:B8N2V9]
CADAFLAG00010167	1.72043	8.97229	4.01307294082228e-113	5.14826027589105e-111	Benzoate 4-monooxygenase cytochrome P450%2C putative [Source:UniProtKB/TrEMBL%3BAcc:B8NPN7]
CADAFLAG00006808	1.70657	8.37907	1.47968097971415e-81	1.18168694929622e-79	Putative uncharacterized protein [Source:UniProtKB/TrEMBL%3BAcc:B8NEK1]
CADAFLAG00002927	1.70616	5.08785	5.09911943309124e-11	6.37865988004639e-10	Nucleoside transporter%2C putative [Source:UniProtKB/TrEMBL%3BAcc:B8N4D9]
CADAFLAG00005190	1.70449	4.41773	1.96069964539393e-07	1.73981435053756e-06	Branched-chain amino acid aminotransferase%2C putative [Source:UniProtKB/TrEMBL%3BAcc:B8NC67]
CADAFLAG00011321	1.70097	3.60289	0.000143565	0.000828348	Vitamin H transporter%2C putative [Source:UniProtKB/TrEMBL%3BAcc:B8NT48]
CADAFLAG00007247	1.699	3.29861	0.000569254	0.00287946	Abscisic acid and environmental stress-inducible protein%2C putative [Source:UniProtKB/TrEMBL%3BAcc:B8NFT9]
CADAFLAG00009454	1.699	3.29861	0.000569254	0.00287946	Oligopeptide transporter%2C putative [Source:UniProtKB/TrEMBL%3BAcc:B8NMG0]
CADAFLAG00002754	1.69807	7.31426	1.54090248829585e-43	6.98561770915778e-42	3%2C4-dihydroxy-2-butanone 4-phosphate synthase [Source:UniProtKB/TrEMBL%3BAcc:B8N456]
CADAFLAG00007448	1.6967	10.8028	5.84309899173298e-240	2.27296550778413e-237	Allergenic cerato-platanin Asp F13 [Source:UniProtKB/TrEMBL%3BAcc:B8NHG5]
CADAFLAG00007482	1.69589	7.7823	1.15095103223069e-57	6.42561041558791e-56	Chitin synthase%2C putative [Source:UniProtKB/TrEMBL%3BAcc:B8NGH7]
CADAFLAG00008361	1.69417	12.1086	2.52064912527025e-311	1.599816200086e-308	Phosphoglycerate kinase [Source:UniProtKB/TrEMBL%3BAcc:B8NIQ9]
CADAFLAG00006939	1.69299	5.17055	1.14493607222055e-11	1.51722902141841e-10	Putative uncharacterized protein [Source:UniProtKB/TrEMBL%3BAcc:B8NFJ6]
CADAFLAG00001735	1.69278	7.58926	3.43373666753107e-51	1.73252847170532e-49	F-box domain protein [Source:UniProtKB/TrEMBL%3BAcc:B8N2S5]
CADAFLAG00010262	1.69131	6.62741	2.12506699243692e-28	6.35885430813816e-27	Aldehyde dehydrogenase%2C putative [Source:UniProtKB/TrEMBL%3BAcc:B8NQQ2]
CADAFLAG00007181	1.6895	6.96989	4.06392162283268e-35	1.46289047312655e-33	MYB DNA-binding domain protein [Source:UniProtKB/TrEMBL%3BAcc:B8NH78]
CADAFLAG00000190	1.68853	6.21286	4.96760057453988e-22	1.14539761622135e-20	Siderochrome-iron transporter%2C putative [Source:UniProtKB/TrEMBL%3BAcc:B8MW60]
CADAFLAG00010501	1.68645	4.683	1.15750621449778e-08	1.15453824984523e-07	Phosphatidylserine decarboxylase family protein [Source:UniProtKB/TrEMBL%3BAcc:B8NQ44]
CADAFLAG00011657	1.68617	5.52437	2.83343106849766e-14	4.47815796264918e-13	Putative uncharacterized protein [Source:UniProtKB/TrEMBL%3BAcc:B8NUF7]
CADAFLAG00000157	1.68505	3.83941	5.39993016960432e-05	0.000338978	Rab geranylgeranyltransferase%2C beta subunit [Source:UniProtKB/TrEMBL%3BAcc:B8MW27]
CADAFLAG00001724	1.6846	5.72053	4.22677943718169e-16	7.46277206924948e-15	Alpha-amylase%2C putative [Source:UniProtKB/TrEMBL%3BAcc:B8N2R4]
CADAFLAG00000343	1.68026	3.58567	0.000211999	0.00117486	Putative uncharacterized protein [Source:UniProtKB/TrEMBL%3BAcc:B8MWX4]
CADAFLAG00001701	1.67723	6.63163	3.84152721565537e-28	1.1189607897002e-26	Putative uncharacterized protein [Source:UniProtKB/TrEMBL%3BAcc:B8N2P1]
CADAFLAG00001725	1.67273	5.15331	2.41532224196405e-11	3.10847074875608e-10	Alpha-amylase%2C putative [Source:UniProtKB/TrEMBL%3BAcc:B8N2R5]
CADAFLAG00013234	1.66744	4.30677	8.12262697641946e-07	6.71815903351456e-06	Putative uncharacterized protein [Source:UniProtKB/TrEMBL%3BAcc:B8NYF4]
CADAFLAG00005050	1.66381	3.70225	0.000106755	0.000635106	Putative uncharacterized protein [Source:UniProtKB/TrEMBL%3BAcc:B8NA20]
CADAFLAG00010861	1.66246	12.889	0	0	Alcohol dehydrogenase 1 [Source:UniProtKB/Swiss-Prot%3BAcc:P41747]
CADAFLAG00012985	1.66204	4.78431	6.83839752238795e-09	7.03619758724201e-08	Putative uncharacterized protein [Source:UniProtKB/TrEMBL%3BAcc:B8NXQ5]
CADAFLAG00000485	1.65926	3.56824	0.000211999	0.00117486	Siderochrome-iron transporter Sit1%2C putative [Source:UniProtKB/TrEMBL%3BAcc:B8MXB6]
CADAFLAG00002648	1.65845	4.02978	1.10817725593542e-05	7.76948228449138e-05	Ubiquinone/menaquinone biosynthesis-related protein [Source:UniProtKB/TrEMBL%3BAcc:B8N1W9]
CADAFLAG00011019	1.65747	6.46238	6.35544567271574e-25	1.63064509292083e-23	Conserved lysine-rich protein%2C putative [Source:UniProtKB/TrEMBL%3BAcc:B8NSS6]
CADAFLAG00005775	1.65738	5.09407	9.46838540771481e-11	1.14984148672339e-09	DNA replication licensing factor Mcm7%2C putative [Source:UniProtKB/TrEMBL%3BAcc:B8NB73]
CADAFLAG00012776	1.65368	3.42043	0.000423096	0.00220299	Oleate delta-12 desaturase [Source:UniProtKB/TrEMBL%3BAcc:B8NX17]
CADAFLAG00004781	1.65034	5.75156	6.11496493095057e-16	1.0718075886967e-14	60S ribosomal protein L25%2C putative [Source:UniProtKB/TrEMBL%3BAcc:B8N9A1]
CADAFLAG00000847	1.6467	3.25567	0.000849127	0.00413889	Class V chitinase%2C putative [Source:UniProtKB/TrEMBL%3BAcc:B8MYC8]
CADAFLAG00000429	1.64615	4.36844	6.16270026416092e-07	5.17520908673514e-06	Putative uncharacterized protein [Source:UniProtKB/TrEMBL%3BAcc:B8MX60]
CADAFLAG00007141	1.64506	5.91365	1.09437109911871e-17	2.10143647838734e-16	Rho-gdp dissociation inhibitor [Source:UniProtKB/TrEMBL%3BAcc:B8NH38]
CADAFLAG00006508	1.64105	4.87892	3.15716541348193e-09	3.36030518280482e-08	Bicyclomycin resistance protein%2C putative [Source:UniProtKB/TrEMBL%3BAcc:B8NDG0]
CADAFLAG00001736	1.64019	10.2493	1.41501864743208e-190	3.87811587940532e-188	Cell wall protein PhiA [Source:UniProtKB/TrEMBL%3BAcc:B8N2S6]
CADAFLAG00004421	1.63092	6.71551	2.14350305283175e-28	6.38234649730817e-27	Thioredoxin reductase GliT-like%2C putative [Source:UniProtKB/TrEMBL%3BAcc:B8N891]
CADAFLAG00003545	1.6299	3.40087	0.000624373	0.00312809	Putative uncharacterized protein [Source:UniProtKB/TrEMBL%3BAcc:B8N6Q7]
CADAFLAG00008861	1.6299	3.40087	0.000624373	0.00312809	C-3 sterol dehydrogenase/C-4 decarboxylase family protein [Source:UniProtKB/TrEMBL%3BAcc:B8NKL0]
CADAFLAG00005566	1.62922	11.8907	2.11238972120539e-280	1.10753511513112e-277	Glyceraldehyde-3-phosphate dehydrogenase [Source:UniProtKB/TrEMBL%3BAcc:B8NAL4]
CADAFLAG00008473	1.62585	5.01962	5.36667145463457e-10	6.16349438775603e-09	Putative uncharacterized protein [Source:UniProtKB/TrEMBL%3BAcc:B8NK00]
CADAFLAG00001987	1.6249	3.66995	0.000227971	0.00125875	Putative uncharacterized protein [Source:UniProtKB/TrEMBL%3BAcc:B8N0S7]
CADAFLAG00003621	1.62448	4.56545	1.44905576214389e-07	1.30209861666865e-06	NAD dependent epimerase/dehydratase%2C putative [Source:UniProtKB/TrEMBL%3BAcc:B8N6Y3]
CADAFLAG00002408	1.62142	3.8965	4.64719343707244e-05	0.00029464	Putative uncharacterized protein [Source:UniProtKB/TrEMBL%3BAcc:B8N1G8]
CADAFLAG00002693	1.61982	3.2337	0.0012593	0.00589285	Cell division cycle protein Cdc20%2C putative [Source:UniProtKB/TrEMBL%3BAcc:B8N3Z5]
CADAFLAG00004431	1.61886	4.09213	1.2048284378037e-05	8.37890780361869e-05	UMTA methyltransferase family protein [Source:UniProtKB/TrEMBL%3BAcc:B8N8A1]
CADAFLAG00001293	1.61807	8.04617	2.08753919683136e-62	1.2279822036385e-60	Extracellular thaumatin domain protein%2C putative [Source:UniProtKB/TrEMBL%3BAcc:B8MZM4]
CADAFLAG00004080	1.61394	3.78015	9.18143694661459e-05	0.000553595	von Willebrand and RING finger domain protein [Source:UniProtKB/TrEMBL%3BAcc:B8N7H3]
CADAFLAG00004633	1.61097	4.17505	4.91716533093965e-06	3.63779734514118e-05	Putative uncharacterized protein [Source:UniProtKB/TrEMBL%3BAcc:B8N8V3]
CADAFLAG00001786	1.60458	3.88249	4.64719343707244e-05	0.00029464	Putative uncharacterized protein [Source:UniProtKB/TrEMBL%3BAcc:B8N0G7]
CADAFLAG00001216	1.60397	4.25343	3.67132594360829e-06	2.77396739059977e-05	Putative uncharacterized protein [Source:UniProtKB/TrEMBL%3BAcc:B8MZE7]
CADAFLAG00006822	1.59304	4.53899	3.03137214821703e-07	2.63177226316409e-06	Alpha-actinin%2C sarcomeric (F-actin cross linking protein) [Source:UniProtKB/TrEMBL%3BAcc:B8NEL5]
CADAFLAG00007558	1.59242	3.21139	0.00185639	0.00826363	Putative uncharacterized protein [Source:UniProtKB/TrEMBL%3BAcc:B8NHI6]
CADAFLAG00008981	1.59242	3.21139	0.00185639	0.00826363	Small nuclear ribonucleoprotein%2C putative [Source:UniProtKB/TrEMBL%3BAcc:B8NKP2]
CADAFLAG00003684	1.59064	5.64081	4.93865167163036e-14	7.64508350554436e-13	Putative uncharacterized protein [Source:UniProtKB/TrEMBL%3BAcc:B8N4U0]
CADAFLAG00010486	1.58952	4.72305	3.43965478339695e-08	3.2789562871924e-07	GPI anchored glycoprotein%2C putative [Source:UniProtKB/TrEMBL%3BAcc:B8NR36]
CADAFLAG00004126	1.58918	10.394	7.48538220414987e-189	1.9623092173879e-186	Coproporphyrinogen III oxidase%2C putative [Source:UniProtKB/TrEMBL%3BAcc:B8N5B3]
CADAFLAG00004976	1.58838	4.60017	2.26913124988977e-07	1.99296822595927e-06	Epoxide hydrolase%2C putative [Source:UniProtKB/TrEMBL%3BAcc:B8N9U6]
CADAFLAG00008878	1.58838	4.60017	2.26913124988977e-07	1.99296822595927e-06	Homoserine O-acetyltransferase [Source:UniProtKB/TrEMBL%3BAcc:B8NKM7]
CADAFLAG00006383	1.588	7.37368	7.10843202491605e-41	3.03973694285329e-39	Aldehyde dehydrogenase%2C putative [Source:UniProtKB/TrEMBL%3BAcc:B8NE43]
CADAFLAG00002444	1.58172	6.61398	1.9249438165679e-25	5.04628206173747e-24	Putative uncharacterized protein [Source:UniProtKB/TrEMBL%3BAcc:B8N1K4]
CADAFLAG00008854	1.57895	5.66135	3.06046946003633e-14	4.81804193454023e-13	Isocitrate lyase [Source:UniProtKB/TrEMBL%3BAcc:B8NKK3]
CADAFLAG00000567	1.57771	5.43239	2.42884071861525e-12	3.37435371264762e-11	Phenylalanine ammonia-lyase [Source:UniProtKB/TrEMBL%3BAcc:B8MXJ8]
CADAFLAG00007470	1.57748	9.3914	5.65639843127354e-127	8.42105045465773e-125	Cytochrome c oxidase polypeptide vib [Source:UniProtKB/TrEMBL%3BAcc:B8NGG5]
CADAFLAG00005007	1.57708	5.02614	1.73507217550916e-09	1.88837864300226e-08	Cytochrome c1 heme lyase [Source:UniProtKB/TrEMBL%3BAcc:B8N9X7]
CADAFLAG00010484	1.57581	4.45634	8.43109350571372e-07	6.93996973279193e-06	UMTA methyltransferase family protein [Source:UniProtKB/TrEMBL%3BAcc:B8NR34]
CADAFLAG00006787	1.57454	4.05516	1.39818296143276e-05	9.62917666014715e-05	Protein N-terminal asparagine amidohydrolase%2C putative [Source:UniProtKB/TrEMBL%3BAcc:B8NEI0]
CADAFLAG00013290	1.57434	4.65063	9.48555356705899e-08	8.6985772216855e-07	Putative uncharacterized protein [Source:UniProtKB/TrEMBL%3BAcc:B8NYL0]
CADAFLAG00001497	1.56965	7.83923	8.72797281675589e-53	4.57611409553301e-51	Endo alpha-1%2C4 polygalactosaminidase%2C putative [Source:UniProtKB/TrEMBL%3BAcc:B8N078]
CADAFLAG00010637	1.56792	8.21364	3.24000741103371e-65	2.00365381382849e-63	Putative uncharacterized protein [Source:UniProtKB/TrEMBL%3BAcc:B8NR97]
CADAFLAG00000682	1.56451	5.55592	4.77523103386828e-13	7.01394775120799e-12	Putative uncharacterized protein [Source:UniProtKB/TrEMBL%3BAcc:B8MXW3]
CADAFLAG00002169	1.56451	4.96785	4.6905674674145e-09	4.89727732377069e-08	Caffeine-induced death protein Cid2%2C putative [Source:UniProtKB/TrEMBL%3BAcc:B8N119]
CADAFLAG00003628	1.5624	5.27075	5.18023719300099e-11	6.473417648746e-10	Putative uncharacterized protein [Source:UniProtKB/TrEMBL%3BAcc:B8N6Z0]
CADAFLAG00010726	1.5568	6.18597	4.02740951121145e-19	8.30197116165793e-18	High-affinity iron transporter FtrA [Source:UniProtKB/TrEMBL%3BAcc:B8NQI1]
CADAFLAG00005069	1.55612	3.3405	0.00133758	0.00620378	Putative uncharacterized protein [Source:UniProtKB/TrEMBL%3BAcc:B8NA39]
CADAFLAG00013121	1.55325	4.85791	1.69356349897945e-08	1.65634081380318e-07	Choline dehydrogenase%2C putative [Source:UniProtKB/TrEMBL%3BAcc:B8NY41]
CADAFLAG00003169	1.55188	9.85216	2.21446946353487e-149	4.04610413041924e-147	Glucosamine-fructose-6-phosphate aminotransferase [Source:UniProtKB/TrEMBL%3BAcc:B8N2M1]
CADAFLAG00001839	1.55092	4.90707	8.90308203559324e-09	9.03722780027095e-08	Putative uncharacterized protein [Source:UniProtKB/TrEMBL%3BAcc:B8N0M0]
CADAFLAG00008356	1.55047	6.31743	1.2905711286473e-20	2.80920527804292e-19	ABC multidrug transporter%2C putative [Source:UniProtKB/TrEMBL%3BAcc:B8NJX2]
CADAFLAG00006424	1.5501	9.15043	2.65946126443712e-110	3.20704433878472e-108	Myo-inositol-phosphate synthase%2C putative [Source:UniProtKB/TrEMBL%3BAcc:B8NEV1]
CADAFLAG00007321	1.54927	5.85868	1.80447049730678e-15	3.06912690084943e-14	Very-long-chain 3-oxoacyl-CoA reductase [Source:UniProtKB/TrEMBL%3BAcc:B8NGA3]
CADAFLAG00012727	1.54824	3.93793	7.14859212824878e-05	0.000440495	Putative uncharacterized protein [Source:UniProtKB/TrEMBL%3BAcc:B8NWW8]
CADAFLAG00006757	1.54269	5.68973	5.88694498658793e-14	9.06649675520612e-13	Tetracycline-efflux transporter%2C putative [Source:UniProtKB/TrEMBL%3BAcc:B8NFA4]
CADAFLAG00010616	1.54249	8.3485	2.01222839297816e-68	1.31164660491479e-66	Amino acid permease%2C putative [Source:UniProtKB/TrEMBL%3BAcc:B8NR76]
CADAFLAG00007070	1.53914	3.71833	0.00019465	0.00108923	Putative uncharacterized protein [Source:UniProtKB/TrEMBL%3BAcc:B8NG30]
CADAFLAG00010725	1.53687	6.65127	4.59152324168193e-25	1.19330126662591e-23	Ferrooxidoreductase Fet3%2C putative [Source:UniProtKB/TrEMBL%3BAcc:B8NQI0]
CADAFLAG00008260	1.53545	10.2002	1.98583872786352e-166	4.4346720776493e-164	GPI anchored protein%2C putative [Source:UniProtKB/TrEMBL%3BAcc:B8NIP9]
CADAFLAG00006961	1.53263	4.6753	2.08877397715681e-07	1.84396232727188e-06	Putative uncharacterized protein [Source:UniProtKB/TrEMBL%3BAcc:B8NER5]
CADAFLAG00006457	1.53177	9.31766	1.18733386676672e-116	1.55631077166738e-114	1%2C3-beta-glucanosyltransferase Gel1 [Source:UniProtKB/TrEMBL%3BAcc:B8NEY4]
CADAFLAG00010738	1.53007	4.41811	1.74179429115415e-06	1.37823473471312e-05	Vacuolar aspartyl aminopeptidase Lap4%2C putative [Source:UniProtKB/TrEMBL%3BAcc:B8NQJ3]
CADAFLAG00002011	1.52634	3.45898	0.0013817	0.006379	Putative uncharacterized protein [Source:UniProtKB/TrEMBL%3BAcc:B8N0V1]
CADAFLAG00010635	1.5261	5.58645	6.39328762622724e-13	9.28875367285232e-12	Aromatic amino acid aminotransferase%2C putative [Source:UniProtKB/TrEMBL%3BAcc:B8NR95]
CADAFLAG00002087	1.5216	5.75607	3.04607650386952e-14	4.80165183792974e-13	Putative uncharacterized protein [Source:UniProtKB/TrEMBL%3BAcc:B8N399]
CADAFLAG00001662	1.5169	4.47527	1.83509100546254e-06	1.44825670385293e-05	Ppp1r11-prov protein%2C putative [Source:UniProtKB/TrEMBL%3BAcc:B8MWT4]
CADAFLAG00001665	1.51668	7.43501	2.00896204086349e-39	8.10236563570999e-38	Delta-aminolevulinic acid dehydratase [Source:UniProtKB/TrEMBL%3BAcc:B8MWT7]
CADAFLAG00000365	1.51573	4.97461	8.23657067022733e-09	8.40311385044597e-08	Dimethyladenosine transferase [Source:UniProtKB/TrEMBL%3BAcc:B8MWZ6]
CADAFLAG00010900	1.51256	5.74849	4.27816827527755e-14	6.63116082668021e-13	Biotin synthase%2C putative [Source:UniProtKB/TrEMBL%3BAcc:B8NRK3]
CADAFLAG00006936	1.51247	5.47968	7.0247878548533e-12	9.3915650489663e-11	Putative uncharacterized protein [Source:UniProtKB/TrEMBL%3BAcc:B8NFJ3]
CADAFLAG00005240	1.51187	7.12868	1.35704563734012e-32	4.52061142007858e-31	Sensor histidine kinase/response regulator TcsB/Sln1%2C putative [Source:UniProtKB/TrEMBL%3BAcc:B8NCK6]
CADAFLAG00007652	1.50885	4.25362	9.44409318363495e-06	6.69525689015014e-05	Putative uncharacterized protein [Source:UniProtKB/TrEMBL%3BAcc:B8NGQ7]
CADAFLAG00009220	1.50861	4.92095	1.56522461243104e-08	1.53830836196462e-07	Putative uncharacterized protein [Source:UniProtKB/TrEMBL%3BAcc:B8NMA3]
CADAFLAG00001710	1.50719	5.01362	6.15797323296313e-09	6.37963910792976e-08	Pectinesterase [Source:UniProtKB/TrEMBL%3BAcc:B8N2Q0]
CADAFLAG00005736	1.50555	9.80009	1.18823207626723e-138	1.99012369551479e-136	Uricase [Source:UniProtKB/Swiss-Prot%3BAcc:Q00511]
CADAFLAG00003311	1.5055	9.42118	1.85617756982282e-118	2.45974124335092e-116	Conidial hydrophobin RodB/HypB [Source:UniProtKB/TrEMBL%3BAcc:B8N5T3]
CADAFLAG00004279	1.50294	3.43993	0.000779969	0.00383434	Putative uncharacterized protein [Source:UniProtKB/TrEMBL%3BAcc:B8N7U9]
CADAFLAG00009229	1.50294	3.43993	0.000779969	0.00383434	Serine/threonine protein kinase%2C putative [Source:UniProtKB/TrEMBL%3BAcc:B8NMB2]
CADAFLAG00012995	1.50294	3.43993	0.000779969	0.00383434	Putative uncharacterized protein [Source:UniProtKB/TrEMBL%3BAcc:B8NXR5]
CADAFLAG00005137	1.50147	3.56843	0.000563129	0.00285566	JmjC domain protein%2C putative [Source:UniProtKB/TrEMBL%3BAcc:B8NAA7]
CADAFLAG00008210	1.50147	3.56843	0.000563129	0.00285566	Tyrosinase%2C putative [Source:UniProtKB/TrEMBL%3BAcc:B8NIJ9]
CADAFLAG00007113	1.49938	5.68196	2.02314148026362e-13	3.01943850377463e-12	Putative uncharacterized protein [Source:UniProtKB/TrEMBL%3BAcc:B8NH10]
CADAFLAG00007347	1.49938	5.68196	2.02314148026362e-13	3.01943850377463e-12	Putative uncharacterized protein [Source:UniProtKB/TrEMBL%3BAcc:B8NGC9]
CADAFLAG00009965	1.49914	5.05159	6.49157876335668e-09	6.70222160165395e-08	SNF2 family helicase/ATPase%2C putative [Source:UniProtKB/TrEMBL%3BAcc:B8NNK6]
CADAFLAG00006272	1.49846	7.07606	4.33816248853806e-31	1.39132716620427e-29	UPF0187 domain membrane protein [Source:UniProtKB/TrEMBL%3BAcc:B8NDA2]
CADAFLAG00005969	1.49751	3.99132	6.09805640746944e-05	0.000379249	1-acylglycerol-3-phosphate acyltransferase (AtaAp)%2C putative [Source:UniProtKB/TrEMBL%3BAcc:B8NBR7]
CADAFLAG00006036	1.4966	7.83552	5.96398169059028e-49	2.91172693145053e-47	GPI anchored protein%2C putative [Source:UniProtKB/TrEMBL%3BAcc:B8NBY4]
CADAFLAG00003745	1.49569	4.2427	9.44409318363495e-06	6.69525689015014e-05	Sulfite reductase%2C putative [Source:UniProtKB/TrEMBL%3BAcc:B8N696]
CADAFLAG00013200	1.49403	4.52126	1.10539303556399e-06	8.97638694671119e-06	Fatty acid desaturase%2C putative [Source:UniProtKB/TrEMBL%3BAcc:B8NYC0]
CADAFLAG00012904	1.48434	5.12464	2.96280047994833e-09	3.16741232160433e-08	Putative uncharacterized protein [Source:UniProtKB/TrEMBL%3BAcc:B8NXH4]
CADAFLAG00012708	1.48395	9.35076	6.19595641376115e-112	7.78302483266101e-110	Putative uncharacterized protein [Source:UniProtKB/TrEMBL%3BAcc:B8NWU9]
CADAFLAG00003520	1.48388	4.85096	7.30922929858464e-08	6.76454306305696e-07	NAD(P)H-dependent FMN reductase LOT6%2C putative [Source:UniProtKB/TrEMBL%3BAcc:B8N651]
CADAFLAG00006089	1.48356	4.69158	2.55953817028817e-07	2.2398745134619e-06	C2H2 transcription factor (Azf1)%2C putative [Source:UniProtKB/TrEMBL%3BAcc:B8ND09]
CADAFLAG00002222	1.4829	7.25957	1.85926752602459e-34	6.55582078840075e-33	Transmembrane protein 14%2C putative [Source:UniProtKB/TrEMBL%3BAcc:B8N3E4]
CADAFLAG00008778	1.47821	6.58774	7.95043518052579e-23	1.89850094736556e-21	Rab geranylgeranyl transferase escort protein%2C putative [Source:UniProtKB/TrEMBL%3BAcc:B8NLG6]
CADAFLAG00008368	1.47539	5.66189	7.78907943911883e-13	1.12489232283035e-11	Pyridoxal reductase (AKR8)%2C putative [Source:UniProtKB/TrEMBL%3BAcc:B8NIR6]
CADAFLAG00001783	1.46723	5.76397	1.52441501323082e-13	2.30074100682735e-12	Cytochrome P450%2C putative [Source:UniProtKB/TrEMBL%3BAcc:B8N0G4]
CADAFLAG00012266	1.46401	3.86852	0.000172779	0.000979568	Putative uncharacterized protein [Source:UniProtKB/TrEMBL%3BAcc:B8NVK7]
CADAFLAG00006267	1.46228	3.76513	0.000414771	0.00216994	Putative uncharacterized protein [Source:UniProtKB/TrEMBL%3BAcc:B8ND97]
CADAFLAG00001099	1.45861	4.35875	1.01666863275027e-05	7.17799007162503e-05	Vacuolar protein sorting-associated protein Vps28%2C putative [Source:UniProtKB/TrEMBL%3BAcc:B8MZ30]
CADAFLAG00010002	1.4573	8.93928	5.02191138942476e-85	4.23491115000511e-83	1%2C3-beta-glucanosyltransferase%2C putative [Source:UniProtKB/TrEMBL%3BAcc:B8NNP3]
CADAFLAG00001592	1.45714	4.28605	1.39983740851531e-05	9.63506809890761e-05	Sreptomyces cyclase/dehydrase family protein [Source:UniProtKB/TrEMBL%3BAcc:B8MWC4]
CADAFLAG00006263	1.45511	5.36442	1.85872428820176e-10	2.22364644756201e-09	MFS multidrug transporter%2C putative [Source:UniProtKB/TrEMBL%3BAcc:B8ND93]
CADAFLAG00001502	1.45499	3.40106	0.00163799	0.00740626	Glutathione S-transferase%2C putative [Source:UniProtKB/TrEMBL%3BAcc:B8N083]
CADAFLAG00008357	1.45427	7.08112	7.17495794327946e-30	2.25908140569209e-28	Nonribosomal peptide synthase Pes1 [Source:UniProtKB/TrEMBL%3BAcc:B8NJX3]
CADAFLAG00010529	1.45164	4.54824	2.30759208979213e-06	1.79183857120434e-05	Farnesyl-pyrophosphate synthetase [Source:UniProtKB/TrEMBL%3BAcc:B8NQ72]
CADAFLAG00012892	1.45004	4.48474	3.16226796191901e-06	2.4181223432328e-05	Gibberellin 20-oxidase family protein [Source:UniProtKB/TrEMBL%3BAcc:B8NXG2]
CADAFLAG00004930	1.44838	5.7218	5.42117922749682e-13	7.92412124901627e-12	Putative uncharacterized protein [Source:UniProtKB/TrEMBL%3BAcc:B8N9Q0]
CADAFLAG00006380	1.44262	7.68361	2.49943657982055e-42	1.10405515443429e-40	Carboxyphosphonoenolpyruvate phosphonomutase%2C putative [Source:UniProtKB/TrEMBL%3BAcc:B8NE40]
CADAFLAG00001579	1.44189	6.89674	2.41037125203927e-26	6.56132436305679e-25	Kynurenine 3-monooxygenase [Source:UniProtKB/TrEMBL%3BAcc:B8MWB1]
CADAFLAG00013303	1.44184	4.1982	2.73578126243458e-05	0.000180278	Putative uncharacterized protein [Source:UniProtKB/TrEMBL%3BAcc:B8NYM3]
CADAFLAG00008542	1.44092	4.53937	3.24780185121803e-06	2.46943521587883e-05	Indoleamine 2%2C3-dioxygenase family protein [Source:UniProtKB/TrEMBL%3BAcc:B8NJ01]
CADAFLAG00010832	1.43984	3.6371	0.000827983	0.00404073	Peptidyl-tRNA hydrolase%2C putative [Source:UniProtKB/TrEMBL%3BAcc:B8NSH7]
CADAFLAG00009660	1.43652	4.40857	6.13310885914512e-06	4.47153323654359e-05	Putative uncharacterized protein [Source:UniProtKB/TrEMBL%3BAcc:B8NNZ6]
CADAFLAG00000586	1.43279	3.93812	0.000176827	0.00100111	(S)-2-haloacid dehalogenase IVA%2C putative [Source:UniProtKB/TrEMBL%3BAcc:B8MXL7]
CADAFLAG00003121	1.43167	10.7708	1.85680290425324e-174	4.56962984130404e-172	Enolase/allergen Asp F 22 [Source:UniProtKB/TrEMBL%3BAcc:B8N2H3]
CADAFLAG00008286	1.43106	6.1412	1.94711778470938e-16	3.49409127467417e-15	Tubulin beta%2C putative [Source:UniProtKB/TrEMBL%3BAcc:B8NJQ2]
CADAFLAG00007274	1.42738	5.64989	3.55004400094562e-12	4.89256921227465e-11	Triosephosphate isomerase [Source:UniProtKB/TrEMBL%3BAcc:B8NFW6]
CADAFLAG00007577	1.42738	7.01743	7.54042933103437e-28	2.16500088816532e-26	Calcium/calmodulin-dependent protein kinase%2C putative [Source:UniProtKB/TrEMBL%3BAcc:B8NHK5]
CADAFLAG00001961	1.42622	7.26697	2.69596724500259e-32	8.88269645013285e-31	C6 transcription factor%2C putative [Source:UniProtKB/TrEMBL%3BAcc:B8N0Q1]
CADAFLAG00005199	1.42479	4.85114	1.74406873955332e-07	1.55560095638118e-06	Putative uncharacterized protein [Source:UniProtKB/TrEMBL%3BAcc:B8NCG5]
CADAFLAG00008257	1.42327	8.20404	1.84420846546471e-55	1.00630361470765e-53	RNA export mediator Gle1%2C putative [Source:UniProtKB/TrEMBL%3BAcc:B8NIP6]
CADAFLAG00003869	1.42321	6.11488	4.81807126692952e-16	8.48191553400044e-15	Cyclin-dependent protein kinase Ssn3%2C putative [Source:UniProtKB/TrEMBL%3BAcc:B8N751]
CADAFLAG00008760	1.42151	4.32813	1.19309063468475e-05	8.30206576091365e-05	AMID-like mitochondrial oxidoreductase%2C putative [Source:UniProtKB/TrEMBL%3BAcc:B8NLE8]
CADAFLAG00003815	1.41913	3.62028	0.00117453	0.00553052	Putative uncharacterized protein [Source:UniProtKB/TrEMBL%3BAcc:B8N6Z7]
CADAFLAG00013427	1.41913	3.62028	0.00117453	0.00553052	Conserved leucine-rich repeat protein [Source:UniProtKB/TrEMBL%3BAcc:B8NYZ7]
CADAFLAG00009017	1.41614	3.92451	0.000250111	0.00136846	Pseudouridine synthase [Source:UniProtKB/TrEMBL%3BAcc:B8NKS8]
CADAFLAG00000972	1.41467	7.87491	1.04177216204079e-45	4.9459568905708e-44	ZIP Zinc transporter%2C putative [Source:UniProtKB/TrEMBL%3BAcc:B8MYQ3]
CADAFLAG00000131	1.41164	7.92802	5.66179715933738e-47	2.7093496803353e-45	Tropomyosin%2C putative [Source:UniProtKB/TrEMBL%3BAcc:B8MW01]
CADAFLAG00011531	1.41079	4.73917	4.55298229032968e-07	3.8829146703738e-06	Sorbitol/xylitol dehydrogenase%2C putative [Source:UniProtKB/TrEMBL%3BAcc:B8NTF3]
CADAFLAG00011658	1.40957	5.02036	2.53021493251567e-08	2.44486072685949e-07	Putative uncharacterized protein [Source:UniProtKB/TrEMBL%3BAcc:B8NUF8]
CADAFLAG00007046	1.40938	7.3957	2.24143153993485e-34	7.83461534494907e-33	Oxidoreductase%2C putative [Source:UniProtKB/TrEMBL%3BAcc:B8NG06]
CADAFLAG00002795	1.40854	9.24464	2.78154163360056e-97	2.89160435858527e-95	2-heptaprenyl-1%2C4-naphthoquinone methyltransferase%2C putative [Source:UniProtKB/TrEMBL%3BAcc:B8N226]
CADAFLAG00012681	1.40744	8.26572	1.86782489493924e-56	1.02382274582147e-54	Putative uncharacterized protein [Source:UniProtKB/TrEMBL%3BAcc:B8NWS2]
CADAFLAG00003607	1.40664	8.52804	7.11444032200983e-65	4.37719570628145e-63	Pyridoxal-dependent decarboxylase domain protein [Source:UniProtKB/TrEMBL%3BAcc:B8N6W9]
CADAFLAG00010356	1.40663	5.21683	3.32800904588105e-09	3.52967995464201e-08	Polyketide synthase%2C putative [Source:UniProtKB/TrEMBL%3BAcc:B8NPY7]
CADAFLAG00002030	1.40507	3.71851	0.000490836	0.00253165	50S ribosomal protein L30%2C putative [Source:UniProtKB/TrEMBL%3BAcc:B8N0X0]
CADAFLAG00010921	1.40507	3.71851	0.000490836	0.00253165	Citrate synthase [Source:UniProtKB/TrEMBL%3BAcc:B8NRM4]
CADAFLAG00006892	1.40441	5.17736	4.49679085287851e-09	4.70718757767899e-08	Monoxygenase%2C putative [Source:UniProtKB/TrEMBL%3BAcc:B8NFE9]
CADAFLAG00007803	1.40065	4.379	1.2196454849178e-05	8.47706334445171e-05	Putative uncharacterized protein [Source:UniProtKB/TrEMBL%3BAcc:B8NHZ1]
CADAFLAG00011271	1.40062	9.01825	1.14923048428908e-86	9.89897886431571e-85	1%2C3-beta-glucan synthase catalytic subunit FksP [Source:UniProtKB/TrEMBL%3BAcc:B8NS49]
CADAFLAG00011156	1.39958	5.095	1.91748508084262e-08	1.86625928893311e-07	Phosphoserine phosphatase%2C putative [Source:UniProtKB/TrEMBL%3BAcc:B8NSX2]
CADAFLAG00001451	1.3993	3.91076	0.000250111	0.00136846	Putative uncharacterized protein [Source:UniProtKB/TrEMBL%3BAcc:B8N032]
CADAFLAG00006186	1.39802	5.28209	1.52445405108e-09	1.66818433774716e-08	Putative uncharacterized protein [Source:UniProtKB/TrEMBL%3BAcc:B8NDT6]
CADAFLAG00011099	1.39726	4.50331	3.80806680373955e-06	2.8558132827298e-05	C-14 sterol reductase [Source:UniProtKB/TrEMBL%3BAcc:B8NRW6]
CADAFLAG00012497	1.39726	4.50331	3.80806680373955e-06	2.8558132827298e-05	DNA replication licensing factor Mcm6%2C putative [Source:UniProtKB/TrEMBL%3BAcc:B8NVZ7]
CADAFLAG00007387	1.39487	4.08029	0.000107266	0.000637202	Cytochrome c oxidase assembly protein Cox11%2C putative [Source:UniProtKB/TrEMBL%3BAcc:B8NHA4]
CADAFLAG00004994	1.3944	4.61769	2.81509466906221e-06	2.16915186033362e-05	37S ribosomal protein Rsm25 [Source:UniProtKB/TrEMBL%3BAcc:B8N9W4]
CADAFLAG00004897	1.39416	5.00759	4.93857590141261e-08	4.64542018682797e-07	Ribosomal protein [Source:UniProtKB/TrEMBL%3BAcc:B8N9L7]
CADAFLAG00007009	1.3929	3.81046	0.000495767	0.00254728	Condensin complex subunit 2 [Source:UniProtKB/TrEMBL%3BAcc:B8NFM9]
CADAFLAG00006203	1.39044	4.55725	3.88206199194067e-06	2.90949568432644e-05	Protein transport protein sec22 [Source:UniProtKB/TrEMBL%3BAcc:B8NDV3]
CADAFLAG00002945	1.38985	4.82223	4.74627381799535e-07	4.03918955336669e-06	Putative uncharacterized protein [Source:UniProtKB/TrEMBL%3BAcc:B8N285]
CADAFLAG00000478	1.38897	3.99151	0.0001497	0.000861275	Putative uncharacterized protein [Source:UniProtKB/TrEMBL%3BAcc:B8MXA9]
CADAFLAG00002156	1.38549	3.70263	0.000697876	0.00346467	Alkaline protease 1 [Source:UniProtKB/Swiss-Prot%3BAcc:B8N106]
CADAFLAG00006885	1.38549	3.70263	0.000697876	0.00346467	Alcohol dehydrogenase%2C putative [Source:UniProtKB/TrEMBL%3BAcc:B8NFE2]
CADAFLAG00001939	1.38312	7.39016	2.31897710744317e-33	7.89958896572236e-32	Putative uncharacterized protein [Source:UniProtKB/TrEMBL%3BAcc:B8N339]
CADAFLAG00009973	1.38142	4.42814	1.23473732654479e-05	8.56744795543859e-05	Putative uncharacterized protein [Source:UniProtKB/TrEMBL%3BAcc:B8NNL4]
CADAFLAG00011906	1.37979	4.06796	0.000107266	0.000637202	Alcohol dehydrogenase%2C putative [Source:UniProtKB/TrEMBL%3BAcc:B8NTZ8]
CADAFLAG00006050	1.37967	5.4333	3.96016006802532e-10	4.59188175579974e-09	Vacuolar H\/Ca2 exchanger [Source:UniProtKB/TrEMBL%3BAcc:B8NBZ8]
CADAFLAG00001708	1.3768	3.58605	0.00165742	0.0074857	Peptidyl-prolyl cis-trans isomerase [Source:UniProtKB/TrEMBL%3BAcc:B8N2P8]
CADAFLAG00000050	1.37645	7.69457	1.93824731185621e-39	7.86980617295423e-38	Zinc-iron transporter%2C putative [Source:UniProtKB/TrEMBL%3BAcc:B8MVS0]
CADAFLAG00012005	1.37618	5.9289	1.55049627665612e-13	2.33717932502452e-12	Putative uncharacterized protein [Source:UniProtKB/TrEMBL%3BAcc:B8NUX5]
CADAFLAG00007875	1.37569	6.15319	1.40875171849739e-15	2.41308763826137e-14	Putative uncharacterized protein [Source:UniProtKB/TrEMBL%3BAcc:B8NI45]
CADAFLAG00007238	1.37476	6.54577	6.92098596290539e-20	1.45654746468894e-18	Cell polarity protein (Tea1)%2C putative [Source:UniProtKB/TrEMBL%3BAcc:B8NFT0]
CADAFLAG00012303	1.37456	3.79557	0.000495767	0.00254728	Cytochrome P450%2C putative [Source:UniProtKB/TrEMBL%3BAcc:B8NVP4]
CADAFLAG00006240	1.37327	5.78708	1.40415828258252e-12	1.9827569941057e-11	Oxidoreductase (Msc7)%2C putative [Source:UniProtKB/TrEMBL%3BAcc:B8ND70]
CADAFLAG00002715	1.37072	4.98823	9.56363916949068e-08	8.76352011739271e-07	Probable mannosyl-oligosaccharide alpha-1%2C2-mannosidase 1B [Source:UniProtKB/Swiss-Prot%3BAcc:B8N417]
CADAFLAG00003380	1.36995	7.95317	2.11209000222192e-45	9.91038651237125e-44	Glycosyltransferase family protein [Source:UniProtKB/TrEMBL%3BAcc:B8N6I2]
CADAFLAG00007481	1.36942	6.93788	6.1958744690241e-25	1.59649679961456e-23	Chitin synthase ChsE [Source:UniProtKB/TrEMBL%3BAcc:B8NGH6]
CADAFLAG00000852	1.36936	5.68268	1.19548633289501e-11	1.57901091877119e-10	Putative uncharacterized protein [Source:UniProtKB/TrEMBL%3BAcc:B8MYD3]
CADAFLAG00007172	1.36661	5.02688	6.99873637509476e-08	6.48714542254171e-07	Secretory pathway protein Ssp120%2C putative [Source:UniProtKB/TrEMBL%3BAcc:B8NH69]
CADAFLAG00002212	1.36362	4.47565	1.04860446404024e-05	7.37755031030409e-05	Putative uncharacterized protein [Source:UniProtKB/TrEMBL%3BAcc:B8N162]
CADAFLAG00012032	1.36344	6.93299	1.11039047995501e-24	2.80129681961871e-23	Putative uncharacterized protein [Source:UniProtKB/TrEMBL%3BAcc:B8NV02]
CADAFLAG00005287	1.35952	5.5079	1.57995465690508e-10	1.8957883788675e-09	Putative uncharacterized protein [Source:UniProtKB/TrEMBL%3BAcc:B8NAB5]
CADAFLAG00006700	1.35516	3.56862	0.00139731	0.0064279	Putative uncharacterized protein [Source:UniProtKB/TrEMBL%3BAcc:B8NF47]
CADAFLAG00001461	1.35389	6.29581	1.33111506664335e-16	2.4101976859838e-15	Pyruvate dehydrogenase complex component Pdx1%2C putative [Source:UniProtKB/TrEMBL%3BAcc:B8N042]
CADAFLAG00011669	1.35389	6.29581	1.33111506664335e-16	2.4101976859838e-15	Cytochrome c oxidase assembly protein (Pet191)%2C putative [Source:UniProtKB/TrEMBL%3BAcc:B8NUG9]
CADAFLAG00011676	1.35044	7.6481	3.04583772324876e-37	1.16602403506847e-35	Putative uncharacterized protein [Source:UniProtKB/TrEMBL%3BAcc:B8NTK8]
CADAFLAG00001580	1.35033	5.71846	1.05608759849249e-11	1.40257272579526e-10	Methionine aminopeptidase [Source:UniProtKB/TrEMBL%3BAcc:B8MWB2]
CADAFLAG00000124	1.34925	6.63489	2.36904670929759e-20	5.0923947000748e-19	L-galactose dehydrogenase (L-GalDH)%2C putative [Source:UniProtKB/TrEMBL%3BAcc:B8MVZ4]
CADAFLAG00011702	1.3492	9.37964	1.12230719638218e-95	1.118504337287e-93	Woronin body major protein%2C putative [Source:UniProtKB/TrEMBL%3BAcc:B8NTN4]
CADAFLAG00004788	1.34617	5.96904	1.63624604141923e-13	2.45722179495323e-12	Putative uncharacterized protein [Source:UniProtKB/TrEMBL%3BAcc:B8N9A8]
CADAFLAG00008121	1.34611	5.52601	2.21706706325461e-10	2.64185886519638e-09	Putative uncharacterized protein [Source:UniProtKB/TrEMBL%3BAcc:B8NJH6]
CADAFLAG00011175	1.34534	9.00444	3.57999505733121e-80	2.78523615460368e-78	Tubulin beta subunit [Source:UniProtKB/TrEMBL%3BAcc:B8NSZ1]
CADAFLAG00011391	1.34433	4.26482	4.66193591408313e-05	0.000295419	Siderochrome-iron transporter%2C putative [Source:UniProtKB/TrEMBL%3BAcc:B8NS79]
CADAFLAG00010082	1.3442	7.40512	5.76363603986006e-32	1.88356875351416e-30	DUF907 domain protein [Source:UniProtKB/TrEMBL%3BAcc:B8NPF2]
CADAFLAG00012999	1.33842	10.0873	1.05256164357571e-124	1.49327539527993e-122	Glutamate decarboxylase [Source:UniProtKB/TrEMBL%3BAcc:B8NXR9]
CADAFLAG00012948	1.33648	5.42872	1.22061821510868e-09	1.34670037108834e-08	RTA1 domain protein%2C putative [Source:UniProtKB/TrEMBL%3BAcc:B8NXL8]
CADAFLAG00011104	1.33647	4.18705	9.09831905299252e-05	0.000549132	15-hydroxyprostaglandin dehydrogenase (NAD()) [Source:UniProtKB/TrEMBL%3BAcc:B8NRX1]
CADAFLAG00000506	1.33379	4.38911	2.03165024467179e-05	0.000136185	Putative uncharacterized protein [Source:UniProtKB/TrEMBL%3BAcc:B8MXD7]
CADAFLAG00009858	1.33028	5.95596	4.12617559677645e-13	6.06799408799112e-12	Protoporphyrinogen oxidase%2C putative [Source:UniProtKB/TrEMBL%3BAcc:B8NNI9]
CADAFLAG00009891	1.32982	5.51259	4.16677325877802e-10	4.80875801688053e-09	UMTA methyltransferase family protein [Source:UniProtKB/TrEMBL%3BAcc:B8NP50]
CADAFLAG00011698	1.32666	6.755	2.01141039832007e-21	4.50011094496136e-20	Putative uncharacterized protein [Source:UniProtKB/TrEMBL%3BAcc:B8NTN0]
CADAFLAG00005093	1.32659	4.77017	1.48719157638208e-06	1.19004931782292e-05	Putative uncharacterized protein [Source:UniProtKB/TrEMBL%3BAcc:B8NA63]
CADAFLAG00005737	1.32509	3.6539	0.00138992	0.0064047	50S ribosomal protein L13 [Source:UniProtKB/TrEMBL%3BAcc:B8NB35]
CADAFLAG00010159	1.32509	3.6539	0.00138992	0.0064047	Acetolactate synthase [Source:UniProtKB/TrEMBL%3BAcc:B8NPM9]
CADAFLAG00005713	1.32089	8.96358	4.21672951783083e-76	2.97365738336386e-74	Putative uncharacterized protein [Source:UniProtKB/TrEMBL%3BAcc:B8NB11]
CADAFLAG00012041	1.32054	9.51779	1.13349055306655e-97	1.18858805038517e-95	Putative uncharacterized protein [Source:UniProtKB/TrEMBL%3BAcc:B8NV11]
CADAFLAG00003958	1.3195	5.98878	2.67677507002675e-13	3.96550744096469e-12	Putative uncharacterized protein [Source:UniProtKB/TrEMBL%3BAcc:B8N535]
CADAFLAG00003886	1.3145	4.94198	4.81497193539742e-07	4.09187784136416e-06	Putative uncharacterized protein [Source:UniProtKB/TrEMBL%3BAcc:B8N768]
CADAFLAG00010101	1.31404	4.65959	6.37716613715826e-06	4.63545789318815e-05	Putative uncharacterized protein [Source:UniProtKB/TrEMBL%3BAcc:B8NPH1]
CADAFLAG00000196	1.31278	4.0927	0.00017812	0.00100701	Putative uncharacterized protein [Source:UniProtKB/TrEMBL%3BAcc:B8MW66]
CADAFLAG00013053	1.31146	4.85151	9.1656425191818e-07	7.52406284130792e-06	Putative uncharacterized protein [Source:UniProtKB/TrEMBL%3BAcc:B8NXX3]
CADAFLAG00011075	1.31091	4.70806	2.84409357041367e-06	2.18590977473668e-05	Uridine nucleosidase Urh1%2C putative [Source:UniProtKB/TrEMBL%3BAcc:B8NRU2]
CADAFLAG00002170	1.31088	3.53312	0.00197699	0.0087264	Formamidopyrimidine-DNA glycosylase%2C putative [Source:UniProtKB/TrEMBL%3BAcc:B8N120]
CADAFLAG00004373	1.31088	3.53312	0.00197699	0.0087264	ATP binding protein%2C putative [Source:UniProtKB/TrEMBL%3BAcc:B8N843]
CADAFLAG00000367	1.3088	4.89399	6.64157675545691e-07	5.55414522150172e-06	Putative uncharacterized protein [Source:UniProtKB/TrEMBL%3BAcc:B8MWZ8]
CADAFLAG00008198	1.30799	4.75494	2.83132746663596e-06	2.17748583674509e-05	Putative uncharacterized protein [Source:UniProtKB/TrEMBL%3BAcc:B8NII7]
CADAFLAG00005437	1.30793	6.53329	3.56361220439318e-18	6.9989575851429e-17	Putative uncharacterized protein [Source:UniProtKB/TrEMBL%3BAcc:B8NCD5]
CADAFLAG00001573	1.30776	5.75733	2.02761726206714e-11	2.62631971678492e-10	Isocitrate dehydrogenase LysB [Source:UniProtKB/TrEMBL%3BAcc:B8MWA5]
CADAFLAG00007414	1.30575	4.42832	2.81198620403886e-05	0.000184895	Hydroxymethylglutaryl-CoA lyase [Source:UniProtKB/TrEMBL%3BAcc:B8NHD1]
CADAFLAG00002546	1.30438	3.63728	0.00194639	0.00862605	Putative uncharacterized protein [Source:UniProtKB/TrEMBL%3BAcc:B8N3T7]
CADAFLAG00006714	1.30413	4.23209	0.000125049	0.00073167	Putative uncharacterized protein [Source:UniProtKB/TrEMBL%3BAcc:B8NF61]
CADAFLAG00002167	1.30121	4.70012	3.92705772402562e-06	2.93718777768693e-05	TIM complex component Tim54 [Source:UniProtKB/TrEMBL%3BAcc:B8N117]
CADAFLAG00003017	1.3004	4.29701	5.49537999771478e-05	0.000344075	MFS phospholipid transporter (Git1)%2C putative [Source:UniProtKB/TrEMBL%3BAcc:B8N2F7]
CADAFLAG00002559	1.29879	3.73441	0.00136454	0.0063046	Putative uncharacterized protein [Source:UniProtKB/TrEMBL%3BAcc:B8N3V0]
CADAFLAG00007755	1.29879	3.73441	0.00136454	0.0063046	Putative uncharacterized protein [Source:UniProtKB/TrEMBL%3BAcc:B8NHU3]
CADAFLAG00003379	1.29658	6.10694	5.51677403344081e-14	8.50726062266787e-13	Alcohol dehydrogenase%2C zinc-containing [Source:UniProtKB/TrEMBL%3BAcc:B8N6I1]
CADAFLAG00003986	1.29104	4.47584	1.71983412342635e-05	0.000116382	Putative uncharacterized protein [Source:UniProtKB/TrEMBL%3BAcc:B8N563]
CADAFLAG00006192	1.29093	5.98575	5.75951011288899e-13	8.37803769014817e-12	Protein PET100%2C mitochondrial%2C putative [Source:UniProtKB/TrEMBL%3BAcc:B8NDU2]
CADAFLAG00006049	1.29047	4.221	0.000125049	0.00073167	RNA binding protein%2C putative [Source:UniProtKB/TrEMBL%3BAcc:B8NBZ7]
CADAFLAG00001380	1.28963	3.91095	0.000579282	0.00292283	Putative uncharacterized protein [Source:UniProtKB/TrEMBL%3BAcc:B8MZW1]
CADAFLAG00008678	1.28963	3.91095	0.000579282	0.00292283	Putative uncharacterized protein [Source:UniProtKB/TrEMBL%3BAcc:B8NKB8]
CADAFLAG00008203	1.2884	4.53081	1.70450587068714e-05	0.000115411	Acetoacetyl-CoA synthase [Source:UniProtKB/TrEMBL%3BAcc:B8NIJ2]
CADAFLAG00003090	1.28386	10.5867	1.60819094187739e-135	2.62069926595938e-133	Thiamine thiazole synthase [Source:UniProtKB/TrEMBL%3BAcc:B8N4L2]
CADAFLAG00000613	1.2812	5.11352	1.33739634260415e-07	1.20535594136499e-06	Putative uncharacterized protein [Source:UniProtKB/TrEMBL%3BAcc:B8MXP4]
CADAFLAG00000615	1.28061	12.973	7.97442447677304e-202	2.34545328696112e-199	Putative uncharacterized protein [Source:UniProtKB/TrEMBL%3BAcc:B8MXP6]
CADAFLAG00001957	1.2797	4.95554	5.62492293340567e-07	4.74674217312379e-06	NAD dependent epimerase/dehydratase%2C putative [Source:UniProtKB/TrEMBL%3BAcc:B8N0P7]
CADAFLAG00005990	1.27943	4.14074	0.00024345	0.00133748	Ankyrin repeat domain%2C putative [Source:UniProtKB/TrEMBL%3BAcc:B8NBT8]
CADAFLAG00008124	1.27943	4.14074	0.00024345	0.00133748	SCP-like extracellular protein%2C putative [Source:UniProtKB/TrEMBL%3BAcc:B8NJH9]
CADAFLAG00007259	1.2792	3.7187	0.00189351	0.00841646	Leucine Rich Repeat domain protein [Source:UniProtKB/TrEMBL%3BAcc:B8NFV1]
CADAFLAG00011868	1.27739	5.9126	3.99643821711472e-12	5.47026656755804e-11	MFS transporter%2C putative [Source:UniProtKB/TrEMBL%3BAcc:B8NTW0]
CADAFLAG00004096	1.27736	4.52182	2.34604512501936e-05	0.000156131	Export control protein CHS7-like%2C putative [Source:UniProtKB/TrEMBL%3BAcc:B8N583]
CADAFLAG00010042	1.27669	4.20984	0.000172512	0.000978516	Putative uncharacterized protein [Source:UniProtKB/TrEMBL%3BAcc:B8NNT3]
CADAFLAG00002325	1.27564	5.57917	7.81355788937397e-10	8.84729526647518e-09	Lysine--tRNA ligase [Source:UniProtKB/TrEMBL%3BAcc:B8N185]
CADAFLAG00004812	1.27557	3.81065	0.0011433	0.00540882	Ankyrin repeat protein [Source:UniProtKB/TrEMBL%3BAcc:B8N9D2]
CADAFLAG00000873	1.27411	7.745	6.89204195881512e-36	2.55726566096466e-34	Tubulin alpha-1 subunit [Source:UniProtKB/TrEMBL%3BAcc:B8MYF4]
CADAFLAG00011329	1.27277	8.93858	2.1487986297329e-70	1.43957570421939e-68	GPI-anchored cell wall beta-1%2C3-endoglucanase EglC [Source:UniProtKB/TrEMBL%3BAcc:B8NT56]
CADAFLAG00010968	1.27129	6.96215	1.80211604578562e-22	4.23620222146759e-21	C2H2 finger domain protein%2C putative [Source:UniProtKB/TrEMBL%3BAcc:B8NSM5]
CADAFLAG00001228	1.26957	3.97859	0.00056591	0.00286495	Putative uncharacterized protein [Source:UniProtKB/TrEMBL%3BAcc:B8MZF9]
CADAFLAG00001322	1.26624	4.51278	2.34604512501936e-05	0.000156131	Prenylcysteine lyase%2C putative [Source:UniProtKB/TrEMBL%3BAcc:B8MZQ3]
CADAFLAG00012017	1.26512	5.57056	1.05794127480569e-09	1.17799758383027e-08	Rho GTPase Rac%2C putative [Source:UniProtKB/TrEMBL%3BAcc:B8NUY7]
CADAFLAG00011395	1.26382	6.31988	3.7843956383283e-15	6.3033186467681e-14	ABC multidrug transporter%2C putative [Source:UniProtKB/TrEMBL%3BAcc:B8NS83]
CADAFLAG00004799	1.26373	5.94312	3.45891405004071e-12	4.77243072419233e-11	C2H2 transcription factor (Seb1)%2C putative [Source:UniProtKB/TrEMBL%3BAcc:B8N9B9]
CADAFLAG00010563	1.26043	4.71613	7.29913190388872e-06	5.27383053499066e-05	Fatty acid elongase (Gns1)%2C putative [Source:UniProtKB/TrEMBL%3BAcc:B8NQA6]
CADAFLAG00006449	1.25996	5.33491	1.71906545006611e-08	1.67855953541273e-07	Ubiquitin conjugating enzyme (UbcJ)%2C putative [Source:UniProtKB/TrEMBL%3BAcc:B8NEX6]
CADAFLAG00004869	1.25926	4.3285	0.000103151	0.000615185	C-14 sterol reductase%2C putative [Source:UniProtKB/TrEMBL%3BAcc:B8N9I9]
CADAFLAG00002532	1.2591	13.9212	8.41122114385191e-207	2.60079271214641e-204	Pyruvate decarboxylase PdcA%2C putative [Source:UniProtKB/TrEMBL%3BAcc:B8N3S3]
CADAFLAG00012537	1.25901	8.30149	9.33443736877627e-48	4.52064177630815e-46	Cytochrome c oxidase subunit V [Source:UniProtKB/TrEMBL%3BAcc:B8NWC8]
CADAFLAG00003740	1.25855	8.5714	3.45098949517565e-55	1.86616512656158e-53	Glycogen phosphorylase GlpV/Gph1%2C putative [Source:UniProtKB/TrEMBL%3BAcc:B8N691]
CADAFLAG00012139	1.25743	9.62541	1.85983968650956e-93	1.7942245423695e-91	Histone H2B [Source:UniProtKB/TrEMBL%3BAcc:B8NVA9]
CADAFLAG00002547	1.25702	6.46374	1.70410322418456e-16	3.07171611067886e-15	Peroxisomal membrane protein receptor Pex19%2C putative [Source:UniProtKB/TrEMBL%3BAcc:B8N3T8]
CADAFLAG00009853	1.25553	7.79211	7.11570140533046e-36	2.63215470082454e-34	Putative uncharacterized protein [Source:UniProtKB/TrEMBL%3BAcc:B8NNI4]
CADAFLAG00002206	1.25456	10.4437	1.81629020576773e-124	2.54681902225035e-122	Putative uncharacterized protein [Source:UniProtKB/TrEMBL%3BAcc:B8N156]
CADAFLAG00013037	1.25311	3.96535	0.000779393	0.00383434	Putative uncharacterized protein [Source:UniProtKB/TrEMBL%3BAcc:B8NXV7]
CADAFLAG00001994	1.25178	5.08951	3.37958689446136e-07	2.91937237538034e-06	Signal recognition particle subunit SRP72 [Source:UniProtKB/TrEMBL%3BAcc:B8N0T4]
CADAFLAG00005128	1.25156	6.12506	1.84103454316241e-13	2.75789261565161e-12	Putative uncharacterized protein [Source:UniProtKB/TrEMBL%3BAcc:B8NA98]
CADAFLAG00005749	1.24735	6.9428	1.0674189653294e-21	2.41048788443955e-20	Iron sulfur assembly protein%2C putative [Source:UniProtKB/TrEMBL%3BAcc:B8NB47]
CADAFLAG00006253	1.24645	4.31814	0.000103151	0.000615185	Putative uncharacterized protein [Source:UniProtKB/TrEMBL%3BAcc:B8ND83]
CADAFLAG00008672	1.24458	7.5306	1.49448464459577e-30	4.75514256706606e-29	Lipase 1%2C putative [Source:UniProtKB/TrEMBL%3BAcc:B8NKB2]
CADAFLAG00010561	1.23889	8.28954	2.8177736002587e-46	1.34306449982291e-44	Cytochrome c oxidase subunit Va%2C putative [Source:UniProtKB/TrEMBL%3BAcc:B8NQA4]
CADAFLAG00008164	1.23575	4.03053	0.000475168	0.00245609	Translation initiation factor eIF4E%2C putative [Source:UniProtKB/TrEMBL%3BAcc:B8NJL9]
CADAFLAG00001640	1.23386	5.43403	1.41461836883761e-08	1.39941615338907e-07	UPF0160 domain protein MYG1%2C putative [Source:UniProtKB/TrEMBL%3BAcc:B8MWH2]
CADAFLAG00005496	1.22712	6.91641	9.31299229424386e-21	2.04563522907626e-19	Cysteine synthase B%2C putative [Source:UniProtKB/TrEMBL%3BAcc:B8NCT4]
CADAFLAG00001528	1.22643	7.21548	8.33710642471985e-25	2.11657192369888e-23	ATP-dependent DNA helicase%2C putative [Source:UniProtKB/TrEMBL%3BAcc:B8N0A9]
CADAFLAG00005853	1.2243	9.00005	1.21624763231587e-67	7.80145223303039e-66	Putative uncharacterized protein [Source:UniProtKB/TrEMBL%3BAcc:B8NBF1]
CADAFLAG00006051	1.22424	7.95268	9.05880907195611e-38	3.50128777559996e-36	Cystathionine beta-synthase%2C putative [Source:UniProtKB/TrEMBL%3BAcc:B8NBZ9]
CADAFLAG00010564	1.22095	4.531	3.7186407389395e-05	0.000239546	Putative uncharacterized protein [Source:UniProtKB/TrEMBL%3BAcc:B8NQA7]
CADAFLAG00007469	1.22034	6.60729	5.10731268215828e-17	9.5044882151461e-16	Putative uncharacterized protein [Source:UniProtKB/TrEMBL%3BAcc:B8NGG4]
CADAFLAG00012410	1.2202	4.16427	0.000281953	0.00152538	Putative uncharacterized protein [Source:UniProtKB/TrEMBL%3BAcc:B8NW91]
CADAFLAG00012372	1.22003	4.09289	0.000629009	0.0031487	Integral membrane protein%2C Mpv17/PMP22 family%2C putative [Source:UniProtKB/TrEMBL%3BAcc:B8NW53]
CADAFLAG00001589	1.21911	3.76551	0.00218314	0.0095455	Putative uncharacterized protein [Source:UniProtKB/TrEMBL%3BAcc:B8MWC1]
CADAFLAG00007388	1.21911	3.76551	0.00218314	0.0095455	Integral membrane protein [Source:UniProtKB/TrEMBL%3BAcc:B8NHA5]
CADAFLAG00006219	1.2181	5.84297	1.03113202353807e-10	1.25094779394824e-09	Cell cycle checkpoint protein (Hus1)%2C putative [Source:UniProtKB/TrEMBL%3BAcc:B8NDW9]
CADAFLAG00005627	1.21624	5.4197	1.65627647845892e-08	1.62221945724841e-07	Transmembrane protein UsgS [Source:UniProtKB/TrEMBL%3BAcc:B8NAS5]
CADAFLAG00002925	1.21595	6.73544	1.68485276681402e-18	3.36942612189225e-17	Cytochrome b5%2C putative [Source:UniProtKB/TrEMBL%3BAcc:B8N4D7]
CADAFLAG00005379	1.2145	6.48488	9.42069094284758e-16	1.62990117761548e-14	Putative uncharacterized protein [Source:UniProtKB/TrEMBL%3BAcc:B8NC77]
CADAFLAG00010308	1.21274	5.70355	8.53056441254305e-10	9.61402581783707e-09	Defective in cullin neddylation protein [Source:UniProtKB/TrEMBL%3BAcc:B8NQU8]
CADAFLAG00011323	1.21235	6.56269	1.77106805554482e-16	3.18765816146493e-15	Putative uncharacterized protein [Source:UniProtKB/TrEMBL%3BAcc:B8NT50]
CADAFLAG00002792	1.20735	5.65116	1.58441227221493e-09	1.72908846974117e-08	MAP kinase FUS3/KSS1 [Source:UniProtKB/TrEMBL%3BAcc:B8N223]
CADAFLAG00003412	1.20573	4.15265	0.00038648	0.00203341	MFS transporter%2C putative [Source:UniProtKB/TrEMBL%3BAcc:B8N6L4]
CADAFLAG00011003	1.20573	4.15265	0.00038648	0.00203341	Putative uncharacterized protein [Source:UniProtKB/TrEMBL%3BAcc:B8NSR0]
CADAFLAG00002638	1.20437	5.41007	2.23126207578517e-08	2.16466527529311e-07	Acid phosphatase%2C putative [Source:UniProtKB/TrEMBL%3BAcc:B8N1V9]
CADAFLAG00005922	1.20391	4.85189	4.98319389054695e-06	3.68438596726583e-05	DNA replication licensing factor Mcm4%2C putative [Source:UniProtKB/TrEMBL%3BAcc:B8NBM0]
CADAFLAG00005686	1.19676	5.31456	8.95179638500944e-08	8.22160796700905e-07	Mitochondrial genome maintenance protein Mgr2%2C putative [Source:UniProtKB/TrEMBL%3BAcc:B8NAY4]
CADAFLAG00008177	1.19653	4.39935	0.000115076	0.000680247	Chitin biosynthesis protein (Chs7)%2C putative [Source:UniProtKB/TrEMBL%3BAcc:B8NJN2]
CADAFLAG00002716	1.19262	8.74401	5.56817041359643e-55	2.98429186744708e-53	Putative uncharacterized protein [Source:UniProtKB/TrEMBL%3BAcc:B8N418]
CADAFLAG00011040	1.19192	5.07753	1.29154516205452e-06	1.04109245382456e-05	ESCRT-II complex component (Vps25)%2C putative [Source:UniProtKB/TrEMBL%3BAcc:B8NRQ7]
CADAFLAG00012033	1.18939	4.06834	0.000856078	0.00416772	2-dehydropantoate 2-reductase [Source:UniProtKB/TrEMBL%3BAcc:B8NV03]
CADAFLAG00003330	1.18612	4.8375	9.08428110793383e-06	6.47060519081949e-05	Putative uncharacterized protein [Source:UniProtKB/TrEMBL%3BAcc:B8N5V2]
CADAFLAG00000116	1.18578	6.20852	5.63317880191845e-13	8.21408744526416e-12	Putative uncharacterized protein [Source:UniProtKB/TrEMBL%3BAcc:B8MVY6]
CADAFLAG00007811	1.18534	3.91114	0.00127653	0.00595959	Aflatoxin biosynthesis regulatory protein [Source:UniProtKB/Swiss-Prot%3BAcc:P41765]
CADAFLAG00004082	1.18212	5.2399	2.6164963676364e-07	2.28640070270488e-06	Putative uncharacterized protein [Source:UniProtKB/TrEMBL%3BAcc:B8N7H5]
CADAFLAG00008334	1.18131	5.76953	8.01246925271902e-10	9.06401188729256e-09	Homeobox transcription factor%2C putative [Source:UniProtKB/TrEMBL%3BAcc:B8NJV0]
CADAFLAG00013451	1.18105	4.95591	3.95506918194106e-06	2.94954726438016e-05	Putative uncharacterized protein [Source:UniProtKB/TrEMBL%3BAcc:B8NZ21]
CADAFLAG00007304	1.18035	5.3906	5.40240654056275e-08	5.06591138978586e-07	Putative uncharacterized protein [Source:UniProtKB/TrEMBL%3BAcc:B8NG86]
CADAFLAG00002015	1.17633	4.12912	0.000527665	0.00269395	3-demethylubiquinone-9 3-methyltransferase [Source:UniProtKB/TrEMBL%3BAcc:B8N0V5]
CADAFLAG00006170	1.17633	4.12912	0.000527665	0.00269395	Mitochondrial translation optimization protein (Mto1)%2C putative [Source:UniProtKB/TrEMBL%3BAcc:B8NDS0]
CADAFLAG00006266	1.17577	6.55876	9.14361402554675e-16	1.58880175121136e-14	Glutathione synthetase%2C putative [Source:UniProtKB/TrEMBL%3BAcc:B8ND96]
CADAFLAG00003000	1.1752	5.57542	1.07702952063339e-08	1.07962585114863e-07	GDP-mannose pyrophosphorylase A [Source:UniProtKB/TrEMBL%3BAcc:B8N2E0]
CADAFLAG00012493	1.1748	6.99092	2.86144679324221e-20	6.13989090386259e-19	Putative uncharacterized protein [Source:UniProtKB/TrEMBL%3BAcc:B8NVZ3]
CADAFLAG00010037	1.17449	7.32878	1.19305912787961e-24	2.99108108588362e-23	Putative uncharacterized protein [Source:UniProtKB/TrEMBL%3BAcc:B8NNS8]
CADAFLAG00012536	1.17426	7.44798	1.74574599650169e-26	4.80638150041414e-25	Cofilin [Source:UniProtKB/TrEMBL%3BAcc:B8NWC7]
CADAFLAG00001309	1.17382	4.05591	0.00116017	0.00547572	Putative uncharacterized protein [Source:UniProtKB/TrEMBL%3BAcc:B8MZP0]
CADAFLAG00007741	1.17382	4.05591	0.00116017	0.00547572	Putative uncharacterized protein [Source:UniProtKB/TrEMBL%3BAcc:B8NHS9]
CADAFLAG00008574	1.17323	5.35569	9.95975475619564e-08	9.09883959128509e-07	Translation initiation inhibitor%2C putative [Source:UniProtKB/TrEMBL%3BAcc:B8NJ33]
CADAFLAG00001462	1.17191	4.37956	0.000211263	0.00117254	Putative uncharacterized protein [Source:UniProtKB/TrEMBL%3BAcc:B8N043]
CADAFLAG00005926	1.17191	4.37956	0.000211263	0.00117254	DNA ligase [Source:UniProtKB/TrEMBL%3BAcc:B8NBM4]
CADAFLAG00007532	1.17101	5.29373	2.15888590730669e-07	1.90168043507753e-06	Meiosis induction protein kinase (Ime2)%2C putative [Source:UniProtKB/TrEMBL%3BAcc:B8NGM7]
CADAFLAG00001515	1.17101	5.96703	5.2342625165054e-11	6.53415855968309e-10	Transcription/RNA-processing factor Ssu72 [Source:UniProtKB/TrEMBL%3BAcc:B8N096]
CADAFLAG00010824	1.16916	6.44832	1.29827802976964e-14	2.10712446312141e-13	RNA polymerase II transcription elongation factor (Ctr9)%2C putative [Source:UniProtKB/TrEMBL%3BAcc:B8NSG9]
CADAFLAG00001949	1.16789	3.89726	0.00174427	0.00784562	Mitochondrial inner membrane metallopeptidase Oma1%2C putative [Source:UniProtKB/TrEMBL%3BAcc:B8N349]
CADAFLAG00011146	1.16714	4.25437	0.000312362	0.0016771	Methylthioribulose-1-phosphate dehydratase [Source:UniProtKB/Swiss-Prot%3BAcc:B8NSW2]
CADAFLAG00012405	1.16714	4.25437	0.000312362	0.0016771	Putative uncharacterized protein [Source:UniProtKB/TrEMBL%3BAcc:B8NW86]
CADAFLAG00002713	1.16678	5.49066	3.16261712289255e-08	3.02697600307398e-07	U3 small nucleolar RNA-associated protein Utp11%2C putative [Source:UniProtKB/TrEMBL%3BAcc:B8N415]
CADAFLAG00002166	1.16611	4.98245	3.35178931822547e-06	2.5452913972595e-05	Serine/threonine protein kinase%2C putative [Source:UniProtKB/TrEMBL%3BAcc:B8N116]
CADAFLAG00002292	1.16452	5.56679	9.45756281010555e-09	9.57588160596666e-08	C-8 sterol isomerase (Erg-1)%2C putative [Source:UniProtKB/TrEMBL%3BAcc:B8N3L4]
CADAFLAG00003913	1.16373	5.9802	6.77212808914411e-11	8.38450642987565e-10	Glycolipid transfer protein HET-C2%2C putative [Source:UniProtKB/TrEMBL%3BAcc:B8N4Z0]
CADAFLAG00007004	1.16352	5.6637	4.20175758994947e-09	4.42137825280983e-08	DNA repair protein Rad7%2C protein [Source:UniProtKB/TrEMBL%3BAcc:B8NFM4]
CADAFLAG00011069	1.16271	6.35882	9.41695544454693e-14	1.43745652792141e-12	Putative uncharacterized protein [Source:UniProtKB/TrEMBL%3BAcc:B8NRT6]
CADAFLAG00012665	1.16141	4.1172	0.000717514	0.00355631	Glycosyl transferase%2C putative [Source:UniProtKB/TrEMBL%3BAcc:B8NWQ6]
CADAFLAG00011684	1.1609	7.66099	2.5276657179468e-29	7.77579614610216e-28	Transcription factor RfeG%2C putative [Source:UniProtKB/TrEMBL%3BAcc:B8NTL6]
CADAFLAG00011242	1.15935	7.70496	5.95421845394565e-30	1.8796314224118e-28	WSC domain protein%2C putative [Source:UniProtKB/TrEMBL%3BAcc:B8NS20]
CADAFLAG00013460	1.15547	5.08381	1.96903922664357e-06	1.55184550072674e-05	Ran exchange factor Prp20/Pim1%2C putative [Source:UniProtKB/TrEMBL%3BAcc:B8NZ30]
CADAFLAG00005377	1.15227	6.5525	3.0637844667352e-15	5.13855033162166e-14	Putative uncharacterized protein [Source:UniProtKB/TrEMBL%3BAcc:B8NC75]
CADAFLAG00009398	1.15226	5.63081	7.63703110958617e-09	7.82455039511466e-08	Short-chain dehydrogenase%2C putative [Source:UniProtKB/TrEMBL%3BAcc:B8NMZ5]
CADAFLAG00011523	1.15208	4.85207	1.03369460306503e-05	7.28540223165471e-05	Putative uncharacterized protein [Source:UniProtKB/TrEMBL%3BAcc:B8NTE5]
CADAFLAG00002513	1.15167	5.97047	7.8804408348515e-11	9.68421974134116e-10	Class V chitinase%2C putative [Source:UniProtKB/TrEMBL%3BAcc:B8N3Q4]
CADAFLAG00010004	1.15008	4.17599	0.0006826	0.00339582	C6 transcription factor%2C putative [Source:UniProtKB/TrEMBL%3BAcc:B8NNP5]
CADAFLAG00001411	1.14999	4.41904	0.000177712	0.00100517	Endosome-associated ubiquitin isopeptidase (AmsH)%2C putative [Source:UniProtKB/TrEMBL%3BAcc:B8MZZ2]
CADAFLAG00006666	1.14659	6.38866	1.35276977538202e-13	2.04937823132308e-12	Putative uncharacterized protein [Source:UniProtKB/TrEMBL%3BAcc:B8NEE8]
CADAFLAG00010675	1.14368	8.67388	1.87739953267146e-49	9.24063712836127e-48	HypA-like protein%2C putative [Source:UniProtKB/TrEMBL%3BAcc:B8NQD0]
CADAFLAG00005428	1.14059	10.0271	4.77705544334751e-91	4.33131666100208e-89	Putative uncharacterized protein [Source:UniProtKB/TrEMBL%3BAcc:B8NCC6]
CADAFLAG00009022	1.14046	6.10523	1.92911608409396e-11	2.50411311712477e-10	Ribonucleotide reductase small subunit RnrA%2C putative [Source:UniProtKB/TrEMBL%3BAcc:B8NKT3]
CADAFLAG00003110	1.13912	7.89066	1.84072075794338e-32	6.11494534987305e-31	Regulator of G protein signaling domain protein RgsD [Source:UniProtKB/TrEMBL%3BAcc:B8N4N2]
CADAFLAG00007228	1.13878	6.70738	2.41553375342557e-16	4.30901206102943e-15	Aspartyl-tRNA synthetase Dps1%2C putative [Source:UniProtKB/TrEMBL%3BAcc:B8NFS0]
CADAFLAG00003604	1.13839	6.29516	9.94646021728061e-13	1.42961101025253e-11	Putative uncharacterized protein [Source:UniProtKB/TrEMBL%3BAcc:B8N6W6]
CADAFLAG00010803	1.13783	4.40932	0.000177712	0.00100517	Forkhead transcription factor (Sep1)%2C putative [Source:UniProtKB/TrEMBL%3BAcc:B8NSE8]
CADAFLAG00007182	1.13772	8.23723	4.38123770361072e-39	1.72657991724973e-37	Cytochrome c subunit Vb%2C putative [Source:UniProtKB/TrEMBL%3BAcc:B8NH79]
CADAFLAG00002582	1.13771	8.027	8.27082429088678e-35	2.95958071583987e-33	Mitochondrial F1F0 ATP synthase subunit Atp14%2C putative [Source:UniProtKB/TrEMBL%3BAcc:B8N1Q3]
CADAFLAG00001992	1.13753	6.38139	1.56340987141377e-13	2.35370282638935e-12	Putative uncharacterized protein [Source:UniProtKB/TrEMBL%3BAcc:B8N0T2]
CADAFLAG00002717	1.13665	7.43828	4.89786999632967e-25	1.2701809523815e-23	Superoxide dismutase [Source:UniProtKB/TrEMBL%3BAcc:B8N419]
CADAFLAG00013258	1.13556	7.19917	1.29140746750003e-21	2.90542586764605e-20	Amino acid permease (Can1)%2C putative [Source:UniProtKB/TrEMBL%3BAcc:B8NYH8]
CADAFLAG00010417	1.13546	5.32523	3.15063384055005e-07	2.73137983344306e-06	Putative uncharacterized protein [Source:UniProtKB/TrEMBL%3BAcc:B8NQW7]
CADAFLAG00005511	1.1342	6.55052	7.72903243161591e-15	1.26464588999805e-13	Glycine dehydrogenase [Source:UniProtKB/TrEMBL%3BAcc:B8NCU9]
CADAFLAG00012707	1.13418	5.20123	7.37173339251471e-07	6.14345079338873e-06	Putative uncharacterized protein [Source:UniProtKB/TrEMBL%3BAcc:B8NWU8]
CADAFLAG00001004	1.13353	7.53824	2.87467805788901e-26	7.79005453934462e-25	Putative uncharacterized protein [Source:UniProtKB/TrEMBL%3BAcc:B8MYT5]
CADAFLAG00007320	1.13345	10.715	2.11294190963095e-111	2.59999658043262e-109	MFS monosaccharide transporter%2C putative [Source:UniProtKB/TrEMBL%3BAcc:B8NGA2]
CADAFLAG00008860	1.13122	5.68413	8.09749040715247e-09	8.27522345930946e-08	Putative uncharacterized protein [Source:UniProtKB/TrEMBL%3BAcc:B8NKK9]
CADAFLAG00010512	1.12827	9.19508	6.65715883152455e-64	4.03410443966606e-62	Fatty acid desaturase family protein [Source:UniProtKB/TrEMBL%3BAcc:B8NQ55]
CADAFLAG00002626	1.12608	4.01795	0.00138605	0.00639417	Galactokinase [Source:UniProtKB/TrEMBL%3BAcc:B8N1U7]
CADAFLAG00004228	1.12588	5.93069	3.23824010226272e-10	3.79494046581012e-09	Putative uncharacterized protein [Source:UniProtKB/TrEMBL%3BAcc:B8N7P8]
CADAFLAG00009285	1.12579	4.22138	0.000572567	0.00289379	Putative uncharacterized protein [Source:UniProtKB/TrEMBL%3BAcc:B8NL17]
CADAFLAG00005955	1.12539	4.558	0.000101155	0.000604172	Mitochondrial inner membrane nuclease Nuc1%2C putative [Source:UniProtKB/TrEMBL%3BAcc:B8NBQ3]
CADAFLAG00010196	1.12525	4.70068	4.3134743733244e-05	0.000275218	Oligopeptide transporter%2C putative [Source:UniProtKB/TrEMBL%3BAcc:B8NPR6]
CADAFLAG00001372	1.12187	4.65194	6.05951876653303e-05	0.000377242	Transcriptional regulator%2C putative [Source:UniProtKB/TrEMBL%3BAcc:B8MZV3]
CADAFLAG00005074	1.1177	5.15552	2.04564613880201e-06	1.60497376628585e-05	Ras guanine-nucleotide exchange protein%2C putative [Source:UniProtKB/TrEMBL%3BAcc:B8NA44]
CADAFLAG00007171	1.11706	5.47708	1.10731180174566e-07	1.00701908124064e-06	Putative uncharacterized protein [Source:UniProtKB/TrEMBL%3BAcc:B8NH68]
CADAFLAG00012516	1.11676	4.27613	0.000542439	0.00276236	G-patch domain protein%2C putative [Source:UniProtKB/TrEMBL%3BAcc:B8NW16]
CADAFLAG00011715	1.1149	5.71602	8.7981840757791e-09	8.94580959273357e-08	Putative uncharacterized protein [Source:UniProtKB/TrEMBL%3BAcc:B8NTP6]
CADAFLAG00001330	1.11448	6.08437	7.49318748456081e-11	9.24875617976651e-10	Trytophan synthase alpha subunit%2C putative [Source:UniProtKB/TrEMBL%3BAcc:B8MZR1]
CADAFLAG00011296	1.11396	5.57578	4.25706562892758e-08	4.03267513112629e-07	Peroxiredoxin 5%2C prdx5%2C putative [Source:UniProtKB/TrEMBL%3BAcc:B8NS74]
CADAFLAG00007055	1.11235	5.084	2.97285297215791e-06	2.27906128361426e-05	UPF0041 domain protein [Source:UniProtKB/TrEMBL%3BAcc:B8NG15]
CADAFLAG00009947	1.11213	5.33564	3.55812876324421e-07	3.06263203111791e-06	60S ribosomal protein L6%2C putative [Source:UniProtKB/TrEMBL%3BAcc:B8NPA6]
CADAFLAG00002987	1.11197	5.54955	4.42875245129164e-08	4.18217116759013e-07	Putative uncharacterized protein [Source:UniProtKB/TrEMBL%3BAcc:B8N2C7]
CADAFLAG00006091	1.1113	5.47246	1.46158065404603e-07	1.31237536166352e-06	Sterol delta 5%2C6-desaturase ERG3 [Source:UniProtKB/TrEMBL%3BAcc:B8ND11]
CADAFLAG00003396	1.10981	4.00508	0.00187149	0.0083247	Putative uncharacterized protein [Source:UniProtKB/TrEMBL%3BAcc:B8N6J8]
CADAFLAG00013282	1.10642	5.0087	8.62779305800783e-06	6.1609140048661e-05	CCCH zinc finger protein [Source:UniProtKB/TrEMBL%3BAcc:B8NYK2]
CADAFLAG00001683	1.10622	4.14112	0.00123312	0.00577932	Integral membrane protein [Source:UniProtKB/TrEMBL%3BAcc:B8N2M3]
CADAFLAG00006935	1.10485	9.04156	2.2755589185895e-57	1.26456059904474e-55	Putative uncharacterized protein [Source:UniProtKB/TrEMBL%3BAcc:B8NFJ2]
CADAFLAG00006999	1.10432	5.51835	9.04780456649521e-08	8.30346082704458e-07	YT521-B-like splicing factor%2C putative [Source:UniProtKB/TrEMBL%3BAcc:B8NFL9]
CADAFLAG00007675	1.10224	5.72784	7.52317721112252e-09	7.71445527116721e-08	NADH-cytochrome b5 reductase [Source:UniProtKB/TrEMBL%3BAcc:B8NGT0]
CADAFLAG00012090	1.101	5.54076	7.71443000384902e-08	7.12860623880578e-07	RNA binding protein Rnp24%2C putative [Source:UniProtKB/TrEMBL%3BAcc:B8NV60]
CADAFLAG00010901	1.1008	5.41062	2.77884106896157e-07	2.42299670647921e-06	Onanonoxo-7-onima-8-eninoihtemlysoneda [Source:UniProtKB/TrEMBL%3BAcc:B8NRK4]
CADAFLAG00007201	1.10012	4.06853	0.00175913	0.00790365	Putative uncharacterized protein [Source:UniProtKB/TrEMBL%3BAcc:B8NFP3]
CADAFLAG00003720	1.09859	4.48568	0.000191189	0.00107385	Putative uncharacterized protein [Source:UniProtKB/TrEMBL%3BAcc:B8N4X6]
CADAFLAG00006762	1.09835	7.54114	4.94129364376291e-25	1.27869227575401e-23	DUF914 domain membrane protein [Source:UniProtKB/TrEMBL%3BAcc:B8NFA9]
CADAFLAG00004646	1.09755	4.19896	0.00103327	0.00491913	Protein kinase (VPS15)%2C putative [Source:UniProtKB/TrEMBL%3BAcc:B8N8W6]
CADAFLAG00010993	1.09606	6.15264	5.0023094912042e-11	6.26405505238124e-10	8-amino-7-oxononanoate synthase%2C putative [Source:UniProtKB/TrEMBL%3BAcc:B8NSQ0]
CADAFLAG00004061	1.09567	5.35103	5.95160184011211e-07	5.00141927455832e-06	50S ribosomal protein L17 [Source:UniProtKB/TrEMBL%3BAcc:B8N7F4]
CADAFLAG00012359	1.0939	5.45851	1.71568924416993e-07	1.53255530336631e-06	Thiosulfate sulfurtransferase%2C putative [Source:UniProtKB/TrEMBL%3BAcc:B8NW40]
CADAFLAG00012671	1.09385	5.26208	1.34158998147111e-06	1.07998889095862e-05	O-methyltransferase%2C putative [Source:UniProtKB/TrEMBL%3BAcc:B8NWR2]
CADAFLAG00011574	1.09358	4.42889	0.000404684	0.00211993	2-nitropropane dioxygenase family oxidoreductase%2C putative [Source:UniProtKB/TrEMBL%3BAcc:B8NTJ6]
CADAFLAG00002409	1.09194	5.76255	8.12577732606282e-09	8.29709981159963e-08	RING finger domain protein%2C putative [Source:UniProtKB/TrEMBL%3BAcc:B8N1G9]
CADAFLAG00006356	1.09167	5.60594	4.58736082580253e-08	4.32517468321757e-07	Putative uncharacterized protein [Source:UniProtKB/TrEMBL%3BAcc:B8NE16]
CADAFLAG00010485	1.09134	5.43	3.49508615365029e-07	3.01051742334778e-06	Putative uncharacterized protein [Source:UniProtKB/TrEMBL%3BAcc:B8NR35]
CADAFLAG00005004	1.0876	8.42674	7.30050039720743e-40	3.03574945827326e-38	Cytochrome c subunit%2C putative [Source:UniProtKB/TrEMBL%3BAcc:B8N9X4]
CADAFLAG00006136	1.08749	4.88078	2.63795041994637e-05	0.000174418	Putative uncharacterized protein [Source:UniProtKB/TrEMBL%3BAcc:B8ND56]
CADAFLAG00004978	1.08665	4.95628	1.59578240399152e-05	0.000108525	Endosomal cargo receptor (Erp5)%2C putative [Source:UniProtKB/TrEMBL%3BAcc:B8N9U8]
CADAFLAG00000100	1.08413	4.75569	6.13397373154821e-05	0.000381287	Manganese ion homeostasis (Fr)%2C putative [Source:UniProtKB/TrEMBL%3BAcc:B8MVX0]
CADAFLAG00001633	1.0825	7.80247	2.8405601693131e-28	8.39566546121243e-27	Phospholipid methyltransferase [Source:UniProtKB/TrEMBL%3BAcc:B8MWG5]
CADAFLAG00013034	1.08225	4.30809	0.000609745	0.00306244	Serine protein kinase%2C putative [Source:UniProtKB/TrEMBL%3BAcc:B8NXV4]
CADAFLAG00001039	1.08168	5.05946	6.94447150586806e-06	5.02963254590168e-05	Mitochondrial cation transporter%2C putative [Source:UniProtKB/TrEMBL%3BAcc:B8MYX0]
CADAFLAG00006026	1.08123	6.2039	3.44794990275028e-11	4.36294101545285e-10	APSES transcription factor StuA [Source:UniProtKB/TrEMBL%3BAcc:B8NBX4]
CADAFLAG00012845	1.08082	5.98736	8.24282938195534e-10	9.30714227687261e-09	AMP deaminase Amd1%2C putative [Source:UniProtKB/TrEMBL%3BAcc:B8NX86]
CADAFLAG00005720	1.08082	8.35624	4.52507809286697e-38	1.76025537812525e-36	MFS phosphate transporter%2C putative [Source:UniProtKB/TrEMBL%3BAcc:B8NB18]
CADAFLAG00009792	1.08077	5.19017	3.80586165938818e-06	2.8558132827298e-05	ATP-dependent RNA helicase %2C putative [Source:UniProtKB/TrEMBL%3BAcc:B8NNC3]
CADAFLAG00012709	1.07882	5.52301	1.75289865617334e-07	1.56232113043564e-06	1%2C3-beta-glucanosyltransferase%2C putative [Source:UniProtKB/TrEMBL%3BAcc:B8NWV0]
CADAFLAG00002024	1.07469	4.66033	0.000135404	0.000785774	Mitochondrial peptidyl-tRNA hydrolase Pth2%2C putative [Source:UniProtKB/TrEMBL%3BAcc:B8N0W4]
CADAFLAG00010641	1.07417	4.90875	2.23035389452206e-05	0.000148842	Putative uncharacterized protein [Source:UniProtKB/TrEMBL%3BAcc:B8NRA1]
CADAFLAG00003950	1.07259	6.14996	1.22981643513941e-10	1.49048807953228e-09	YjgH family protein [Source:UniProtKB/TrEMBL%3BAcc:B8N527]
CADAFLAG00001521	1.07091	8.24454	2.44313895373381e-35	8.82090198894492e-34	Allergen Asp F4 [Source:UniProtKB/TrEMBL%3BAcc:B8N0A2]
CADAFLAG00000722	1.07027	5.33072	1.35305705852166e-06	1.08776767124751e-05	NRPS-like enzyme%2C putative [Source:UniProtKB/TrEMBL%3BAcc:B8MY03]
CADAFLAG00003646	1.0701	10.5539	1.10560505978832e-95	1.11104095133228e-93	Histone H3 [Source:UniProtKB/TrEMBL%3BAcc:B8N4Q2]
CADAFLAG00003033	1.06997	5.01529	1.27906093897968e-05	8.84414900410318e-05	Probable catabolite repression protein creC [Source:UniProtKB/Swiss-Prot%3BAcc:B8N4F5]
CADAFLAG00004741	1.0698	4.86668	3.49030946114163e-05	0.000226532	Alcohol dehydrogenase%2C putative [Source:UniProtKB/TrEMBL%3BAcc:B8N961]
CADAFLAG00010093	1.0697	4.78617	7.64342702767866e-05	0.000467641	Putative uncharacterized protein [Source:UniProtKB/TrEMBL%3BAcc:B8NPG3]
CADAFLAG00005380	1.06892	8.96181	4.41868918081254e-52	2.25783783183976e-50	Bcs1 AAA-type ATPase%2C putative [Source:UniProtKB/TrEMBL%3BAcc:B8NC78]
CADAFLAG00004516	1.06874	4.17618	0.00137966	0.00637201	Exo-beta-1%2C3-glucanase%2C putative [Source:UniProtKB/TrEMBL%3BAcc:B8N8I6]
CADAFLAG00011351	1.06479	4.74029	8.12421032543759e-05	0.000495298	Putative uncharacterized protein [Source:UniProtKB/TrEMBL%3BAcc:B8NT78]
CADAFLAG00003569	1.06425	5.90042	4.09999196102988e-09	4.32831532914557e-08	Mechanosensitive ion channel family [Source:UniProtKB/TrEMBL%3BAcc:B8N6T1]
CADAFLAG00010313	1.06318	5.20719	3.22981945203826e-06	2.45886318005868e-05	50S ribosomal subunit L30 [Source:UniProtKB/TrEMBL%3BAcc:B8NQV3]
CADAFLAG00002686	1.06265	4.34956	0.000761305	0.00375023	Putative uncharacterized protein [Source:UniProtKB/TrEMBL%3BAcc:B8N3Y8]
CADAFLAG00012858	1.06228	5.55865	1.42282310529439e-07	1.2804346139362e-06	Cytochrome P450%2C putative [Source:UniProtKB/TrEMBL%3BAcc:B8NXC8]
CADAFLAG00010845	1.0619	9.40371	1.05789729507458e-62	6.28432683808098e-61	E3 ubiquitin ligase complex SCF subunit sconC [Source:UniProtKB/Swiss-Prot%3BAcc:B8NSJ0]
CADAFLAG00003867	1.06097	4.10538	0.00196745	0.00870208	DNA replication licensing factor Mcm2%2C putative [Source:UniProtKB/TrEMBL%3BAcc:B8N749]
CADAFLAG00011638	1.06078	6.93718	1.03770564223594e-16	1.90757505178707e-15	Superoxide dismutase [Cu-Zn] [Source:UniProtKB/Swiss-Prot%3BAcc:Q8X1S6]
CADAFLAG00011502	1.05942	5.17313	4.48576536916147e-06	3.33912620905668e-05	Putative uncharacterized protein [Source:UniProtKB/TrEMBL%3BAcc:B8NTC4]
CADAFLAG00000806	1.05914	7.75922	1.39656529897784e-26	3.85381714882696e-25	ATP synthase delta chain%2C mitochondrial%2C putative [Source:UniProtKB/TrEMBL%3BAcc:B8MY87]
CADAFLAG00006829	1.05558	6.22903	5.35889324731434e-11	6.68282250975838e-10	Putative uncharacterized protein [Source:UniProtKB/TrEMBL%3BAcc:B8NEM2]
CADAFLAG00013801	1.05557	4.28699	0.00081333	0.0039805	Small nucleolar RNA snR36 [Source:RFAM%3BAcc:RF01242]
CADAFLAG00013123	1.05557	4.28699	0.00081333	0.0039805	Oxidoreductase%2C short-chain dehydrogenase/reductase family [Source:UniProtKB/TrEMBL%3BAcc:B8NY43]
CADAFLAG00002846	1.05386	5.00246	1.686422425028e-05	0.000114315	Putative uncharacterized protein [Source:UniProtKB/TrEMBL%3BAcc:B8N277]
CADAFLAG00012430	1.05381	5.28902	2.45477996202388e-06	1.90123259871843e-05	Putative uncharacterized protein [Source:UniProtKB/TrEMBL%3BAcc:B8NWB1]
CADAFLAG00009119	1.05274	4.54936	0.000268891	0.00146193	Kinesin family protein [Source:UniProtKB/TrEMBL%3BAcc:B8NLX8]
CADAFLAG00009921	1.05223	5.16741	5.89465277636174e-06	4.31071060219201e-05	Ubiquinone biosynthesis methlytransferase Coq5%2C putative [Source:UniProtKB/TrEMBL%3BAcc:B8NP80]
CADAFLAG00003106	1.05131	6.59239	2.08174722202119e-13	3.1030642460264e-12	KOW motif domain protein [Source:UniProtKB/TrEMBL%3BAcc:B8N4M8]
CADAFLAG00007998	1.05083	8.64929	3.04460473549183e-42	1.33995943449985e-40	7-dehydrocholesterol reductase%2C putative [Source:UniProtKB/TrEMBL%3BAcc:B8NJE1]
CADAFLAG00010881	1.05006	5.25688	2.59616305490134e-06	2.00558169628797e-05	50S ribosomal subunit L7%2C putative [Source:UniProtKB/TrEMBL%3BAcc:B8NRI4]
CADAFLAG00011223	1.04823	5.96139	2.7452020659379e-09	2.94261259672401e-08	Aspartic endopeptidase (AP1)%2C putative [Source:UniProtKB/TrEMBL%3BAcc:B8NS01]
CADAFLAG00004746	1.0481	5.13238	9.11508228135324e-06	6.48829701121533e-05	Putative uncharacterized protein [Source:UniProtKB/TrEMBL%3BAcc:B8N966]
CADAFLAG00008948	1.04778	6.26698	5.4805444273616e-11	6.82746748445801e-10	Cell wall glucanase (Utr2)%2C putative [Source:UniProtKB/TrEMBL%3BAcc:B8NLP7]
CADAFLAG00007399	1.04768	6.04806	8.07595456574369e-10	9.12726673929739e-09	Putative uncharacterized protein [Source:UniProtKB/TrEMBL%3BAcc:B8NHB6]
CADAFLAG00009821	1.0463	5.84778	1.43028131604909e-08	1.41259315235348e-07	60S ribosome biogenesis protein Rrp14%2C putative [Source:UniProtKB/TrEMBL%3BAcc:B8NNF2]
CADAFLAG00009915	1.04627	4.49508	0.000422476	0.00220071	Cellular morphogenesis protein (Bud22)%2C putative [Source:UniProtKB/TrEMBL%3BAcc:B8NP74]
CADAFLAG00002818	1.04614	5.22401	3.6013260971595e-06	2.72620159483028e-05	50S ribosomal protein Mrp49 [Source:UniProtKB/TrEMBL%3BAcc:B8N249]
CADAFLAG00011740	1.04497	8.76981	1.28561688917113e-45	6.07970747706457e-44	Nucleolin protein Nsr1%2C putative [Source:UniProtKB/TrEMBL%3BAcc:B8NTS2]
CADAFLAG00001568	1.04345	8.54991	1.06057511418204e-39	4.37995729517849e-38	Pyruvate kinase [Source:UniProtKB/TrEMBL%3BAcc:B8MWA0]
CADAFLAG00004910	1.04289	6.91396	5.83109851346377e-16	1.02354027618427e-14	Putative uncharacterized protein [Source:UniProtKB/TrEMBL%3BAcc:B8N9N0]
CADAFLAG00012897	1.04065	6.07587	6.62910727846792e-10	7.56295219215181e-09	Oligopeptide transporter%2C putative [Source:UniProtKB/TrEMBL%3BAcc:B8NXG7]
CADAFLAG00003699	1.03978	6.27505	4.723688423068e-11	5.94602909120846e-10	Mannose-6-phosphate isomerase [Source:UniProtKB/TrEMBL%3BAcc:B8N4V5]
CADAFLAG00003138	1.03926	4.6768	0.000150829	0.000866944	Endoplasmic reticulum DnaJ domain protein Erj5%2C putative [Source:UniProtKB/TrEMBL%3BAcc:B8N2J0]
CADAFLAG00011803	1.03921	5.05964	1.34686632152552e-05	9.29700112837791e-05	Putative uncharacterized protein [Source:UniProtKB/TrEMBL%3BAcc:B8NUL3]
CADAFLAG00006063	1.0367	4.32907	0.00100739	0.00480541	Putative uncharacterized protein [Source:UniProtKB/TrEMBL%3BAcc:B8NC11]
CADAFLAG00012499	1.03387	5.60631	2.41673813968174e-07	2.11798293796672e-06	DUF221 domain protein%2C putative [Source:UniProtKB/TrEMBL%3BAcc:B8NVZ9]
CADAFLAG00013399	1.03292	4.62721	0.000212307	0.00117602	Cytochrome P450%2C putative [Source:UniProtKB/TrEMBL%3BAcc:B8NYW9]
CADAFLAG00001371	1.03004	8.19508	3.5879433826636e-32	1.17573394705273e-30	FAD dependent sulfhydryl oxidase Erv1%2C putative [Source:UniProtKB/TrEMBL%3BAcc:B8MZV2]
CADAFLAG00002099	1.02748	9.49949	1.89349608848008e-61	1.08731758718959e-59	Carbonic anhydrase [Source:UniProtKB/TrEMBL%3BAcc:B8N3B1]
CADAFLAG00010634	1.02719	7.72429	8.22337115772747e-25	2.09210195761678e-23	LCCL domain protein [Source:UniProtKB/TrEMBL%3BAcc:B8NR94]
CADAFLAG00001764	1.02714	4.42908	0.000787315	0.00386259	Putative uncharacterized protein [Source:UniProtKB/TrEMBL%3BAcc:B8N2V4]
CADAFLAG00003765	1.02575	10.1694	1.50821903155631e-78	1.1367258313461e-76	Nitrite reductase NiiA [Source:UniProtKB/TrEMBL%3BAcc:B8N6B6]
CADAFLAG00012919	1.02531	4.70899	0.00018557	0.00104618	Putative uncharacterized protein [Source:UniProtKB/TrEMBL%3BAcc:B8NXI9]
CADAFLAG00012664	1.02462	4.83082	7.17679867654113e-05	0.000442007	Putative uncharacterized protein [Source:UniProtKB/TrEMBL%3BAcc:B8NWQ5]
CADAFLAG00011965	1.02461	6.39969	1.5653498814005e-11	2.0473486138621e-10	Mitochondrial metallochaperone Sco1%2C putative [Source:UniProtKB/TrEMBL%3BAcc:B8NUT5]
CADAFLAG00008148	1.02354	4.31871	0.00132796	0.00616868	Putative uncharacterized protein [Source:UniProtKB/TrEMBL%3BAcc:B8NJK3]
CADAFLAG00012711	1.02182	4.74819	0.000119238	0.000704155	Putative uncharacterized protein [Source:UniProtKB/TrEMBL%3BAcc:B8NWV2]
CADAFLAG00009302	1.02058	5.17332	1.23813635736679e-05	8.58578857589773e-05	DUF636 domain protein [Source:UniProtKB/TrEMBL%3BAcc:B8NL34]
CADAFLAG00007021	1.02017	5.34634	2.18591693417092e-06	1.70725209256264e-05	Uridylate kinase Ura6 [Source:UniProtKB/TrEMBL%3BAcc:B8NFY1]
CADAFLAG00006694	1.02	5.4256	1.26821140425651e-06	1.02365202971414e-05	Multidrug resistance-associated protein%2C putative [Source:UniProtKB/TrEMBL%3BAcc:B8NF41]
CADAFLAG00010740	1.01958	5.63996	2.52337005721309e-07	2.20982712563055e-06	Proteasome maturation ans ribosome synthesis protein Nop10%2C putative [Source:UniProtKB/TrEMBL%3BAcc:B8NQJ5]
CADAFLAG00005298	1.01882	6.1388	7.06847267167954e-10	8.04138791960222e-09	Quinone oxidoreductase%2C putative [Source:UniProtKB/TrEMBL%3BAcc:B8NAC6]
CADAFLAG00003256	1.0185	8.51667	2.1710540238575e-37	8.33781543748329e-36	Putative uncharacterized protein [Source:UniProtKB/TrEMBL%3BAcc:B8N5M8]
CADAFLAG00002363	1.01811	8.71252	3.7144722284978e-41	1.59974359298053e-39	FAD dependent oxidoreductase%2C putative [Source:UniProtKB/TrEMBL%3BAcc:B8N1C3]
CADAFLAG00008523	1.01664	8.36624	1.683985371606e-34	5.95518463231577e-33	UTP-glucose-1-phosphate uridylyltransferase Ugp1%2C putative [Source:UniProtKB/TrEMBL%3BAcc:B8NK50]
CADAFLAG00000634	1.01592	8.42231	1.76497890169192e-35	6.41080740225991e-34	Mitochondrial ATPase subunit ATP4%2C putative [Source:UniProtKB/TrEMBL%3BAcc:B8MXR5]
CADAFLAG00010339	1.01488	4.41942	0.000787315	0.00386259	Pre-rRNA-processing protein esf2 [Source:UniProtKB/TrEMBL%3BAcc:B8NPX0]
CADAFLAG00006668	1.01433	6.32488	8.3354089040902e-11	1.02255031510095e-09	Chitin synthase ChsG [Source:UniProtKB/TrEMBL%3BAcc:B8NEF0]
CADAFLAG00009197	1.01157	4.61035	0.000279707	0.00151595	Efflux pump antibiotic resistance protein%2C putative [Source:UniProtKB/TrEMBL%3BAcc:B8NM80]
CADAFLAG00010763	1.01106	7.22189	3.22013540945347e-18	6.34503478800644e-17	Ubiquinol-cytochrome C reductase complex core protein 2%2C putative [Source:UniProtKB/TrEMBL%3BAcc:B8NQL8]
CADAFLAG00008160	1.00979	7.75111	1.77717331277034e-24	4.40060225435269e-23	Elongation factor Tu [Source:UniProtKB/TrEMBL%3BAcc:B8NJL5]
CADAFLAG00013422	1.00878	5.56336	5.58144935940817e-07	4.71335418943299e-06	3-hydroxybutyryl-CoA dehydrogenase%2C putative [Source:UniProtKB/TrEMBL%3BAcc:B8NYZ2]
CADAFLAG00006235	1.00859	6.85926	8.96801106652779e-15	1.46142223582782e-13	Nascent polypeptide-associated complex (NAC) subunit%2C putative [Source:UniProtKB/TrEMBL%3BAcc:B8ND65]
CADAFLAG00011733	1.00835	5.49158	9.5771693017381e-07	7.84586172619971e-06	Argininosuccinate lyase [Source:UniProtKB/TrEMBL%3BAcc:B8NTR5]
CADAFLAG00001962	1.00832	5.13257	1.72078387705509e-05	0.000116382	Putative uncharacterized protein [Source:UniProtKB/TrEMBL%3BAcc:B8N0Q2]
CADAFLAG00012679	1.00788	5.41599	2.13936462961118e-06	1.67414653267237e-05	Glycosyl hydrolase%2C putative [Source:UniProtKB/TrEMBL%3BAcc:B8NWS0]
CADAFLAG00010964	1.00762	6.9313	3.0737520134296e-15	5.14810771249272e-14	C6 transcription factor%2C putative [Source:UniProtKB/TrEMBL%3BAcc:B8NSM1]
CADAFLAG00005975	1.00735	6.5344	4.31588728821077e-12	5.88747565707395e-11	DNA-directed RNA polymerase subunit [Source:UniProtKB/TrEMBL%3BAcc:B8NBS3]
CADAFLAG00002591	1.00676	5.25167	6.42798299522479e-06	4.66958114092866e-05	3-oxoacyl-(Acyl-carrier-protein) reductase%2C putative [Source:UniProtKB/TrEMBL%3BAcc:B8N1R2]
CADAFLAG00013199	1.00541	7.63944	8.3468900933571e-23	1.98923216671528e-21	Sterol desaturase%2C putative [Source:UniProtKB/TrEMBL%3BAcc:B8NYB9]
CADAFLAG00007336	1.00515	4.69308	0.000317184	0.00170224	CobW domain protein [Source:UniProtKB/TrEMBL%3BAcc:B8NGB8]
CADAFLAG00006938	1.00484	4.1878	0.002035	0.00895296	Putative uncharacterized protein [Source:UniProtKB/TrEMBL%3BAcc:B8NFJ5]
CADAFLAG00012729	1.00414	8.00446	7.2465265790825e-28	2.08558148012305e-26	Putative uncharacterized protein [Source:UniProtKB/TrEMBL%3BAcc:B8NWX0]
CADAFLAG00002605	1.00394	5.19054	1.05061478702562e-05	7.38738409139475e-05	Dolichol-phosphate mannosyltransferase%2C putative [Source:UniProtKB/TrEMBL%3BAcc:B8N1S6]
CADAFLAG00012598	1.00367	10.3042	8.77720646224968e-79	6.65687627221817e-77	Nitroreductase family protein%2C putative [Source:UniProtKB/TrEMBL%3BAcc:B8NWI9]
CADAFLAG00006831	1.00222	4.73272	0.00020501	0.00114085	High osmolarity signaling protein sho1 [Source:UniProtKB/Swiss-Prot%3BAcc:B8NEM4]
CADAFLAG00011143	1.00094	5.66883	2.62251264023166e-07	2.28999854660055e-06	Putative uncharacterized protein [Source:UniProtKB/TrEMBL%3BAcc:B8NSV9]
CADAFLAG00001566	0.999725	7.58594	6.81801597996336e-22	1.55422409645327e-20	Integral membrane protein [Source:UniProtKB/TrEMBL%3BAcc:B8MW98]
CADAFLAG00008204	0.998698	6.57378	2.95340021561519e-12	4.084295091755e-11	Mitochondrial processing peptidase alpha subunit%2C putative [Source:UniProtKB/TrEMBL%3BAcc:B8NIJ3]
CADAFLAG00003954	0.998478	9.1609	1.89823618154668e-50	9.49826975654417e-49	Extracellular serine-threonine rich protein [Source:UniProtKB/TrEMBL%3BAcc:B8N531]
CADAFLAG00005381	0.998379	4.92281	6.95193379991515e-05	0.000428815	Putative uncharacterized protein [Source:UniProtKB/TrEMBL%3BAcc:B8NC79]
CADAFLAG00006940	0.997788	4.64405	0.000341612	0.00182117	Putative uncharacterized protein [Source:UniProtKB/TrEMBL%3BAcc:B8NFJ7]
CADAFLAG00008966	0.995789	4.50443	0.000615289	0.00308771	Dynein heavy chain%2C putative [Source:UniProtKB/TrEMBL%3BAcc:B8NLR5]
CADAFLAG00011956	0.99521	6.25408	3.85437216882661e-10	4.4821479251572e-09	Putative uncharacterized protein [Source:UniProtKB/TrEMBL%3BAcc:B8NUS6]
CADAFLAG00007223	0.993326	4.34974	0.00146439	0.00671961	Putative uncharacterized protein [Source:UniProtKB/TrEMBL%3BAcc:B8NFR5]
CADAFLAG00007537	0.993326	4.34974	0.00146439	0.00671961	Phenylalanyl-tRNA synthetase alpha subunit (PodG)%2C putative [Source:UniProtKB/TrEMBL%3BAcc:B8NGN2]
CADAFLAG00002744	0.990395	7.92623	4.19056077911893e-26	1.12881278661786e-24	60S ribosomal protein L31e [Source:UniProtKB/TrEMBL%3BAcc:B8N446]
CADAFLAG00006225	0.989804	4.76369	0.000248341	0.00136001	F-box domain protein [Source:UniProtKB/TrEMBL%3BAcc:B8NDX5]
CADAFLAG00004466	0.98938	5.84102	6.25694653802128e-08	5.82195357268508e-07	3-hydroxyanthranilate 3%2C4-dioxygenase [Source:UniProtKB/TrEMBL%3BAcc:B8N8D6]
CADAFLAG00008559	0.984921	7.23726	1.25309635198657e-17	2.39858554104858e-16	UDP-N-acetylglucosamine pyrophosphorylase [Source:UniProtKB/TrEMBL%3BAcc:B8NJ18]
CADAFLAG00008228	0.984734	8.1787	1.23278277135765e-29	3.85132835228028e-28	ADP-ribosylation factor%2C putative [Source:UniProtKB/TrEMBL%3BAcc:B8NIL7]
CADAFLAG00002651	0.983589	7.10313	3.09879378393798e-16	5.50343950522947e-15	Pre-RNA splicing factor Srp2%2C putative [Source:UniProtKB/TrEMBL%3BAcc:B8N1X2]
CADAFLAG00011005	0.982194	7.28369	5.94780318719534e-18	1.15127702462903e-16	Putative uncharacterized protein [Source:UniProtKB/TrEMBL%3BAcc:B8NSR2]
CADAFLAG00000902	0.98029	4.33954	0.00146439	0.00671961	ARS binding protein Abp2%2C putative [Source:UniProtKB/TrEMBL%3BAcc:B8MYI3]
CADAFLAG00012054	0.980081	8.79489	3.64810974306715e-41	1.57679410005902e-39	Cytochrome c oxidase subunit 6A%2C mitochondrial [Source:UniProtKB/TrEMBL%3BAcc:B8NV24]
CADAFLAG00007619	0.979485	7.76211	2.49367542822676e-23	5.99028525677021e-22	SAP domain protein%2C putative [Source:UniProtKB/TrEMBL%3BAcc:B8NHP7]
CADAFLAG00005035	0.978598	8.82132	1.41205455037417e-41	6.14728008049172e-40	Sphingolipid desaturase%2C putative [Source:UniProtKB/TrEMBL%3BAcc:B8NA05]
CADAFLAG00008560	0.978457	7.15985	1.25592821529029e-16	2.28434967544277e-15	Zinc knuckle nucleic acid binding protein%2C putative [Source:UniProtKB/TrEMBL%3BAcc:B8NJ19]
CADAFLAG00005113	0.978426	6.47599	2.69235893587571e-11	3.4429646243611e-10	Putative uncharacterized protein [Source:UniProtKB/TrEMBL%3BAcc:B8NA83]
CADAFLAG00013365	0.978344	7.0193	2.61116012050123e-15	4.42246908611297e-14	Putative uncharacterized protein [Source:UniProtKB/TrEMBL%3BAcc:B8NYT5]
CADAFLAG00000812	0.977979	4.79402	0.000209762	0.00116568	Pyridoxal kinase%2C putative [Source:UniProtKB/TrEMBL%3BAcc:B8MY93]
CADAFLAG00002291	0.977457	4.39005	0.00176385	0.00790715	Probable xyloglucan-specific endo-beta-1%2C4-glucanase A [Source:UniProtKB/Swiss-Prot%3BAcc:B8N3L3]
CADAFLAG00006746	0.977457	4.39005	0.00176385	0.00790715	Putative uncharacterized protein [Source:UniProtKB/TrEMBL%3BAcc:B8NF93]
CADAFLAG00002264	0.974809	5.31048	8.04267375739272e-06	5.76277796289515e-05	Tartrate dehydrogenase%2C putative [Source:UniProtKB/TrEMBL%3BAcc:B8N3I6]
CADAFLAG00011167	0.972362	4.48605	0.00105049	0.00499519	Putative uncharacterized protein [Source:UniProtKB/TrEMBL%3BAcc:B8NSY3]
CADAFLAG00001283	0.972146	5.48719	2.2742121898935e-06	1.77047932846519e-05	Putative uncharacterized protein [Source:UniProtKB/TrEMBL%3BAcc:B8MZL4]
CADAFLAG00000863	0.970698	6.24892	8.79830283599666e-10	9.89726995329139e-09	Protein phosphatase 2C%2C putative [Source:UniProtKB/TrEMBL%3BAcc:B8MYE4]
CADAFLAG00002831	0.96969	4.27651	0.00207739	0.00912283	Putative uncharacterized protein [Source:UniProtKB/TrEMBL%3BAcc:B8N262]
CADAFLAG00010029	0.96969	4.27651	0.00207739	0.00912283	Exonuclease%2C putative [Source:UniProtKB/TrEMBL%3BAcc:B8NNS0]
CADAFLAG00005637	0.969487	5.27882	1.11293750750199e-05	7.79832272107293e-05	GrpB domain protein [Source:UniProtKB/TrEMBL%3BAcc:B8NAT5]
CADAFLAG00001183	0.969221	5.13275	3.18599608587617e-05	0.000208013	Putative uncharacterized protein [Source:UniProtKB/TrEMBL%3BAcc:B8MZB4]
CADAFLAG00005247	0.969221	5.13275	3.18599608587617e-05	0.000208013	Cytochrome P450%2C putative [Source:UniProtKB/TrEMBL%3BAcc:B8NCL3]
CADAFLAG00012019	0.96889	4.97008	9.24525361949416e-05	0.000556886	C6 transcription factor%2C putative [Source:UniProtKB/TrEMBL%3BAcc:B8NUY9]
CADAFLAG00001861	0.964765	4.38013	0.00176385	0.00790715	Deoxyhypusine synthase%2C putative [Source:UniProtKB/TrEMBL%3BAcc:B8N0P2]
CADAFLAG00006790	0.964765	4.38013	0.00176385	0.00790715	Extracellular cellulase CelA/allergen Asp F7-like%2C putative [Source:UniProtKB/TrEMBL%3BAcc:B8NEI3]
CADAFLAG00000399	0.96304	5.09685	4.84977127089167e-05	0.000306517	Putative uncharacterized protein [Source:UniProtKB/TrEMBL%3BAcc:B8MX30]
CADAFLAG00006077	0.961862	7.24038	5.50689237448478e-17	1.02008625413075e-15	Purine nucleoside phosphorylase [Source:UniProtKB/TrEMBL%3BAcc:B8NCZ7]
CADAFLAG00002503	0.961733	5.12686	4.11462634092452e-05	0.000263367	Mitochondrial large ribosomal subunit L49%2C putative [Source:UniProtKB/TrEMBL%3BAcc:B8N3P4]
CADAFLAG00011731	0.960469	5.61525	1.26116403773608e-06	1.0186454876798e-05	Putative uncharacterized protein [Source:UniProtKB/TrEMBL%3BAcc:B8NTR3]
CADAFLAG00000730	0.959113	4.99638	0.000110678	0.000655949	Oligopeptidase family protein [Source:UniProtKB/TrEMBL%3BAcc:B8MY11]
CADAFLAG00009288	0.957525	6.68206	3.66344757603169e-12	5.03787401565455e-11	Putative uncharacterized protein [Source:UniProtKB/TrEMBL%3BAcc:B8NL20]
CADAFLAG00005978	0.956943	5.94213	6.42340712799668e-08	5.97223335054063e-07	ATP-dependent RNA helicase Mrh4%2C putative [Source:UniProtKB/TrEMBL%3BAcc:B8NBS6]
CADAFLAG00011072	0.955293	8.87491	7.67042791780363e-41	3.26846962052276e-39	40S ribosomal protein S12 [Source:UniProtKB/TrEMBL%3BAcc:B8NRT9]
CADAFLAG00012165	0.954937	11.7309	6.70355074510152e-100	7.34891985774356e-98	Putative uncharacterized protein [Source:UniProtKB/TrEMBL%3BAcc:B8NXA7]
CADAFLAG00004311	0.954911	8.17757	4.5947740004162e-28	1.33514167881973e-26	Sulfide quinone reductase%2C putative [Source:UniProtKB/TrEMBL%3BAcc:B8N7Y1]
CADAFLAG00005640	0.954102	6.22176	2.436212209219e-09	2.62072105539446e-08	Fatty acid desaturase%2C putative [Source:UniProtKB/TrEMBL%3BAcc:B8NAT8]
CADAFLAG00012138	0.951863	10.5252	3.05476677485246e-76	2.16690779634976e-74	Histone H2A [Source:UniProtKB/TrEMBL%3BAcc:B8NVA8]
CADAFLAG00000391	0.950892	6.49009	8.62849768479363e-11	1.05314831559642e-09	Mitochondrial carrier protein%2C putative [Source:UniProtKB/TrEMBL%3BAcc:B8MX22]
CADAFLAG00000430	0.9498	8.516	3.17589675016311e-33	1.07579041882632e-31	Glutathione S-transferase%2C putative [Source:UniProtKB/TrEMBL%3BAcc:B8MX61]
CADAFLAG00004456	0.949728	5.02221	7.2685663860906e-05	0.000447211	F-actin capping protein alpha subunit%2C putative [Source:UniProtKB/TrEMBL%3BAcc:B8N8C6]
CADAFLAG00006576	0.949253	4.77148	0.000352612	0.00187402	Putative uncharacterized protein [Source:UniProtKB/TrEMBL%3BAcc:B8NDM8]
CADAFLAG00005134	0.948238	6.56793	2.8227955539304e-11	3.59831834934955e-10	50S ribosomal protein L3 [Source:UniProtKB/TrEMBL%3BAcc:B8NAA4]
CADAFLAG00000784	0.947953	8.3492	2.2195118453568e-30	7.04344561662042e-29	ATP synthase subunit gamma [Source:UniProtKB/TrEMBL%3BAcc:B8MY65]
CADAFLAG00012119	0.946639	5.115	5.30189516668456e-05	0.000333345	Cell cycle protein kinase%2C putative [Source:UniProtKB/TrEMBL%3BAcc:B8NV89]
CADAFLAG00008859	0.945696	5.14465	4.91278984523924e-05	0.000310175	Serine/threonine protein kinase%2C putative [Source:UniProtKB/TrEMBL%3BAcc:B8NKK8]
CADAFLAG00002953	0.945653	7.1418	1.57345844839066e-15	2.68758292197492e-14	Putative uncharacterized protein [Source:UniProtKB/TrEMBL%3BAcc:B8N293]
CADAFLAG00010791	0.944199	6.31013	9.70940244660057e-10	1.08714655620758e-08	Cytosine deaminase-uracil phosphoribosyltransferase fusion protein [Source:UniProtKB/TrEMBL%3BAcc:B8NSD6]
CADAFLAG00011543	0.943893	6.07978	1.99256437289235e-08	1.93776885263781e-07	Gamma-cysteine synthetase regulatory subunit%2C putative [Source:UniProtKB/TrEMBL%3BAcc:B8NTG5]
CADAFLAG00010721	0.939972	6.84255	5.72026013504564e-13	8.33099238750186e-12	WW domain protein [Source:UniProtKB/TrEMBL%3BAcc:B8NQH6]
CADAFLAG00007986	0.939607	5.57687	2.8247887154248e-06	2.17384346645231e-05	MFS multidrug transporter%2C putative [Source:UniProtKB/TrEMBL%3BAcc:B8NJC9]
CADAFLAG00009122	0.939473	5.94563	8.92061635063343e-08	8.19921589727809e-07	MFS monocarboxylic acid transporter%2C putative [Source:UniProtKB/TrEMBL%3BAcc:B8NLY1]
CADAFLAG00005542	0.939041	4.36007	0.00209795	0.00920305	Catechol dioxygenase%2C putative [Source:UniProtKB/TrEMBL%3BAcc:B8NCY0]
CADAFLAG00002194	0.937828	5.83781	2.01589230157626e-07	1.78616056316738e-06	TPR domain protein [Source:UniProtKB/TrEMBL%3BAcc:B8N144]
CADAFLAG00000825	0.936837	5.45942	6.16525174478884e-06	4.48953929893772e-05	Putative uncharacterized protein [Source:UniProtKB/TrEMBL%3BAcc:B8MYA6]
CADAFLAG00003766	0.936641	7.78164	5.96357811790516e-22	1.36460699286183e-20	Nitrate reductase [Source:UniProtKB/TrEMBL%3BAcc:B8N6B7]
CADAFLAG00010695	0.936371	8.09051	7.30682455665549e-26	1.94940259576789e-24	Nucleoside diphosphate kinase [Source:UniProtKB/TrEMBL%3BAcc:B8NQF0]
CADAFLAG00005060	0.935456	9.48874	1.56953465744389e-51	7.95252875383019e-50	Allergen Asp F7 [Source:UniProtKB/TrEMBL%3BAcc:B8NA30]
CADAFLAG00011588	0.934976	4.94347	0.000198352	0.0011084	Putative uncharacterized protein [Source:UniProtKB/TrEMBL%3BAcc:B8NU88]
CADAFLAG00010783	0.932974	5.35698	1.15473878421745e-05	8.06778389274523e-05	Putative uncharacterized protein [Source:UniProtKB/TrEMBL%3BAcc:B8NRF3]
CADAFLAG00012128	0.931709	5.90491	1.79348983344151e-07	1.59731860424454e-06	60S ribosomal protein L20%2C putative [Source:UniProtKB/TrEMBL%3BAcc:B8NV98]
CADAFLAG00013280	0.929965	10.1899	6.58411976508897e-66	4.1788368551162e-64	GPI anchored protein%2C putative [Source:UniProtKB/TrEMBL%3BAcc:B8NYK0]
CADAFLAG00001117	0.929925	7.27027	2.23699252482376e-16	3.99642857138514e-15	Glutathione oxidoreductase Glr1%2C putative [Source:UniProtKB/TrEMBL%3BAcc:B8MZ48]
CADAFLAG00011587	0.929388	5.79384	4.08617539798143e-07	3.50214563782929e-06	Putative uncharacterized protein [Source:UniProtKB/TrEMBL%3BAcc:B8NU87]
CADAFLAG00012035	0.928139	6.08297	2.75230075881174e-08	2.6488423663616e-07	Ubiquinone biosynthesis protein coq4%2C mitochondrial [Source:UniProtKB/Swiss-Prot%3BAcc:B8NV05]
CADAFLAG00008568	0.927631	4.86724	0.000326416	0.00174634	Putative uncharacterized protein [Source:UniProtKB/TrEMBL%3BAcc:B8NJ27]
CADAFLAG00012409	0.927631	4.86724	0.000326416	0.00174634	Putative uncharacterized protein [Source:UniProtKB/TrEMBL%3BAcc:B8NW90]
CADAFLAG00005809	0.92674	8.91307	2.27273394929215e-39	9.10528195831031e-38	Glucose-6-phosphate isomerase [Source:UniProtKB/TrEMBL%3BAcc:B8NBA7]
CADAFLAG00012820	0.925683	5.40184	1.16842635020985e-05	8.15396606318321e-05	Putative uncharacterized protein [Source:UniProtKB/TrEMBL%3BAcc:B8NX61]
CADAFLAG00008130	0.924443	6.29469	3.12207479301049e-09	3.32589221986868e-08	NADH-ubiquinone oxidoreductase 19 kDa subunit%2C putative [Source:UniProtKB/TrEMBL%3BAcc:B8NJI5]
CADAFLAG00001503	0.923584	4.49546	0.00148968	0.00681231	Phosphoinositide-specific phospholipase C%2C putative [Source:UniProtKB/TrEMBL%3BAcc:B8N084]
CADAFLAG00007174	0.923232	5.12704	5.78616080001151e-05	0.000360782	WD repeat protein [Source:UniProtKB/TrEMBL%3BAcc:B8NH71]
CADAFLAG00002029	0.921236	5.68956	1.41918804390896e-06	1.13638702665991e-05	Sphinganine-1-phosphate aldolase BST1%2C putative [Source:UniProtKB/TrEMBL%3BAcc:B8N0W9]
CADAFLAG00009116	0.921164	5.26835	2.58832730777753e-05	0.000171498	Putative uncharacterized protein [Source:UniProtKB/TrEMBL%3BAcc:B8NLX5]
CADAFLAG00010088	0.921015	4.66906	0.000970002	0.0046547	Uracil-DNA glycosylase [Source:UniProtKB/TrEMBL%3BAcc:B8NPF8]
CADAFLAG00006994	0.920844	6.04604	5.47682102358194e-08	5.13170044470665e-07	Putative uncharacterized protein [Source:UniProtKB/TrEMBL%3BAcc:B8NFL4]
CADAFLAG00001812	0.918982	4.8239	0.000354548	0.00188265	CorA family metal ion transporter%2C putative [Source:UniProtKB/TrEMBL%3BAcc:B8N0J3]
CADAFLAG00006894	0.918173	5.92895	1.81996890407262e-07	1.6185106942634e-06	Fatty acid desaturase%2C putative [Source:UniProtKB/TrEMBL%3BAcc:B8NFF1]
CADAFLAG00005452	0.918117	4.89548	0.000276422	0.00149882	Mitochondrial zinc maintenance protein 1%2C mitochondrial [Source:UniProtKB/Swiss-Prot%3BAcc:B8NCF0]
CADAFLAG00011306	0.918117	4.89548	0.000276422	0.00149882	Putative uncharacterized protein [Source:UniProtKB/TrEMBL%3BAcc:B8NT33]
CADAFLAG00010065	0.91782	7.14229	6.01136616401063e-15	9.93028281805537e-14	Hexokinase Kxk%2C putative [Source:UniProtKB/TrEMBL%3BAcc:B8NPD5]
CADAFLAG00002537	0.916289	5.0602	0.000121327	0.000715094	Histone chaperone ASF1%2C putative [Source:UniProtKB/TrEMBL%3BAcc:B8N3S8]
CADAFLAG00000919	0.915966	7.60251	4.0554889075267e-19	8.34558715629087e-18	Cytochrome C1/Cyt1%2C putative [Source:UniProtKB/TrEMBL%3BAcc:B8MYK0]
CADAFLAG00005058	0.915354	8.2001	2.10928499575675e-26	5.76777046798882e-25	GPI anchored cell wall protein%2C putative [Source:UniProtKB/TrEMBL%3BAcc:B8NA28]
CADAFLAG00008607	0.913077	7.91843	1.11045730892533e-22	2.63084571479972e-21	Pyruvate dehydrogenase E1 beta subunit PdbA%2C putative [Source:UniProtKB/TrEMBL%3BAcc:B8NL85]
CADAFLAG00001650	0.912213	6.13099	2.8472442947498e-08	2.72932583071445e-07	Iron/copper transporter Atx1%2C putative [Source:UniProtKB/TrEMBL%3BAcc:B8MWS2]
CADAFLAG00009289	0.90981	4.77922	0.000495441	0.00254728	Protein RDR1%2C putative [Source:UniProtKB/TrEMBL%3BAcc:B8NL21]
CADAFLAG00005919	0.908871	6.66463	4.17251442908948e-11	5.26321668414121e-10	Prohibitin%2C putative [Source:UniProtKB/TrEMBL%3BAcc:B8NBL7]
CADAFLAG00008530	0.905313	6.9951	2.47142945802186e-13	3.66580170163414e-12	TOM core complex subunit Tom6%2C putative [Source:UniProtKB/TrEMBL%3BAcc:B8NK57]
CADAFLAG00010693	0.900672	5.47836	9.3045492935253e-06	6.60798350592589e-05	Methylenetetrahydrofolate reductase [Source:UniProtKB/TrEMBL%3BAcc:B8NQE8]
CADAFLAG00012210	0.900214	4.88152	0.000354444	0.00188265	Putative uncharacterized protein [Source:UniProtKB/TrEMBL%3BAcc:B8NVF1]
CADAFLAG00008959	0.900144	4.80923	0.000583376	0.0029398	Mitochondrial ribosomal protein L23%2C putative [Source:UniProtKB/TrEMBL%3BAcc:B8NLQ8]
CADAFLAG00008137	0.900106	4.77166	0.000635994	0.0031797	Putative uncharacterized protein [Source:UniProtKB/TrEMBL%3BAcc:B8NJJ2]
CADAFLAG00006702	0.89998	4.65269	0.000893265	0.00432606	Putative uncharacterized protein [Source:UniProtKB/TrEMBL%3BAcc:B8NF49]
CADAFLAG00006300	0.899882	4.56751	0.00148483	0.00679271	DUF300 domain protein%2C putative [Source:UniProtKB/TrEMBL%3BAcc:B8NDD0]
CADAFLAG00003407	0.896585	7.74646	5.38371370547091e-20	1.13898602761884e-18	Cell wall biogenesis protein/glutathione transferase (Gto1)%2C putative [Source:UniProtKB/TrEMBL%3BAcc:B8N6K9]
CADAFLAG00011852	0.894973	8.11803	2.34271172870503e-24	5.75371909092748e-23	60S ribosomal protein L21%2C putative [Source:UniProtKB/TrEMBL%3BAcc:B8NUR2]
CADAFLAG00006155	0.892533	5.07271	0.000131738	0.000766715	37S ribosomal protein S9 [Source:UniProtKB/TrEMBL%3BAcc:B8NDQ5]
CADAFLAG00011580	0.892332	5.04152	0.000197947	0.00110716	WW domain protein [Source:UniProtKB/TrEMBL%3BAcc:B8NTK2]
CADAFLAG00013264	0.891673	4.94365	0.000276135	0.00149861	Putative uncharacterized protein [Source:UniProtKB/TrEMBL%3BAcc:B8NYI4]
CADAFLAG00011267	0.890449	5.66552	3.66144604794209e-06	2.76823685844098e-05	Class I alpha-mannosidase 1A [Source:UniProtKB/TrEMBL%3BAcc:B8NS45]
CADAFLAG00010715	0.8886	6.38158	2.88343016892983e-09	3.0880359153752e-08	CRAL/TRIO domain protein [Source:UniProtKB/TrEMBL%3BAcc:B8NQH0]
CADAFLAG00009074	0.888594	5.44552	1.75776961307552e-05	0.00011875	Putative uncharacterized protein [Source:UniProtKB/TrEMBL%3BAcc:B8NLT3]
CADAFLAG00006346	0.888163	4.51391	0.00225761	0.00985681	Ubiquitin conjugating enzyme (UbcA)%2C putative [Source:UniProtKB/TrEMBL%3BAcc:B8NE06]
CADAFLAG00010024	0.886938	7.95208	6.0271273710086e-22	1.37653653346577e-20	Mitochondrial F1F0 ATP synthase subunit F (Atp17)%2C putative [Source:UniProtKB/TrEMBL%3BAcc:B8NNR5]
CADAFLAG00010457	0.886594	5.24137	6.85107948682962e-05	0.000423027	Nuclear condensin complex subunit 3%2C putative [Source:UniProtKB/TrEMBL%3BAcc:B8NR07]
CADAFLAG00012750	0.886573	6.94817	1.49003245096346e-12	2.09665126326352e-11	ABC multidrug transporter%2C putative [Source:UniProtKB/TrEMBL%3BAcc:B8NWZ1]
CADAFLAG00008202	0.885484	5.68177	3.13440219681712e-06	2.39833477737421e-05	Serine palmitoyltransferase 2%2C putative [Source:UniProtKB/TrEMBL%3BAcc:B8NIJ1]
CADAFLAG00010473	0.883434	5.51064	1.18376342065962e-05	8.24894770416728e-05	Mitochondrial import inner membrane translocase subunit TIM22%2C putative [Source:UniProtKB/TrEMBL%3BAcc:B8NR23]
CADAFLAG00010799	0.883425	5.90185	5.38583165902607e-07	4.55454025078509e-06	Inosine triphosphate pyrophosphatase [Source:UniProtKB/TrEMBL%3BAcc:B8NSE4]
CADAFLAG00002533	0.879942	8.46668	3.05565621003777e-28	8.98735566752327e-27	THUMP domain protein [Source:UniProtKB/TrEMBL%3BAcc:B8N3S4]
CADAFLAG00007134	0.879291	4.67736	0.00134338	0.00622832	Putative uncharacterized protein [Source:UniProtKB/TrEMBL%3BAcc:B8NH31]
CADAFLAG00006308	0.878225	5.15083	0.000120816	0.000712432	Putative uncharacterized protein [Source:UniProtKB/TrEMBL%3BAcc:B8NDD8]
CADAFLAG00002025	0.876444	6.70888	9.15837467632841e-11	1.11390721912852e-09	Putative uncharacterized protein [Source:UniProtKB/TrEMBL%3BAcc:B8N0W5]
CADAFLAG00011998	0.876402	4.5048	0.00208612	0.0091578	Putative uncharacterized protein [Source:UniProtKB/TrEMBL%3BAcc:B8NUW8]
CADAFLAG00007432	0.876232	7.92777	2.76924499086543e-21	6.18413432311968e-20	ATP synthase oligomycin sensitivity conferral protein%2C putative [Source:UniProtKB/TrEMBL%3BAcc:B8NHE9]
CADAFLAG00008585	0.874684	6.74569	4.93712621558041e-11	6.19250002045543e-10	Oxysterol-binding protein 1A%2C putative [Source:UniProtKB/TrEMBL%3BAcc:B8NJ44]
CADAFLAG00009886	0.871323	5.47854	2.21292770720537e-05	0.000147925	M protein repeat protein [Source:UniProtKB/TrEMBL%3BAcc:B8NP45]
CADAFLAG00001319	0.871204	9.77225	1.70814474859299e-50	8.58271563470118e-49	Phosphoglycerate mutase%2C 2%2C3-bisphosphoglycerate-independent [Source:UniProtKB/TrEMBL%3BAcc:B8MZQ0]
CADAFLAG00008166	0.870921	5.92595	6.78166919082692e-07	5.66736997728218e-06	NADH-ubiquinone oxidoreductase 14 kDa subunit%2C putative [Source:UniProtKB/TrEMBL%3BAcc:B8NJM1]
CADAFLAG00010805	0.870008	5.66974	4.98948252650945e-06	3.68451743950872e-05	Mitochondrial intermembrane space translocase subunit Tim10%2C putative [Source:UniProtKB/TrEMBL%3BAcc:B8NSF0]
CADAFLAG00006054	0.869666	6.3669	8.76113397173013e-09	8.91565523756064e-08	Beta-1%2C6-glucan boisynthesis protein (Knh1)%2C putative [Source:UniProtKB/TrEMBL%3BAcc:B8NC02]
CADAFLAG00004771	0.869573	8.04389	2.73208552506384e-22	6.32365054640016e-21	S-adenosyl-methionine-sterol-C-methyltransferase putative [Source:UniProtKB/TrEMBL%3BAcc:B8N991]
CADAFLAG00003790	0.868484	6.68326	2.13502932976567e-10	2.54914046412319e-09	Putative uncharacterized protein [Source:UniProtKB/TrEMBL%3BAcc:B8N6E1]
CADAFLAG00006821	0.86743	8.15035	1.76661646068331e-23	4.26072557987601e-22	Amino acid transporter%2C putative [Source:UniProtKB/TrEMBL%3BAcc:B8NEL4]
CADAFLAG00007296	0.865261	6.03399	3.1906314859351e-07	2.76208363882925e-06	ML domain protein%2C putative [Source:UniProtKB/TrEMBL%3BAcc:B8NG78]
CADAFLAG00013271	0.862989	6.75538	7.66244016640005e-11	9.42871081292022e-10	Putative uncharacterized protein [Source:UniProtKB/TrEMBL%3BAcc:B8NYJ1]
CADAFLAG00002514	0.862832	9.07058	3.44491409842789e-37	1.31462718711842e-35	Ubiquitin (UbiC)%2C putative [Source:UniProtKB/TrEMBL%3BAcc:B8N3Q5]
CADAFLAG00004795	0.862766	6.21992	5.3914952810686e-08	5.05961413186041e-07	High affinity methionine permease [Source:UniProtKB/TrEMBL%3BAcc:B8N9B5]
CADAFLAG00012521	0.861994	5.55993	1.37380419146793e-05	9.47210105483805e-05	37S ribosomal protein S12 [Source:UniProtKB/TrEMBL%3BAcc:B8NW21]
CADAFLAG00005138	0.861781	6.95353	4.67722997541101e-12	6.35165723800465e-11	Para-hydroxybenzoate-polyprenyltransferase Coq2%2C putative [Source:UniProtKB/TrEMBL%3BAcc:B8NAA8]
CADAFLAG00000244	0.861163	6.39663	1.01978642630606e-08	1.02678958407601e-07	Sodium/phosphate symporter%2C putative [Source:UniProtKB/TrEMBL%3BAcc:B8MWK4]
CADAFLAG00001085	0.86095	8.86064	1.19637959299541e-33	4.13385143608355e-32	40S ribosomal protein S25%2C putative [Source:UniProtKB/TrEMBL%3BAcc:B8MZ16]
CADAFLAG00005339	0.860911	12.7329	1.76194836763866e-92	1.63441041271959e-90	Flavohemoprotein [Source:UniProtKB/TrEMBL%3BAcc:B8NAG7]
CADAFLAG00006056	0.860624	4.74104	0.00132121	0.00614443	Ku70-binding protein%2C putative [Source:UniProtKB/TrEMBL%3BAcc:B8NC04]
CADAFLAG00001154	0.860041	8.25803	1.93343873311877e-24	4.76796271629434e-23	40S ribosomal protein S22 [Source:UniProtKB/TrEMBL%3BAcc:B8MZ85]
CADAFLAG00003162	0.857235	5.39733	4.86072759939425e-05	0.000307048	Putative uncharacterized protein [Source:UniProtKB/TrEMBL%3BAcc:B8N2L4]
CADAFLAG00000917	0.856581	7.82887	2.14255451634756e-19	4.43935823241154e-18	Phospho-2-dehydro-3-deoxyheptonate aldolase [Source:UniProtKB/TrEMBL%3BAcc:B8MYJ8]
CADAFLAG00013453	0.855683	5.84567	2.110397006556e-06	1.65255048714667e-05	Calcium permease family membrane transporter [Source:UniProtKB/TrEMBL%3BAcc:B8NZ23]
CADAFLAG00012818	0.855191	7.51357	2.9033403872873e-16	5.16392060918842e-15	CobW domain protein [Source:UniProtKB/TrEMBL%3BAcc:B8NX59]
CADAFLAG00010437	0.853935	7.63695	2.32533726311486e-17	4.3951790056273e-16	Putative uncharacterized protein [Source:UniProtKB/TrEMBL%3BAcc:B8NQY7]
CADAFLAG00008996	0.853272	6.34191	1.81295196575443e-08	1.76737168593635e-07	Putative uncharacterized protein [Source:UniProtKB/TrEMBL%3BAcc:B8NKQ7]
CADAFLAG00005770	0.84912	5.3422	7.80188181543799e-05	0.000476852	Putative uncharacterized protein [Source:UniProtKB/TrEMBL%3BAcc:B8NB68]
CADAFLAG00003096	0.84865	6.38696	1.17759903740246e-08	1.17360882578813e-07	Chorismate synthase [Source:UniProtKB/TrEMBL%3BAcc:B8N4L8]
CADAFLAG00005612	0.848168	5.3164	8.50465096182225e-05	0.000515883	Ubiquinone biosynthesis protein Coq7%2C putative [Source:UniProtKB/TrEMBL%3BAcc:B8NAR0]
CADAFLAG00006294	0.847565	5.61178	1.16667442413318e-05	8.14645447633005e-05	Electron transfer flavoprotein%2C beta subunit%2C putative [Source:UniProtKB/TrEMBL%3BAcc:B8NDC4]
CADAFLAG00000111	0.847464	6.84215	4.94003235730834e-11	6.19250002045543e-10	Putative uncharacterized protein [Source:UniProtKB/TrEMBL%3BAcc:B8MVY1]
CADAFLAG00011293	0.847394	5.45997	3.26225761168807e-05	0.000212646	Hscarg dehydrogenase%2C putative [Source:UniProtKB/TrEMBL%3BAcc:B8NS71]
CADAFLAG00002612	0.842246	6.45198	1.02006295855631e-08	1.02678958407601e-07	Rho GTPase Rho 2%2C putative [Source:UniProtKB/TrEMBL%3BAcc:B8N1T3]
CADAFLAG00011061	0.841988	12.2599	1.82229509095924e-84	1.49490180284881e-82	Mitochondrial ADP%2CATP carrier protein (Ant)%2C putative [Source:UniProtKB/TrEMBL%3BAcc:B8NRS8]
CADAFLAG00008215	0.84047	4.72547	0.00167544	0.00756427	HLH transcription factor%2C putative [Source:UniProtKB/TrEMBL%3BAcc:B8NIK4]
CADAFLAG00004152	0.839271	7.55986	3.46440620809837e-16	6.14371683286151e-15	Transcription elongation complex subunit (Cdc68) [Source:UniProtKB/TrEMBL%3BAcc:B8N5D9]
CADAFLAG00002333	0.838007	5.23061	0.00014939	0.000860314	Protein phosphatase PP1 regulatory subunit Sds22%2C putative [Source:UniProtKB/TrEMBL%3BAcc:B8N193]
CADAFLAG00004958	0.836961	5.7219	7.73486801104973e-06	5.5653206053251e-05	Ribosomal protein L34 [Source:UniProtKB/TrEMBL%3BAcc:B8N9S8]
CADAFLAG00005811	0.835279	5.4506	4.10193107349397e-05	0.000262768	Putative uncharacterized protein [Source:UniProtKB/TrEMBL%3BAcc:B8NBA9]
CADAFLAG00004932	0.834843	6.48001	8.83113640855766e-09	8.97175012222383e-08	60S ribosomal protein L38%2C putative [Source:UniProtKB/TrEMBL%3BAcc:B8N9Q2]
CADAFLAG00000828	0.834837	4.99694	0.000476143	0.00246007	Dolichol phosphate-mannose biosynthesis regulatory protein Dpm2 [Source:UniProtKB/TrEMBL%3BAcc:B8MYA9]
CADAFLAG00002089	0.833859	5.94653	1.41864577089262e-06	1.13638702665991e-05	ADAM family of metalloprotease ADM-B [Source:UniProtKB/TrEMBL%3BAcc:B8N3A1]
CADAFLAG00002593	0.831655	5.80943	5.55854138396268e-06	4.08971632392959e-05	Putative uncharacterized protein [Source:UniProtKB/TrEMBL%3BAcc:B8N1R4]
CADAFLAG00003681	0.831478	6.96226	1.86502555272667e-11	2.42352835563911e-10	Prohibitin complex subunit Phb1%2C putative [Source:UniProtKB/TrEMBL%3BAcc:B8N4T7]
CADAFLAG00006276	0.831191	6.27454	7.70101635995239e-08	7.12166842673817e-07	4-aminobutyrate transaminase GatA [Source:UniProtKB/TrEMBL%3BAcc:B8NDA6]
CADAFLAG00009814	0.829961	4.89585	0.000911648	0.00440271	Putative uncharacterized protein [Source:UniProtKB/TrEMBL%3BAcc:B8NNE5]
CADAFLAG00001897	0.828593	6.08085	5.27200482564685e-07	4.46141096087546e-06	NADH-ubiquinone oxidoreductase [Source:UniProtKB/TrEMBL%3BAcc:B8N2Z7]
CADAFLAG00010475	0.828174	4.86051	0.00100054	0.00477651	Putative uncharacterized protein [Source:UniProtKB/TrEMBL%3BAcc:B8NR25]
CADAFLAG00000453	0.828123	8.22465	1.44810842248718e-22	3.42406656211233e-21	Malate dehydrogenase%2C NAD-dependent [Source:UniProtKB/TrEMBL%3BAcc:B8MX84]
CADAFLAG00002088	0.828106	5.02277	0.000548263	0.00278966	DNA polymerase iota%2C putative [Source:UniProtKB/TrEMBL%3BAcc:B8N3A0]
CADAFLAG00005730	0.827789	6.20637	1.60339530701216e-07	1.43543756549811e-06	Putative uncharacterized protein [Source:UniProtKB/TrEMBL%3BAcc:B8NB28]
CADAFLAG00004924	0.826775	5.51101	3.70969769695286e-05	0.000239482	Pitrilysin family metalloprotease (Cym1)%2C putative [Source:UniProtKB/TrEMBL%3BAcc:B8N9P4]
CADAFLAG00007534	0.826544	5.13936	0.000263495	0.00143518	Putative uncharacterized protein [Source:UniProtKB/TrEMBL%3BAcc:B8NGM9]
CADAFLAG00002422	0.826294	4.82428	0.00109792	0.00521457	Methionine synthase%2C vitamin-B12 independent%2C putative [Source:UniProtKB/TrEMBL%3BAcc:B8N1I2]
CADAFLAG00009830	0.823935	5.7492	9.51331398231944e-06	6.74036740968214e-05	CBS domain protein [Source:UniProtKB/TrEMBL%3BAcc:B8NNG1]
CADAFLAG00006149	0.823464	6.4261	2.55295140698171e-08	2.46485516547578e-07	NADH-ubiquinone oxidoreductase B14 subunit%2C putative [Source:UniProtKB/TrEMBL%3BAcc:B8NDP9]
CADAFLAG00011259	0.822451	6.90716	7.58103818682039e-11	9.33807349283627e-10	Putative uncharacterized protein [Source:UniProtKB/TrEMBL%3BAcc:B8NS37]
CADAFLAG00001292	0.821222	5.29557	0.00016828	0.000955857	Sec23/Sec24 family protein [Source:UniProtKB/TrEMBL%3BAcc:B8MZM3]
CADAFLAG00000154	0.821136	5.78345	7.51993914376708e-06	5.42362118030426e-05	Mitochondrial ribosomal protein DAP3%2C putative [Source:UniProtKB/TrEMBL%3BAcc:B8MW24]
CADAFLAG00010517	0.820738	6.914	6.63254221065494e-11	8.2201260553225e-10	Peroxidase%2C putative [Source:UniProtKB/TrEMBL%3BAcc:B8NQ60]
CADAFLAG00005666	0.820456	7.17973	1.03659646829992e-12	1.48459819610792e-11	Hsp70 chaperone (BiP)%2C putative [Source:UniProtKB/TrEMBL%3BAcc:B8NAW4]
CADAFLAG00000426	0.819891	6.05941	9.4029045971186e-07	7.71358003650702e-06	Putative uncharacterized protein [Source:UniProtKB/TrEMBL%3BAcc:B8MX57]
CADAFLAG00010709	0.81847	5.8169	5.9493359043646e-06	4.34279913261094e-05	Mitochondrial export translocase Oxa1%2C putative [Source:UniProtKB/TrEMBL%3BAcc:B8NQG4]
CADAFLAG00003164	0.816462	9.26991	1.06917077855362e-36	4.02910325580567e-35	NAD()-isocitrate dehydrogenase subunit I [Source:UniProtKB/TrEMBL%3BAcc:B8N2L6]
CADAFLAG00003685	0.816027	4.95072	0.000888876	0.00431	Tubulin gamma chain [Source:UniProtKB/TrEMBL%3BAcc:B8N4U1]
CADAFLAG00008815	0.816027	4.95072	0.000888876	0.00431	Chitin biosynthesis protein (Chs5)%2C putative [Source:UniProtKB/TrEMBL%3BAcc:B8NKG4]
CADAFLAG00004637	0.815979	5.31658	0.000143821	0.000829431	C6 transcription factor%2C putative [Source:UniProtKB/TrEMBL%3BAcc:B8N8V7]
CADAFLAG00010655	0.815272	5.97982	1.99596348151353e-06	1.57007981888921e-05	Protein kinase%2C putative [Source:UniProtKB/TrEMBL%3BAcc:B8NRB5]
CADAFLAG00002999	0.815054	5.50196	5.78933269040374e-05	0.000360794	Putative uncharacterized protein [Source:UniProtKB/TrEMBL%3BAcc:B8N2D9]
CADAFLAG00008311	0.813569	6.59113	4.61330145027491e-09	4.82078008569022e-08	CCAAT-box-binding transcription factor [Source:UniProtKB/TrEMBL%3BAcc:B8NJS7]
CADAFLAG00000316	0.81262	5.79475	8.04275255954269e-06	5.76277796289515e-05	Putative uncharacterized protein [Source:UniProtKB/TrEMBL%3BAcc:B8MWU7]
CADAFLAG00009934	0.81262	5.79475	8.04275255954269e-06	5.76277796289515e-05	Putative uncharacterized protein [Source:UniProtKB/TrEMBL%3BAcc:B8NP93]
CADAFLAG00001439	0.81219	4.74122	0.00179689	0.00804333	Morphogenesis protein (Msb1)%2C putative [Source:UniProtKB/TrEMBL%3BAcc:B8N020]
CADAFLAG00001212	0.812062	9.81236	5.21025668737832e-45	2.43529013151532e-43	Mitochondrial phosphate carrier protein (Mir1)%2C putative [Source:UniProtKB/TrEMBL%3BAcc:B8MZE3]
CADAFLAG00003985	0.811114	6.78806	5.72622530265944e-10	6.55769714385282e-09	Putative uncharacterized protein [Source:UniProtKB/TrEMBL%3BAcc:B8N562]
CADAFLAG00011198	0.81069	7.31934	2.38327746305218e-13	3.53940183829387e-12	Unfolded protein response protein Orm1%2C putative [Source:UniProtKB/TrEMBL%3BAcc:B8NT14]
CADAFLAG00000868	0.808988	5.87806	4.63540110163688e-06	3.44625782272745e-05	RNA polymerase I specific transcription initiation factor RRN3 [Source:UniProtKB/TrEMBL%3BAcc:B8MYE9]
CADAFLAG00008571	0.808901	6.12313	6.38630880349391e-07	5.35180666166317e-06	Adenine phosphoribosyltransferase 1 [Source:UniProtKB/TrEMBL%3BAcc:B8NJ30]
CADAFLAG00005046	0.807863	10.8071	2.13616309321823e-60	1.21509390288295e-58	GPI-anchored cell wall organization protein Ecm33 [Source:UniProtKB/TrEMBL%3BAcc:B8NA16]
CADAFLAG00002324	0.807617	5.38279	0.000128495	0.000748923	Mitochondrial intermembrane space translocase subunit Tim10%2C putative [Source:UniProtKB/TrEMBL%3BAcc:B8N184]
CADAFLAG00005642	0.806441	7.73366	1.2510514239396e-16	2.27891678569299e-15	40S ribosomal protein S10a [Source:UniProtKB/TrEMBL%3BAcc:B8NAU0]
CADAFLAG00012118	0.804539	5.42688	0.00010059	0.000601992	OTU-like cysteine protease%2C putative [Source:UniProtKB/TrEMBL%3BAcc:B8NV88]
CADAFLAG00000285	0.803041	8.76534	2.1333486418957e-28	6.36783447342084e-27	40S ribosomal protein S13 [Source:UniProtKB/TrEMBL%3BAcc:B8MWP5]
CADAFLAG00006756	0.802997	6.51007	1.74417627141827e-08	1.70170078131335e-07	DSB repair complex subunit Ku70%2C putative [Source:UniProtKB/TrEMBL%3BAcc:B8NFA3]
CADAFLAG00005504	0.802931	8.48315	2.39025708880916e-24	5.85855899064017e-23	Putative uncharacterized protein [Source:UniProtKB/TrEMBL%3BAcc:B8NCU2]
CADAFLAG00010821	0.802683	4.87487	0.00134986	0.00624874	Homoserine kinase [Source:UniProtKB/TrEMBL%3BAcc:B8NSG6]
CADAFLAG00013305	0.800924	4.97082	0.00094993	0.00456565	Suppressor protein SRP40%2C putative [Source:UniProtKB/TrEMBL%3BAcc:B8NYM5]
CADAFLAG00008549	0.799382	5.06076	0.00067037	0.00333774	Membrane associated DnaJ chaperone%2C putative [Source:UniProtKB/TrEMBL%3BAcc:B8NJ08]
CADAFLAG00012549	0.798836	6.984	7.51764779958713e-11	9.26945959255841e-10	Putative uncharacterized protein [Source:UniProtKB/TrEMBL%3BAcc:B8NWE0]
CADAFLAG00005660	0.796025	7.76595	1.49405937435544e-16	2.70117870994786e-15	Mitochondrial F1F0 ATP synthase subunit Atp18%2C putative [Source:UniProtKB/TrEMBL%3BAcc:B8NAV8]
CADAFLAG00004430	0.793206	5.6498	3.41618350441189e-05	0.00022208	Putative uncharacterized protein [Source:UniProtKB/TrEMBL%3BAcc:B8N8A0]
CADAFLAG00001890	0.79173	5.24736	0.000358507	0.00189949	Dephospho-CoA kinase%2C putative [Source:UniProtKB/TrEMBL%3BAcc:B8N2Z0]
CADAFLAG00000892	0.791644	5.62903	4.92271829895267e-05	0.000310476	MFS transporter%2C putative [Source:UniProtKB/TrEMBL%3BAcc:B8MYH3]
CADAFLAG00010195	0.790759	6.72765	3.0853679018259e-09	3.29260632992199e-08	Oligopeptide transporter%2C putative [Source:UniProtKB/TrEMBL%3BAcc:B8NPR5]
CADAFLAG00007108	0.788467	5.77617	1.53444618672812e-05	0.000104719	DNA-directed RNA polymerases i%2C ii%2C and iii 145 kDa polypeptide [Source:UniProtKB/TrEMBL%3BAcc:B8NG68]
CADAFLAG00002578	0.788105	5.10978	0.000650392	0.003249	Hydroxymethylglutaryl-CoA synthase Erg13%2C putative [Source:UniProtKB/TrEMBL%3BAcc:B8N3W9]
CADAFLAG00008223	0.787864	4.79477	0.0021946	0.00958866	Putative uncharacterized protein [Source:UniProtKB/TrEMBL%3BAcc:B8NIL2]
CADAFLAG00009080	0.787682	6.34011	1.70553662439414e-07	1.5246157267286e-06	50S ribosomal protein L4 [Source:UniProtKB/TrEMBL%3BAcc:B8NLT9]
CADAFLAG00004250	0.787042	4.89604	0.00153742	0.0069935	Putative uncharacterized protein [Source:UniProtKB/TrEMBL%3BAcc:B8N7S0]
CADAFLAG00004977	0.786327	4.99064	0.0013474	0.00624212	Sensor histidine kinase/response regulator%2C putative [Source:UniProtKB/TrEMBL%3BAcc:B8N9U7]
CADAFLAG00004038	0.786176	6.23996	5.09359234793055e-07	4.31648841347115e-06	Putative uncharacterized protein [Source:UniProtKB/TrEMBL%3BAcc:B8N7D1]
CADAFLAG00004000	0.785776	5.41245	0.000155682	0.000893135	Cytochrome c oxidase assembly protein Cox19%2C putative [Source:UniProtKB/TrEMBL%3BAcc:B8N793]
CADAFLAG00002495	0.785236	6.00285	3.19475866034205e-06	2.43987300095407e-05	Arginase%2C putative [Source:UniProtKB/TrEMBL%3BAcc:B8N3N6]
CADAFLAG00000928	0.78489	7.36512	5.45273390589073e-13	7.96059542023442e-12	IgE-binding protein [Source:UniProtKB/TrEMBL%3BAcc:B8MYK9]
CADAFLAG00007308	0.784647	5.24192	0.000358507	0.00189949	rRNA processing protein Rrp8%2C putative [Source:UniProtKB/TrEMBL%3BAcc:B8NG90]
CADAFLAG00002740	0.784402	8.2646	6.1226052668389e-21	1.35224353320165e-19	GTP-binding nuclear protein Ran%2C putative [Source:UniProtKB/TrEMBL%3BAcc:B8N442]
CADAFLAG00004081	0.78411	7.65692	2.92714700591355e-15	4.92307750966688e-14	Pyruvate dehydrogenase E1 component alpha subunit%2C putative [Source:UniProtKB/TrEMBL%3BAcc:B8N7H4]
CADAFLAG00003680	0.783037	7.41499	2.95521185555106e-13	4.37262573817058e-12	Ubiquinol-cytochrome C reductase complex subunit UcrQ%2C putative [Source:UniProtKB/TrEMBL%3BAcc:B8N4T6]
CADAFLAG00002608	0.78252	7.29805	1.7715856709436e-12	2.48992442959311e-11	Putative uncharacterized protein [Source:UniProtKB/TrEMBL%3BAcc:B8N1S9]
CADAFLAG00005906	0.782345	8.88258	1.27731789357841e-28	3.86044523274737e-27	60S ribosomal protein L30%2C putative [Source:UniProtKB/TrEMBL%3BAcc:B8NBK4]
CADAFLAG00005025	0.782319	8.88847	1.07281262120792e-28	3.26693116140058e-27	Putative uncharacterized protein [Source:UniProtKB/TrEMBL%3BAcc:B8N9Z5]
CADAFLAG00006333	0.781567	7.84864	9.89710969561951e-17	1.82212589037367e-15	RNP domain protein [Source:UniProtKB/TrEMBL%3BAcc:B8NDZ3]
CADAFLAG00013268	0.780755	6.43854	9.83266152247677e-08	8.99636307280329e-07	Putative uncharacterized protein [Source:UniProtKB/TrEMBL%3BAcc:B8NYI8]
CADAFLAG00009883	0.777614	7.63784	6.26884643071308e-15	1.03273250147499e-13	Mitochondrial protein%2C putative [Source:UniProtKB/TrEMBL%3BAcc:B8NP42]
CADAFLAG00010468	0.777316	5.45096	0.00015111	0.000867733	Putative uncharacterized protein [Source:UniProtKB/TrEMBL%3BAcc:B8NR18]
CADAFLAG00003222	0.777258	5.51587	8.19722443817512e-05	0.000499244	Sugar transporter%2C putative [Source:UniProtKB/TrEMBL%3BAcc:B8N5J4]
CADAFLAG00007275	0.775292	5.49304	0.000118377	0.000699414	Dihydroorotate reductase PyrE%2C putative [Source:UniProtKB/TrEMBL%3BAcc:B8NFW7]
CADAFLAG00012036	0.774944	6.81256	2.22488032082859e-09	2.40195450213716e-08	Ubiquinone biosynthesis protein coq4%2C mitochondrial [Source:UniProtKB/Swiss-Prot%3BAcc:B8NV05]
CADAFLAG00011807	0.772607	5.94706	6.64872619975249e-06	4.82412690991668e-05	Phosphoserine phosphatase [Source:UniProtKB/TrEMBL%3BAcc:B8NUL7]
CADAFLAG00009856	0.771834	6.52842	5.68635635634629e-08	5.31564118613798e-07	Putative uncharacterized protein [Source:UniProtKB/TrEMBL%3BAcc:B8NNI7]
CADAFLAG00005896	0.771584	5.57366	7.28675052364036e-05	0.000448092	Probable glucan endo-1%2C6-beta-glucosidase B [Source:UniProtKB/Swiss-Prot%3BAcc:B8NBJ4]
CADAFLAG00000471	0.769003	5.42227	0.000205149	0.00114109	Metallopeptidase MepB [Source:UniProtKB/TrEMBL%3BAcc:B8MXA2]
CADAFLAG00005799	0.767566	6.063	3.24721132006115e-06	2.46943521587883e-05	Purine-cytosine permease [Source:UniProtKB/TrEMBL%3BAcc:B8NB97]
CADAFLAG00002777	0.767351	5.12187	0.000692398	0.00344031	Putative uncharacterized protein [Source:UniProtKB/TrEMBL%3BAcc:B8N208]
CADAFLAG00003605	0.766809	5.03579	0.00129802	0.00604824	Chromosome segregation protein BIR1%2C putative [Source:UniProtKB/TrEMBL%3BAcc:B8N6W7]
CADAFLAG00008057	0.764961	7.64731	1.52011016842205e-14	2.45723974812352e-13	Oleate delta-12 desaturase [Source:UniProtKB/TrEMBL%3BAcc:B8NID7]
CADAFLAG00001593	0.763176	6.01589	5.79582162645835e-06	4.24616117821757e-05	Fe superoxide dismutase%2C putative [Source:UniProtKB/TrEMBL%3BAcc:B8MWC5]
CADAFLAG00004899	0.763176	6.01589	5.79582162645835e-06	4.24616117821757e-05	Threonine dehydratase%2C biosynthetic [Source:UniProtKB/TrEMBL%3BAcc:B8N9L9]
CADAFLAG00001484	0.762055	5.34781	0.000288099	0.00155445	Aconitate hydratase%2C putative [Source:UniProtKB/TrEMBL%3BAcc:B8N065]
CADAFLAG00008273	0.761097	5.46052	0.00016056	0.000917625	G-patch domain protein%2C putative [Source:UniProtKB/TrEMBL%3BAcc:B8NJN9]
CADAFLAG00012589	0.76078	7.53675	1.41744313412113e-13	2.14466082237976e-12	NmrA-like family protein [Source:UniProtKB/TrEMBL%3BAcc:B8NWI0]
CADAFLAG00004844	0.759282	6.99917	3.86909815972139e-10	4.49493783314839e-09	Mitochondrial peroxiredoxin Prx1%2C putative [Source:UniProtKB/TrEMBL%3BAcc:B8N9G4]
CADAFLAG00006284	0.758303	7.7378	5.13439416689939e-15	8.51659687188993e-14	Carbamoyl-phosphate synthase%2C small subunit [Source:UniProtKB/TrEMBL%3BAcc:B8NDB4]
CADAFLAG00011219	0.75347	5.91673	1.34465273959205e-05	9.28703744945051e-05	Putative uncharacterized protein [Source:UniProtKB/TrEMBL%3BAcc:B8NRZ7]
CADAFLAG00000474	0.752516	5.94724	1.06511535614342e-05	7.48062089675804e-05	C2H2 finger domain protein%2C putative [Source:UniProtKB/TrEMBL%3BAcc:B8MXA5]
CADAFLAG00009784	0.752348	5.53853	0.000121828	0.000717699	Cop9 signalosome complex subunit%2C putative [Source:UniProtKB/TrEMBL%3BAcc:B8NNB5]
CADAFLAG00010023	0.749796	6.46948	1.81647882635909e-07	1.61659912672061e-06	NADH-ubiquinone oxidoreductase 18 kDa subunit%2C putative [Source:UniProtKB/TrEMBL%3BAcc:B8NNR4]
CADAFLAG00006624	0.749227	8.7307	1.10698743220656e-24	2.79856634066643e-23	Ribosomal protein L26 [Source:UniProtKB/TrEMBL%3BAcc:B8NEA6]
CADAFLAG00002796	0.74912	6.19879	1.75530078196217e-06	1.38801128719225e-05	Proteasome regulatory particle subunit (RpnI)%2C putative [Source:UniProtKB/TrEMBL%3BAcc:B8N227]
CADAFLAG00000477	0.748828	5.45114	0.000244664	0.00134354	5-formyltetrahydrofolate cyclo-ligase%2C putative [Source:UniProtKB/TrEMBL%3BAcc:B8MXA8]
CADAFLAG00005728	0.748505	6.34564	5.91763696177797e-07	4.97981745443688e-06	NADH-ubiquinone oxidoreductase 299 kDa subunit%2C putative [Source:UniProtKB/TrEMBL%3BAcc:B8NB26]
CADAFLAG00011189	0.747485	8.94734	3.68517610710791e-27	1.02869302489848e-25	G-protein complex beta subunit CpcB [Source:UniProtKB/TrEMBL%3BAcc:B8NT05]
CADAFLAG00010985	0.745713	5.18617	0.000930916	0.00448677	Putative uncharacterized protein [Source:UniProtKB/TrEMBL%3BAcc:B8NSP2]
CADAFLAG00013321	0.743573	5.65017	9.46566194577797e-05	0.000569025	Cleavage and polyadenylation specificity factor subunit A%2C putative [Source:UniProtKB/TrEMBL%3BAcc:B8NYP1]
CADAFLAG00010325	0.743385	6.76283	1.28601460417588e-08	1.27743411134736e-07	MFS multidrug transporter%2C putative [Source:UniProtKB/TrEMBL%3BAcc:B8NPV6]
CADAFLAG00002622	0.742654	5.44643	0.000301124	0.0016182	Phosphoglycolate phosphatase%2C putative [Source:UniProtKB/TrEMBL%3BAcc:B8N1U3]
CADAFLAG00002314	0.742526	7.34485	8.75424063921332e-12	1.16649047368258e-10	HMG box protein%2C putative [Source:UniProtKB/TrEMBL%3BAcc:B8N174]
CADAFLAG00003721	0.740584	5.07345	0.0011773	0.00554141	4-coumarate-CoA ligase%2C putative [Source:UniProtKB/TrEMBL%3BAcc:B8N4X7]
CADAFLAG00002138	0.740475	5.66661	8.16113013522301e-05	0.000497297	Putative uncharacterized protein [Source:UniProtKB/TrEMBL%3BAcc:B8N0Y8]
CADAFLAG00001956	0.739222	5.30657	0.000631476	0.00315974	SYF2 splicing factor family protein [Source:UniProtKB/TrEMBL%3BAcc:B8N0P6]
CADAFLAG00003419	0.738734	6.06945	7.08249341880186e-06	5.12344259971996e-05	Putative uncharacterized protein [Source:UniProtKB/TrEMBL%3BAcc:B8N6M1]
CADAFLAG00004984	0.73711	5.04226	0.00170359	0.00768845	ER associated DnaJ chaperone (Hlj1)%2C putative [Source:UniProtKB/TrEMBL%3BAcc:B8N9V4]
CADAFLAG00012538	0.736761	9.41464	2.57318643728531e-32	8.5232336333001e-31	ATP synthase subunit beta [Source:UniProtKB/TrEMBL%3BAcc:B8NWC9]
CADAFLAG00000427	0.736608	5.58691	0.000162071	0.000924075	Electron transfer flavoprotein alpha subunit%2C putative [Source:UniProtKB/TrEMBL%3BAcc:B8MX58]
CADAFLAG00003040	0.736055	5.75373	5.66538671899374e-05	0.000353801	Putative uncharacterized protein [Source:UniProtKB/TrEMBL%3BAcc:B8N4G2]
CADAFLAG00003597	0.735991	7.33996	1.48827273743372e-11	1.9528923765738e-10	UV-induced protein uvi15%2C putative [Source:UniProtKB/TrEMBL%3BAcc:B8N6V9]
CADAFLAG00000762	0.73268	6.39079	5.94183628574495e-07	4.99669482355637e-06	Putative uncharacterized protein [Source:UniProtKB/TrEMBL%3BAcc:B8MY43]
CADAFLAG00011742	0.732423	7.19826	1.30517683367621e-10	1.57706687748511e-09	Cytochrome c oxidase copper chaperone Cox17%2C putative [Source:UniProtKB/TrEMBL%3BAcc:B8NTS4]
CADAFLAG00009015	0.732089	5.9773	1.72586091439528e-05	0.00011666	rRNA processing protein (Ebp2)%2C putative [Source:UniProtKB/TrEMBL%3BAcc:B8NKS6]
CADAFLAG00008587	0.732049	6.106	7.65515551229704e-06	5.51125494464418e-05	Polysaccharide synthase Cps1%2C putative [Source:UniProtKB/TrEMBL%3BAcc:B8NJ46]
CADAFLAG00013286	0.731614	5.71483	8.79582287191155e-05	0.000532474	NADH-ubiquinone oxidoreductase 178 kDa subunit%2C putative [Source:UniProtKB/TrEMBL%3BAcc:B8NYK6]
CADAFLAG00004943	0.731508	9.00814	7.59058073957262e-27	2.10424857789669e-25	60S ribosomal protein L11 [Source:UniProtKB/TrEMBL%3BAcc:B8N9R3]
CADAFLAG00012785	0.730226	5.43696	0.000369869	0.00195368	Mannan endo-1%2C6-alpha-mannosidase DCW1%2C putative [Source:UniProtKB/TrEMBL%3BAcc:B8NX26]
CADAFLAG00012030	0.72928	5.27479	0.000855348	0.00416585	COX1 assembly protein Shy1%2C putative [Source:UniProtKB/TrEMBL%3BAcc:B8NV00]
CADAFLAG00004138	0.726828	5.45602	0.000318335	0.00170765	Cell polarity protein (Alp11)%2C putative [Source:UniProtKB/TrEMBL%3BAcc:B8N5C5]
CADAFLAG00010661	0.726043	5.74611	8.46632027457261e-05	0.000514075	Pyruvate dehydrogenase kinase%2C putative [Source:UniProtKB/TrEMBL%3BAcc:B8NRC1]
CADAFLAG00001951	0.724903	5.61689	0.000155911	0.000894022	50S ribosomal protein L12 [Source:UniProtKB/TrEMBL%3BAcc:B8N351]
CADAFLAG00005851	0.724842	6.04474	1.14760743383189e-05	8.02260756207463e-05	Serine/threonine protein kinase [Source:UniProtKB/TrEMBL%3BAcc:B8NBE9]
CADAFLAG00004541	0.724389	5.06113	0.00180128	0.008057	Putative uncharacterized protein [Source:UniProtKB/TrEMBL%3BAcc:B8N8L1]
CADAFLAG00002500	0.724278	8.14161	3.89111794221643e-17	7.32027944854726e-16	Aspartic endopeptidase Pep2 [Source:UniProtKB/TrEMBL%3BAcc:B8N3P1]
CADAFLAG00001453	0.723798	5.11611	0.00139762	0.0064279	4-nitrophenylphosphatase [Source:UniProtKB/TrEMBL%3BAcc:B8N034]
CADAFLAG00011212	0.723524	5.47484	0.000354892	0.00188365	ATP-dependent RNA helicase%2C putative [Source:UniProtKB/TrEMBL%3BAcc:B8NRZ0]
CADAFLAG00005928	0.723386	7.50885	2.42239642120617e-12	3.36928240407442e-11	Eukaryotic translation initiation factor 5%2C putative [Source:UniProtKB/TrEMBL%3BAcc:B8NBM6]
CADAFLAG00011640	0.723289	10.234	7.34367321878293e-42	3.22026746710194e-40	Autophagic serine protease Alp2 [Source:UniProtKB/TrEMBL%3BAcc:B8NUE0]
CADAFLAG00013462	0.722785	6.83153	1.38959053986162e-08	1.37804871054205e-07	NADH-ubiquinone oxidoreductase 21 kDa subunit%2C putative [Source:UniProtKB/TrEMBL%3BAcc:B8NZ32]
CADAFLAG00000647	0.722666	10.2321	9.06689793889175e-42	3.96151167554694e-40	ATP synthase subunit alpha [Source:UniProtKB/TrEMBL%3BAcc:B8MXS8]
CADAFLAG00004108	0.72101	5.74228	0.000103245	0.000615438	DSBA-like thioredoxin domain protein [Source:UniProtKB/TrEMBL%3BAcc:B8N595]
CADAFLAG00003586	0.719858	8.48482	3.41396477904553e-20	7.27367513613251e-19	Mitochondrial processing peptidase beta subunit%2C putative [Source:UniProtKB/TrEMBL%3BAcc:B8N6U8]
CADAFLAG00006548	0.719641	9.6964	1.5766865079758e-34	5.6086320353039e-33	Putative uncharacterized protein [Source:UniProtKB/TrEMBL%3BAcc:B8NDK0]
CADAFLAG00002182	0.71928	5.19201	0.00121178	0.00569257	Putative uncharacterized protein [Source:UniProtKB/TrEMBL%3BAcc:B8N132]
CADAFLAG00008849	0.719115	5.65035	0.000149833	0.000861626	Putative uncharacterized protein [Source:UniProtKB/TrEMBL%3BAcc:B8NKJ8]
CADAFLAG00007468	0.718118	7.1489	5.392875401477e-10	6.18769595303627e-09	Peptidyl prolyl cis-trans isomerase Cyclophilin%2C putative [Source:UniProtKB/TrEMBL%3BAcc:B8NGG3]
CADAFLAG00000389	0.716995	5.98072	2.21646758872976e-05	0.000147998	Septin AspB [Source:UniProtKB/TrEMBL%3BAcc:B8MX20]
CADAFLAG00008777	0.716522	5.62957	0.000164528	0.000937194	Putative uncharacterized protein [Source:UniProtKB/TrEMBL%3BAcc:B8NLG5]
CADAFLAG00001288	0.716061	6.75946	3.64450784238334e-08	3.46601893306788e-07	Integral plasma membrane protein%2C putative [Source:UniProtKB/TrEMBL%3BAcc:B8MZL9]
CADAFLAG00010797	0.713995	8.57625	4.66002711151927e-21	1.03490362684735e-19	Nucleosome assembly protein Nap1%2C putative [Source:UniProtKB/TrEMBL%3BAcc:B8NSE2]
CADAFLAG00006012	0.713834	8.03654	7.53573361352014e-16	1.31510002381244e-14	60S ribosomal protein L44 [Source:UniProtKB/TrEMBL%3BAcc:B8NBW0]
CADAFLAG00011576	0.713749	8.32488	2.22338012356615e-18	4.40258471429953e-17	Conidial hydrophobin RodA/RolA [Source:UniProtKB/TrEMBL%3BAcc:B8NTJ8]
CADAFLAG00006085	0.71297	7.78952	5.38892196873717e-14	8.32074392074284e-13	60S ribosomal protein L28 [Source:UniProtKB/TrEMBL%3BAcc:B8ND05]
CADAFLAG00001437	0.710995	5.66274	0.000157969	0.000903676	MFS drug transporter%2C putative [Source:UniProtKB/TrEMBL%3BAcc:B8N018]
CADAFLAG00010703	0.708437	5.97423	3.26699130096166e-05	0.00021284	Mitochondrial large ribosomal subunit protein L1%2C putative [Source:UniProtKB/TrEMBL%3BAcc:B8NQF8]
CADAFLAG00004083	0.705952	5.79934	9.5098705256872e-05	0.000571398	30S ribosomal subunit S4%2C putative [Source:UniProtKB/TrEMBL%3BAcc:B8N570]
CADAFLAG00008922	0.705216	7.80436	9.4808628134071e-14	1.44538210704015e-12	Alkaline serine protease [Source:UniProtKB/TrEMBL%3BAcc:B8NLM1]
CADAFLAG00004471	0.704503	5.23135	0.00141848	0.00651885	DnaJ domain protein [Source:UniProtKB/TrEMBL%3BAcc:B8N8E1]
CADAFLAG00005900	0.70392	7.58773	2.821033565905e-12	3.90572259141773e-11	Mitochondrial ATP synthase epsilon chain domain-containing protein [Source:UniProtKB/TrEMBL%3BAcc:B8NBJ8]
CADAFLAG00006001	0.703536	9.19889	3.4969984342079e-27	9.78429329886614e-26	Malic enzyme [Source:UniProtKB/TrEMBL%3BAcc:B8NBU9]
CADAFLAG00010873	0.70299	9.11896	3.11210745435167e-26	8.41455241973694e-25	60S ribosomal protein L8%2C putative [Source:UniProtKB/TrEMBL%3BAcc:B8NRH6]
CADAFLAG00000814	0.70282	7.30362	1.62613686893581e-10	1.94926287301163e-09	Putative uncharacterized protein [Source:UniProtKB/TrEMBL%3BAcc:B8MY95]
CADAFLAG00005133	0.698753	6.57334	4.63505092553351e-07	3.94732197111642e-06	Peptide alpha-N-acetyltransferase Nat2%2C putative [Source:UniProtKB/TrEMBL%3BAcc:B8NAA3]
CADAFLAG00010638	0.697905	9.00177	1.33115467935796e-24	3.32347707626866e-23	60S ribosomal protein L4%2C putative [Source:UniProtKB/TrEMBL%3BAcc:B8NR98]
CADAFLAG00005744	0.697455	7.46395	2.81099553837775e-11	3.58706827484627e-10	40S ribosomal protein S11 [Source:UniProtKB/TrEMBL%3BAcc:B8NB42]
CADAFLAG00002301	0.697073	9.2953	7.83446766327982e-28	2.24408184207818e-26	Ribosomal protein L15 [Source:UniProtKB/TrEMBL%3BAcc:B8N3M3]
CADAFLAG00004902	0.696816	5.17498	0.00182229	0.0081419	Elongation factor G%2C mitochondrial [Source:UniProtKB/Swiss-Prot%3BAcc:B8N9M2]
CADAFLAG00001246	0.696795	5.55666	0.000342842	0.00182692	ATP-dependent RNA helicase (Drs1)%2C putative [Source:UniProtKB/TrEMBL%3BAcc:B8MZH7]
CADAFLAG00005503	0.696534	7.82626	1.12959315310101e-13	1.71558738453968e-12	Putative uncharacterized protein [Source:UniProtKB/TrEMBL%3BAcc:B8NCU1]
CADAFLAG00006671	0.695146	7.20179	8.57019654276579e-10	9.64967321281164e-09	Putative uncharacterized protein [Source:UniProtKB/TrEMBL%3BAcc:B8NEF3]
CADAFLAG00000870	0.693518	6.60763	4.33891103777703e-07	3.71347964546155e-06	Lipase%2C putative [Source:UniProtKB/TrEMBL%3BAcc:B8MYF1]
CADAFLAG00007005	0.692398	5.66697	0.000258676	0.00141212	Putative uncharacterized protein [Source:UniProtKB/TrEMBL%3BAcc:B8NFM5]
CADAFLAG00001450	0.691354	7.18648	1.2354301361482e-09	1.3617963447725e-08	Inorganic diphosphatase%2C putative [Source:UniProtKB/TrEMBL%3BAcc:B8N031]
CADAFLAG00001549	0.690029	8.13273	8.90712176661481e-16	1.54994201130747e-14	GPR/FUN34 family protein [Source:UniProtKB/TrEMBL%3BAcc:B8N0D0]
CADAFLAG00010983	0.690006	6.65138	2.97309838490156e-07	2.5830398720121e-06	Putative uncharacterized protein [Source:UniProtKB/TrEMBL%3BAcc:B8NSP0]
CADAFLAG00008277	0.689249	5.16926	0.00222645	0.00972429	Ribosomal RNA processing protein%2C putative [Source:UniProtKB/TrEMBL%3BAcc:B8NJP3]
CADAFLAG00009029	0.688768	5.38352	0.000909916	0.0043961	Integral membrane protein (Ptm1)%2C putative [Source:UniProtKB/TrEMBL%3BAcc:B8NKU0]
CADAFLAG00008774	0.688242	6.95315	1.65733010310145e-08	1.62221945724841e-07	ATP synthase subunit E%2C putative [Source:UniProtKB/TrEMBL%3BAcc:B8NLG2]
CADAFLAG00004747	0.686934	9.16736	1.08693255582846e-25	2.87441221288057e-24	ATP synthase subunit ATP9%2C putative [Source:UniProtKB/TrEMBL%3BAcc:B8N967]
CADAFLAG00001554	0.686176	9.1622	1.39130373537245e-25	3.66326020630051e-24	40S ribosomal protein S11 [Source:UniProtKB/TrEMBL%3BAcc:B8N0D5]
CADAFLAG00007019	0.684843	6.4934	1.66254560188547e-06	1.32334240350739e-05	Putative uncharacterized protein [Source:UniProtKB/TrEMBL%3BAcc:B8NFN9]
CADAFLAG00003055	0.682875	8.44535	4.57131073885325e-18	8.91997349511833e-17	NAD dependent epimerase/dehydratase%2C putative [Source:UniProtKB/TrEMBL%3BAcc:B8N4H7]
CADAFLAG00005800	0.682231	6.05452	3.04043371616873e-05	0.000199048	Oxidoreductase%2C 2-nitropropane dioxygenase family%2C putative [Source:UniProtKB/TrEMBL%3BAcc:B8NB98]
CADAFLAG00006793	0.681065	6.73316	2.21047039856838e-07	1.945697995353e-06	Probable Xaa-Pro aminopeptidase P [Source:UniProtKB/Swiss-Prot%3BAcc:B8NEI6]
CADAFLAG00010068	0.680493	6.93996	3.16659717156145e-08	3.02823118888656e-07	SnRNP and snoRNP protein (Snu13)%2C putative [Source:UniProtKB/TrEMBL%3BAcc:B8NPD8]
CADAFLAG00009956	0.679975	6.7409	1.9432092297771e-07	1.7268356744202e-06	Putative uncharacterized protein [Source:UniProtKB/TrEMBL%3BAcc:B8NPB5]
CADAFLAG00007158	0.67868	5.87566	0.000121931	0.000717954	37S ribosomal protein S5 [Source:UniProtKB/TrEMBL%3BAcc:B8NH55]
CADAFLAG00006259	0.677417	5.92083	8.395109490297e-05	0.000510523	NADH-ubiquinone oxidoreductase subunit B17.2%2C putative [Source:UniProtKB/TrEMBL%3BAcc:B8ND89]
CADAFLAG00011010	0.677113	6.47738	2.16695623889069e-06	1.69354019992112e-05	Calcium transporter%2C putative [Source:UniProtKB/TrEMBL%3BAcc:B8NSR7]
CADAFLAG00009838	0.676115	8.37756	3.85326133511279e-17	7.26038725626955e-16	40S ribosomal protein S26 [Source:UniProtKB/TrEMBL%3BAcc:B8NNG9]
CADAFLAG00004125	0.675791	8.72276	1.7957771922765e-20	3.87393151371419e-19	Autophagy-related protein [Source:UniProtKB/TrEMBL%3BAcc:B8N5B2]
CADAFLAG00007307	0.674507	5.5787	0.000482871	0.0024927	Proteasome subunit alpha type [Source:UniProtKB/TrEMBL%3BAcc:B8NG89]
CADAFLAG00006962	0.673338	6.50495	1.82767884690401e-06	1.44335161852099e-05	Putative uncharacterized protein [Source:UniProtKB/TrEMBL%3BAcc:B8NER6]
CADAFLAG00006373	0.67327	7.07568	9.95407070965379e-09	1.00448651621519e-07	60S ribosome biogenesis protein Sqt1%2C putative [Source:UniProtKB/TrEMBL%3BAcc:B8NE33]
CADAFLAG00003781	0.670549	5.30172	0.00156406	0.00710663	60S ribosomal protein L3 [Source:UniProtKB/TrEMBL%3BAcc:B8N6D2]
CADAFLAG00003376	0.67025	6.55192	1.55549461863838e-06	1.24058925966668e-05	Nucleotide binding protein Nbp35%2C putative [Source:UniProtKB/TrEMBL%3BAcc:B8N6H8]
CADAFLAG00005364	0.669826	6.11263	3.68766284924111e-05	0.000238187	Membrane copper amine oxidase%2C putative [Source:UniProtKB/TrEMBL%3BAcc:B8NAJ2]
CADAFLAG00007277	0.668831	6.27367	1.25543555307752e-05	8.6907562196107e-05	50S ribosomal protein L4 [Source:UniProtKB/TrEMBL%3BAcc:B8NFW9]
CADAFLAG00004973	0.668292	7.63555	1.60142810870091e-11	2.09226669153025e-10	60S ribosomal protein L36 [Source:UniProtKB/TrEMBL%3BAcc:B8N9U3]
CADAFLAG00002195	0.668113	8.14856	4.74250433524042e-15	7.87739115408598e-14	Histone deacetylase SIR2%2C putative [Source:UniProtKB/TrEMBL%3BAcc:B8N145]
CADAFLAG00009780	0.667386	8.76017	2.26121854489354e-20	4.86929186301271e-19	60S ribosomal protein L27 [Source:UniProtKB/TrEMBL%3BAcc:B8NMV9]
CADAFLAG00006053	0.665337	5.55247	0.000674682	0.00335782	SRP receptor beta subunit (Srp102)%2C putative [Source:UniProtKB/TrEMBL%3BAcc:B8NC01]
CADAFLAG00011838	0.664072	6.33901	9.23451842431854e-06	6.56598217446093e-05	Aspartate-semialdehyde dehydrogenase [Source:UniProtKB/TrEMBL%3BAcc:B8NUP8]
CADAFLAG00003254	0.662832	8.57003	2.03516638498859e-18	4.04984677171245e-17	Chitin synthase C [Source:UniProtKB/TrEMBL%3BAcc:B8N5M6]
CADAFLAG00012900	0.661375	5.42779	0.00110189	0.00523139	5'-nucleotidase%2C putative [Source:UniProtKB/TrEMBL%3BAcc:B8NXH0]
CADAFLAG00004621	0.657678	5.92101	0.000133389	0.000774824	1%2C3-beta-glucanosyltransferase Gel2 [Source:UniProtKB/TrEMBL%3BAcc:B8N8U1]
CADAFLAG00012503	0.657512	10.276	1.60555349087393e-35	5.84935635844372e-34	Putative uncharacterized protein [Source:UniProtKB/TrEMBL%3BAcc:B8NW03]
CADAFLAG00008897	0.657437	8.09289	3.10388228320993e-14	4.87718132809282e-13	40S ribosomal protein S21 [Source:UniProtKB/TrEMBL%3BAcc:B8NLJ6]
CADAFLAG00012178	0.657154	5.84373	0.000194144	0.0010874	Putative uncharacterized protein [Source:UniProtKB/TrEMBL%3BAcc:B8NVB9]
CADAFLAG00012140	0.657094	8.04303	7.52773117174416e-14	1.15345502160182e-12	Autophagy cysteine endopeptidase Atg4%2C putative [Source:UniProtKB/TrEMBL%3BAcc:B8NVB0]
CADAFLAG00001654	0.655909	5.67539	0.000415827	0.00217264	Septin [Source:UniProtKB/TrEMBL%3BAcc:B8MWS6]
CADAFLAG00013276	0.655013	6.82901	2.33232366507734e-07	2.04549026015765e-06	Putative uncharacterized protein [Source:UniProtKB/TrEMBL%3BAcc:B8NYJ6]
CADAFLAG00004416	0.655011	5.423	0.00133324	0.00619083	Guanine deaminase%2C putative [Source:UniProtKB/TrEMBL%3BAcc:B8N886]
CADAFLAG00002773	0.653539	9.38022	1.23389631063757e-25	3.25592026476551e-24	Cytosolic large ribosomal subunit protein L7A [Source:UniProtKB/TrEMBL%3BAcc:B8N204]
CADAFLAG00005453	0.653374	6.75472	5.12206335104805e-07	4.33756755268879e-06	Ribosome associated DnaJ chaperone Zuotin%2C putative [Source:UniProtKB/TrEMBL%3BAcc:B8NCF1]
CADAFLAG00002180	0.651957	5.88645	0.000160853	0.000918865	Metallothionein-I gene transcription activator [Source:UniProtKB/TrEMBL%3BAcc:B8N130]
CADAFLAG00012957	0.650656	6.77747	4.34533637093724e-07	3.71634122674696e-06	Putative uncharacterized protein [Source:UniProtKB/TrEMBL%3BAcc:B8NXM7]
CADAFLAG00004058	0.649458	8.22629	6.96894173281276e-15	1.14493826098078e-13	Ribosomal protein S23 (S12) [Source:UniProtKB/TrEMBL%3BAcc:B8N7F1]
CADAFLAG00011057	0.648754	8.02003	1.9691142841402e-13	2.94609790973284e-12	40S ribosomal protein S19 [Source:UniProtKB/TrEMBL%3BAcc:B8NRS4]
CADAFLAG00003378	0.646426	6.26857	2.24281752313786e-05	0.000149509	Cofactor for methionyl-and glutamyl-tRNA synthetase%2C putative [Source:UniProtKB/TrEMBL%3BAcc:B8N6I0]
CADAFLAG00003418	0.646121	6.09481	6.06695784874546e-05	0.00037751	Putative uncharacterized protein [Source:UniProtKB/TrEMBL%3BAcc:B8N6M0]
CADAFLAG00005779	0.645171	7.63205	6.3026067941935e-11	7.82730538941086e-10	60S acidic ribosomal protein P2/allergen Asp F 8 [Source:UniProtKB/TrEMBL%3BAcc:B8NB77]
CADAFLAG00006941	0.644203	7.40373	1.29780728055424e-09	1.4279432478288e-08	Putative uncharacterized protein [Source:UniProtKB/TrEMBL%3BAcc:B8NFJ8]
CADAFLAG00005478	0.644172	5.45657	0.00126266	0.005904	Membrane-spanning ATPase%2C putative [Source:UniProtKB/TrEMBL%3BAcc:B8NCR6]
CADAFLAG00005667	0.644172	5.45657	0.00126266	0.005904	Exosome complex exonuclease Rrp40%2C putative [Source:UniProtKB/TrEMBL%3BAcc:B8NAW5]
CADAFLAG00005378	0.64372	5.57457	0.0007387	0.00364932	Putative uncharacterized protein [Source:UniProtKB/TrEMBL%3BAcc:B8NC76]
CADAFLAG00005048	0.640962	7.93735	1.32073120901187e-12	1.87152733836359e-11	Cytochrome b-c1 complex subunit 7 [Source:UniProtKB/TrEMBL%3BAcc:B8NA18]
CADAFLAG00000473	0.639564	5.95163	0.000158958	0.000908899	Cytokinesis EF-hand protein Cdc4%2C putative [Source:UniProtKB/TrEMBL%3BAcc:B8MXA4]
CADAFLAG00013476	0.638287	6.84011	4.78920525478389e-07	4.07285092859231e-06	NADH-ubiquinone oxidoreductase subunit B%2C putative [Source:UniProtKB/TrEMBL%3BAcc:B8NZ46]
CADAFLAG00008674	0.638097	5.96498	0.000138666	0.000802387	Cysteine desulfurylase%2C putative [Source:UniProtKB/TrEMBL%3BAcc:B8NKB4]
CADAFLAG00003057	0.638056	5.82938	0.000267923	0.00145732	RNP domain protein [Source:UniProtKB/TrEMBL%3BAcc:B8N4H9]
CADAFLAG00000388	0.637917	5.45188	0.00152199	0.00693378	Structure-specific recognition protein%2C putative [Source:UniProtKB/TrEMBL%3BAcc:B8MX19]
CADAFLAG00006125	0.636166	5.64269	0.00066399	0.00330733	Para-aminobenzoate synthase PabaA [Source:UniProtKB/TrEMBL%3BAcc:B8ND45]
CADAFLAG00004612	0.635585	6.66443	1.73348971559127e-06	1.37346599739259e-05	Amino acid permease%2C putative [Source:UniProtKB/TrEMBL%3BAcc:B8N8T2]
CADAFLAG00008383	0.632795	8.07504	3.33575578788903e-13	4.92360820638357e-12	Adenosylhomocysteinase [Source:UniProtKB/TrEMBL%3BAcc:B8NIT1]
CADAFLAG00005526	0.631741	8.53382	1.20867568823477e-16	2.20839698854896e-15	60S ribosomal protein L17 [Source:UniProtKB/TrEMBL%3BAcc:B8NCW4]
CADAFLAG00009795	0.630137	7.35611	4.38769220362698e-09	4.6009721985685e-08	Histone H4 arginine methyltransferase RmtA [Source:UniProtKB/TrEMBL%3BAcc:B8NNC6]
CADAFLAG00013247	0.629927	5.8074	0.000440882	0.00228572	Putative uncharacterized protein [Source:UniProtKB/TrEMBL%3BAcc:B8NYG7]
CADAFLAG00010731	0.62896	5.65516	0.000866997	0.00421238	DUF1665 domain protein [Source:UniProtKB/TrEMBL%3BAcc:B8NQI6]
CADAFLAG00002667	0.628548	7.10814	5.79935153216089e-08	5.4170704977791e-07	Putative uncharacterized protein [Source:UniProtKB/TrEMBL%3BAcc:B8N1Y8]
CADAFLAG00000450	0.628458	7.81204	2.02397318611813e-11	2.62441856466651e-10	Pyruvate dehydrogenase complex%2C dihydrolipoamide acetyltransferase [Source:UniProtKB/TrEMBL%3BAcc:B8MX81]
CADAFLAG00008998	0.62828	6.01398	0.000149699	0.000861275	rRNA methyltransferase Spb1%2C putative [Source:UniProtKB/TrEMBL%3BAcc:B8NKQ9]
CADAFLAG00009065	0.628176	6.62329	3.70190252243814e-06	2.78138582667175e-05	Small nuclear ribonucleoprotein SmD2%2C putative [Source:UniProtKB/TrEMBL%3BAcc:B8NKX6]
CADAFLAG00004481	0.627942	8.59988	5.46479867929843e-17	1.01384626574861e-15	Pirin%2C putative [Source:UniProtKB/TrEMBL%3BAcc:B8N8F1]
CADAFLAG00012112	0.627505	8.74205	4.04268107860666e-18	7.91407323488923e-17	60S ribosomal protein L27a%2C putative [Source:UniProtKB/TrEMBL%3BAcc:B8NV82]
CADAFLAG00012137	0.626927	5.83675	0.000417456	0.00217926	Putative uncharacterized protein [Source:UniProtKB/TrEMBL%3BAcc:B8NVA7]
CADAFLAG00002320	0.626794	8.35812	6.55390155183368e-15	1.07821962910726e-13	Ribosomal L18ae protein family [Source:UniProtKB/TrEMBL%3BAcc:B8N180]
CADAFLAG00001556	0.62376	6.63793	3.54073959172605e-06	2.68539488909588e-05	Putative uncharacterized protein [Source:UniProtKB/TrEMBL%3BAcc:B8MW88]
CADAFLAG00001445	0.623373	7.96013	3.71690609682202e-12	5.10503082250305e-11	Mitochondrial phosphate carrier protein%2C putative [Source:UniProtKB/TrEMBL%3BAcc:B8N026]
CADAFLAG00010028	0.622315	5.98162	0.000188072	0.00105733	60S ribosomal biogenesis protein Nop53%2C putative [Source:UniProtKB/TrEMBL%3BAcc:B8NNR9]
CADAFLAG00000630	0.62202	6.07677	0.000123022	0.000722966	Cysteine protease%2C putative [Source:UniProtKB/TrEMBL%3BAcc:B8MXR1]
CADAFLAG00001243	0.621326	6.32927	2.87193977896953e-05	0.000188529	Putative uncharacterized protein [Source:UniProtKB/TrEMBL%3BAcc:B8MZH4]
CADAFLAG00008845	0.621191	7.83385	2.60184087615763e-11	3.33428258507809e-10	Nascent polypeptide-associated complex (NAC) subunit%2C putative [Source:UniProtKB/TrEMBL%3BAcc:B8NKJ4]
CADAFLAG00002105	0.620722	5.84765	0.000364239	0.00192732	Vacuolar ATPase 98 kDa subunit%2C putative [Source:UniProtKB/TrEMBL%3BAcc:B8N3B7]
CADAFLAG00013429	0.618139	9.04487	3.532220527452e-20	7.51235402831458e-19	60S ribosomal protein L13 [Source:UniProtKB/TrEMBL%3BAcc:B8NYZ9]
CADAFLAG00005498	0.616836	9.23943	8.1352627565709e-22	1.85100252040544e-20	60S ribosomal protein L7 [Source:UniProtKB/TrEMBL%3BAcc:B8NCT6]
CADAFLAG00002701	0.616366	5.53501	0.00176605	0.0079141	Ubiquitin-protein ligase Sel1/Ubx2%2C putative [Source:UniProtKB/TrEMBL%3BAcc:B8N403]
CADAFLAG00005837	0.615424	5.47557	0.00207058	0.00910284	Putative uncharacterized protein [Source:UniProtKB/TrEMBL%3BAcc:B8NBD5]
CADAFLAG00003085	0.614923	6.27963	5.28242194511967e-05	0.000332294	Proteasome subunit beta type [Source:UniProtKB/TrEMBL%3BAcc:B8N4K7]
CADAFLAG00003723	0.613724	6.20868	8.64957523517791e-05	0.000523884	Anthranilate synthase multifunctional protein TrpC%2C putative [Source:UniProtKB/TrEMBL%3BAcc:B8N4X9]
CADAFLAG00006277	0.613078	6.17183	9.9875386435955e-05	0.00059831	Transcriptional elongation protein Spt4%2C putative [Source:UniProtKB/TrEMBL%3BAcc:B8NDA7]
CADAFLAG00009133	0.613078	6.17183	9.9875386435955e-05	0.00059831	Putative uncharacterized protein [Source:UniProtKB/TrEMBL%3BAcc:B8NLZ2]
CADAFLAG00001659	0.612361	8.56854	5.05178263432809e-16	8.88038582906157e-15	Glycerol-3-phosphate dehydrogenase%2C mitochondrial [Source:UniProtKB/TrEMBL%3BAcc:B8MWT1]
CADAFLAG00006789	0.609564	5.9146	0.000420781	0.00219472	Putative uncharacterized protein [Source:UniProtKB/TrEMBL%3BAcc:B8NEI2]
CADAFLAG00007271	0.609454	7.06159	2.05051731972793e-07	1.81417376071894e-06	Acyl CoA binding protein family [Source:UniProtKB/TrEMBL%3BAcc:B8NFW3]
CADAFLAG00009007	0.607705	6.5149	1.43426101621079e-05	9.84951799230406e-05	Ran-specific GTPase-activating protein 1%2C putative [Source:UniProtKB/TrEMBL%3BAcc:B8NKR8]
CADAFLAG00007301	0.605434	5.72371	0.000960795	0.00461235	KRR1 small subunit processome component [Source:UniProtKB/TrEMBL%3BAcc:B8NG83]
CADAFLAG00003993	0.604512	9.64933	1.11444350664939e-24	2.80565224356681e-23	Ribosomal S30/ubiquitin fusion [Source:UniProtKB/TrEMBL%3BAcc:B8N786]
CADAFLAG00005740	0.60426	6.31656	5.63607504460484e-05	0.000352335	Putative uncharacterized protein [Source:UniProtKB/TrEMBL%3BAcc:B8NB38]
CADAFLAG00001139	0.602849	8.77437	3.89957581892383e-17	7.32476398760163e-16	Fatty acid hydroxylase%2C putative [Source:UniProtKB/TrEMBL%3BAcc:B8MZ70]
CADAFLAG00001123	0.602251	7.37292	1.61767209429668e-08	1.58726670342747e-07	Choline kinase%2C putative [Source:UniProtKB/TrEMBL%3BAcc:B8MZ54]
CADAFLAG00007133	0.600764	10.8402	6.33107962230795e-35	2.27221693944677e-33	Thioredoxin [Source:UniProtKB/TrEMBL%3BAcc:B0LW97]
CADAFLAG00005123	0.600299	5.78526	0.000718644	0.00356045	Nuclear pore complex subunit (SEC13)%2C putative [Source:UniProtKB/TrEMBL%3BAcc:B8NA93]
CADAFLAG00008584	0.598801	5.6677	0.00138984	0.0064047	mRNA processing protein (Mss51)%2C putative [Source:UniProtKB/TrEMBL%3BAcc:B8NJ43]
CADAFLAG00004900	0.598383	6.66295	7.58778635381293e-06	5.46601646598746e-05	Respiratory supercomplex factor 1%2C mitochondrial [Source:UniProtKB/Swiss-Prot%3BAcc:B8N9M0]
CADAFLAG00004794	0.595932	6.37514	4.82164682700866e-05	0.000304899	Aminopeptidase [Source:UniProtKB/TrEMBL%3BAcc:B8N9B4]
CADAFLAG00004132	0.595712	6.506	2.34028795844462e-05	0.00015592	Adenylate kinase%2C putative [Source:UniProtKB/TrEMBL%3BAcc:B8N5B9]
CADAFLAG00004942	0.595063	5.97531	0.000390315	0.00205	Small nuclear ribonucleoprotein SmB%2C putative [Source:UniProtKB/TrEMBL%3BAcc:B8N9R2]
CADAFLAG00002613	0.59464	5.64716	0.001533	0.00697821	Putative uncharacterized protein [Source:UniProtKB/TrEMBL%3BAcc:B8N1T4]
CADAFLAG00001103	0.594469	7.88554	7.17907807807626e-11	8.87013345732803e-10	Mitochondrial F1F0-ATP synthase g subunit%2C putative [Source:UniProtKB/TrEMBL%3BAcc:B8MZ34]
CADAFLAG00009079	0.594258	5.57494	0.00206059	0.00906222	Mitochondrial large ribosomal subunit YmL35%2C putative [Source:UniProtKB/TrEMBL%3BAcc:B8NLT8]
CADAFLAG00007920	0.591868	7.66303	1.17739153599706e-09	1.30497835777469e-08	Putative uncharacterized protein [Source:UniProtKB/TrEMBL%3BAcc:B8NJ63]
CADAFLAG00002342	0.591423	5.76258	0.00115986	0.00547572	Translocon protein Sec61beta%2C putative [Source:UniProtKB/TrEMBL%3BAcc:B8N1A2]
CADAFLAG00012526	0.590996	6.14306	0.000181521	0.00102432	Phosphomevalonate kinase [Source:UniProtKB/TrEMBL%3BAcc:B8NW26]
CADAFLAG00012522	0.58975	5.55301	0.00227537	0.00992719	20S proteasome maturation protein Ump1%2C putative [Source:UniProtKB/TrEMBL%3BAcc:B8NW22]
CADAFLAG00007248	0.58646	6.40973	5.108164437849e-05	0.000321836	PA and RING finger domain protein [Source:UniProtKB/TrEMBL%3BAcc:B8NFU0]
CADAFLAG00002111	0.586337	5.75879	0.00115986	0.00547572	Prenyltransferase%2C putative [Source:UniProtKB/TrEMBL%3BAcc:B8N3C3]
CADAFLAG00008576	0.586242	7.47242	1.43539118797348e-08	1.41647973287824e-07	Putative uncharacterized protein [Source:UniProtKB/TrEMBL%3BAcc:B8NJ35]
CADAFLAG00005657	0.585443	6.1635	0.000202603	0.00112902	Allantoinase Dal1%2C putative [Source:UniProtKB/TrEMBL%3BAcc:B8NAV5]
CADAFLAG00002571	0.584775	8.4575	6.554450929464e-14	1.00688055743193e-12	40S ribosomal protein S7e [Source:UniProtKB/TrEMBL%3BAcc:B8N3W2]
CADAFLAG00005761	0.584764	5.62216	0.00201035	0.00885532	Putative uncharacterized protein [Source:UniProtKB/TrEMBL%3BAcc:B8NB59]
CADAFLAG00011164	0.584627	6.98293	1.02400768783623e-06	8.36053399297031e-06	Putative uncharacterized protein [Source:UniProtKB/TrEMBL%3BAcc:B8NSY0]
CADAFLAG00000936	0.581684	6.57065	2.23828615964307e-05	0.000149289	Presequence translocase-associated motor subunit Pam17%2C putative [Source:UniProtKB/TrEMBL%3BAcc:B8MYL7]
CADAFLAG00000796	0.581305	8.64953	3.4152127329933e-15	5.71207355716592e-14	60S ribosomal protein L12 [Source:UniProtKB/TrEMBL%3BAcc:B8MY77]
CADAFLAG00013409	0.581199	8.02151	3.40865901982063e-11	4.31775410924548e-10	AN1 zinc finger protein [Source:UniProtKB/TrEMBL%3BAcc:B8NYX9]
CADAFLAG00004303	0.580204	5.7703	0.00120278	0.00565249	Mitochondrial import inner membrane translocase subunit TIM23%2C putative [Source:UniProtKB/TrEMBL%3BAcc:B8N7X3]
CADAFLAG00011245	0.579901	8.23698	2.39968412014195e-12	3.34154628230852e-11	Putative uncharacterized protein [Source:UniProtKB/TrEMBL%3BAcc:B8NS23]
CADAFLAG00006194	0.579196	5.78544	0.00129181	0.0060216	Cell cycle control protein Cdc123 [Source:UniProtKB/TrEMBL%3BAcc:B8NDU4]
CADAFLAG00002133	0.578363	9.53005	8.61798782226132e-22	1.95346457046333e-20	Iron superoxide dismutase A%2C putative [Source:UniProtKB/TrEMBL%3BAcc:B8N0Y3]
CADAFLAG00002114	0.578348	8.09637	1.63685200392812e-11	2.13623358391441e-10	Ubiquinol-cytochrome c reductase complex 17 kd protein [Source:UniProtKB/TrEMBL%3BAcc:B8N3C6]
CADAFLAG00007149	0.578182	6.53103	3.40614695940774e-05	0.000221547	Arginine metabolism regulation protein iii [Source:UniProtKB/TrEMBL%3BAcc:B8NH46]
CADAFLAG00005497	0.578128	5.72	0.00172875	0.00778162	Ferric-chelate reductase%2C putative [Source:UniProtKB/TrEMBL%3BAcc:B8NCT5]
CADAFLAG00013287	0.577838	7.08359	7.38930047359883e-07	6.15383801181825e-06	Putative uncharacterized protein [Source:UniProtKB/TrEMBL%3BAcc:B8NYK7]
CADAFLAG00003576	0.577669	6.09553	0.000293487	0.00158191	26S proteasome regulatory subunit S5A [Source:UniProtKB/TrEMBL%3BAcc:B8N6T8]
CADAFLAG00003542	0.576526	6.29598	0.000123203	0.000723677	Epoxide hydrolase%2C putative [Source:UniProtKB/TrEMBL%3BAcc:B8N673]
CADAFLAG00007178	0.575532	8.54929	2.93325786087225e-14	4.62986342202336e-13	Ribosomal protein L34 protein%2C putative [Source:UniProtKB/TrEMBL%3BAcc:B8NH75]
CADAFLAG00001963	0.575276	7.84592	4.93882868465685e-10	5.68295182330887e-09	Putative uncharacterized protein [Source:UniProtKB/TrEMBL%3BAcc:B8N0Q3]
CADAFLAG00011086	0.575173	8.37857	5.20374328848578e-13	7.62478011128189e-12	40S ribosomal protein S3%2C putative [Source:UniProtKB/TrEMBL%3BAcc:B8NRV3]
CADAFLAG00009150	0.57517	6.06802	0.00036651	0.00193679	60S acidic ribosomal protein P0%2C putative [Source:UniProtKB/TrEMBL%3BAcc:B8NM09]
CADAFLAG00001655	0.573343	6.50857	4.91623351553396e-05	0.00031023	Guanylate kinase [Source:UniProtKB/TrEMBL%3BAcc:B8MWS7]
CADAFLAG00004834	0.572152	6.11664	0.000326404	0.00174634	Putative uncharacterized protein [Source:UniProtKB/TrEMBL%3BAcc:B8N9F4]
CADAFLAG00002389	0.570451	8.49505	1.07980624109828e-13	1.64204078958439e-12	60S ribosomal protein P0 [Source:UniProtKB/TrEMBL%3BAcc:B8N1E9]
CADAFLAG00005283	0.57013	9.67879	1.96174661832146e-22	4.5935344602599e-21	WW domain protein [Source:UniProtKB/TrEMBL%3BAcc:B8NCP9]
CADAFLAG00008266	0.568016	8.18254	1.30532163853345e-11	1.722196240599e-10	60S ribosomal protein L6 [Source:UniProtKB/TrEMBL%3BAcc:B8NIQ5]
CADAFLAG00011250	0.566913	6.71543	1.40905562511362e-05	9.69298447418433e-05	Metal homeostatis protein bsd2 [Source:UniProtKB/TrEMBL%3BAcc:B8NS28]
CADAFLAG00010939	0.566627	11.1697	1.2389404519549e-33	4.2565193476137e-32	Putative uncharacterized protein [Source:UniProtKB/TrEMBL%3BAcc:B8NRP2]
CADAFLAG00008788	0.566413	6.40511	8.54084111402922e-05	0.000517558	Putative uncharacterized protein [Source:UniProtKB/TrEMBL%3BAcc:B8NLH6]
CADAFLAG00002319	0.563472	7.25787	2.91960783108984e-07	2.54022733298069e-06	NADH-cytochrome b5 reductase%2C putative [Source:UniProtKB/TrEMBL%3BAcc:B8N179]
CADAFLAG00002078	0.56285	7.23487	3.68351951062696e-07	3.16378645147084e-06	NADH-ubiquinone oxidoreductase%2C subunit F%2C putative [Source:UniProtKB/TrEMBL%3BAcc:B8N390]
CADAFLAG00000294	0.561837	7.47878	4.90290769509502e-08	4.61546946878617e-07	Mitochondrial carrier protein%2C putative [Source:UniProtKB/TrEMBL%3BAcc:B8MWQ4]
CADAFLAG00011853	0.561631	8.39428	1.3236609671513e-12	1.87347741817811e-11	40S ribosomal protein S9 [Source:UniProtKB/TrEMBL%3BAcc:B8NUR3]
CADAFLAG00012531	0.560549	7.37884	1.26256044082244e-07	1.14046564463504e-06	Cytochrome b-c1 complex subunit Rieske%2C mitochondrial [Source:UniProtKB/TrEMBL%3BAcc:B8NW31]
CADAFLAG00001127	0.559982	7.68196	6.62028005736096e-09	6.82925211391923e-08	Ribosomal protein S28e [Source:UniProtKB/TrEMBL%3BAcc:B8MZ58]
CADAFLAG00002553	0.558584	8.19613	2.30627469735007e-11	2.97129984779321e-10	Telomere and ribosome associated protein Stm1%2C putative [Source:UniProtKB/TrEMBL%3BAcc:B8N3U4]
CADAFLAG00011191	0.556749	5.81543	0.00174545	0.007848	COPII-coated vesicle membrane protein%2C putative [Source:UniProtKB/TrEMBL%3BAcc:B8NT07]
CADAFLAG00004010	0.55411	6.86118	8.45100450876339e-06	6.04811058582657e-05	Mitochondrial 2-oxodicarboxylate carrier protein%2C putative [Source:UniProtKB/TrEMBL%3BAcc:B8N7A3]
CADAFLAG00000481	0.553221	5.78189	0.0021876	0.00956151	Alpha-ketoglutarate-dependent taurine dioxygenase [Source:UniProtKB/TrEMBL%3BAcc:B8MXB2]
CADAFLAG00012336	0.552819	6.25619	0.000288241	0.00155452	CipC-like antibiotic stress responsive protein [Source:UniProtKB/TrEMBL%3BAcc:B8NVS7]
CADAFLAG00002710	0.551417	6.86654	1.04409426727603e-05	7.35010669531914e-05	Lipin Smp2%2C putative [Source:UniProtKB/TrEMBL%3BAcc:B8N412]
CADAFLAG00011095	0.551141	5.82649	0.00153348	0.00697821	Putative uncharacterized protein [Source:UniProtKB/TrEMBL%3BAcc:B8NRW2]
CADAFLAG00001090	0.548937	7.02373	3.56871145158491e-06	2.70490832147469e-05	BZIP transcription factor (LziP)%2C putative [Source:UniProtKB/TrEMBL%3BAcc:B8MZ21]
CADAFLAG00009878	0.548808	7.45008	1.18232789924906e-07	1.06959430885554e-06	Peptidyl-prolyl cis-trans isomerase [Source:UniProtKB/TrEMBL%3BAcc:B8NP37]
CADAFLAG00009844	0.547814	9.20881	1.95520803539603e-17	3.70720970107559e-16	60S acidic ribosomal protein P1 [Source:UniProtKB/TrEMBL%3BAcc:B8NNH5]
CADAFLAG00001653	0.546877	6.67591	3.44585659175937e-05	0.000223767	Meiotic recombination protein Ski8/Rec14%2C putative [Source:UniProtKB/TrEMBL%3BAcc:B8MWS5]
CADAFLAG00004124	0.546513	7.07965	2.62094563828094e-06	2.02343043867029e-05	Mitochondrial GTP/GDP transporter Ggc1%2C putative [Source:UniProtKB/TrEMBL%3BAcc:B8N5B1]
CADAFLAG00013010	0.545493	9.00421	6.76554619975354e-16	1.18240176264968e-14	Ribosomal protein S13p/S18e [Source:UniProtKB/TrEMBL%3BAcc:B8NXT0]
CADAFLAG00002809	0.544893	8.27028	2.63964340866279e-11	3.37913586677968e-10	40S ribosomal protein S10b [Source:UniProtKB/TrEMBL%3BAcc:B8N240]
CADAFLAG00007352	0.542944	9.34671	3.93106646321708e-18	7.70808625689997e-17	60S ribosomal protein L3 [Source:UniProtKB/TrEMBL%3BAcc:B8NGD4]
CADAFLAG00009635	0.542732	5.90833	0.0012699	0.00593554	LysR family regulatory protein%2C putative [Source:UniProtKB/TrEMBL%3BAcc:B8NNX1]
CADAFLAG00005695	0.540556	7.88638	3.20267346840383e-09	3.40573539289962e-08	RING finger protein [Source:UniProtKB/TrEMBL%3BAcc:B8NAZ3]
CADAFLAG00002255	0.539836	8.35358	1.34490219471813e-11	1.76861238452627e-10	Eukaryotic translation initiation factor eIF-5A [Source:UniProtKB/TrEMBL%3BAcc:B8N3H7]
CADAFLAG00002382	0.539123	6.00198	0.00112091	0.00531329	DNA-directed RNA polymerase I%2C II%2C and III subunit Rpb6 [Source:UniProtKB/TrEMBL%3BAcc:B8N1E2]
CADAFLAG00000805	0.53813	7.67859	2.8286942622629e-08	2.71586179208824e-07	60S ribosomal protein L29%2C putative [Source:UniProtKB/TrEMBL%3BAcc:B8MY86]
CADAFLAG00010806	0.537318	8.86466	1.39416580188526e-14	2.25667723556165e-13	60S ribosomal protein L23 [Source:UniProtKB/TrEMBL%3BAcc:B8NSF1]
CADAFLAG00001443	0.536942	7.32534	6.23123462639486e-07	5.22912027555293e-06	Putative uncharacterized protein [Source:UniProtKB/TrEMBL%3BAcc:B8N024]
CADAFLAG00001977	0.53536	7.63915	4.08026978256547e-08	3.86823689527964e-07	Calmodulin [Source:UniProtKB/TrEMBL%3BAcc:B8N0R7]
CADAFLAG00011712	0.534886	5.85919	0.00211219	0.00925691	Epoxide hydrolase%2C putative [Source:UniProtKB/TrEMBL%3BAcc:B8NTP4]
CADAFLAG00009823	0.534248	8.06178	7.37175097924698e-10	8.35488205439279e-09	Acyl carrier protein [Source:UniProtKB/TrEMBL%3BAcc:B8NNF4]
CADAFLAG00005383	0.534138	6.72379	4.05282715090869e-05	0.00026024	Putative uncharacterized protein [Source:UniProtKB/TrEMBL%3BAcc:B8NC81]
CADAFLAG00013448	0.53284	6.29651	0.000359156	0.00190209	Mitochondrial outer membrane protein (Sam50)%2C putative [Source:UniProtKB/TrEMBL%3BAcc:B8NZ18]
CADAFLAG00010771	0.53274	6.59721	7.54930740390481e-05	0.000462587	Putative uncharacterized protein [Source:UniProtKB/TrEMBL%3BAcc:B8NRE1]
CADAFLAG00012373	0.531482	6.09905	0.000872266	0.00423457	Cap binding protein [Source:UniProtKB/TrEMBL%3BAcc:B8NW54]
CADAFLAG00002245	0.530613	8.90724	1.56647243533382e-14	2.51198019916097e-13	Ubiquitin UbiA%2C putative [Source:UniProtKB/TrEMBL%3BAcc:B8N3G7]
CADAFLAG00005638	0.528875	7.92003	4.10254948272111e-09	4.32831532914557e-08	Dihydrolipoyl dehydrogenase [Source:UniProtKB/TrEMBL%3BAcc:B8NAT6]
CADAFLAG00013438	0.527105	6.78136	3.25561500026498e-05	0.000212328	Xanthine-guanine phosphoribosyl transferase Xpt1%2C putative [Source:UniProtKB/TrEMBL%3BAcc:B8NZ08]
CADAFLAG00003770	0.525248	8.15799	3.98990273552705e-10	4.62192479228826e-09	Isocitrate dehydrogenase%2C NAD-dependent [Source:UniProtKB/TrEMBL%3BAcc:B8N6C1]
CADAFLAG00002545	0.524077	7.92692	5.20436560622558e-09	5.41029696943744e-08	Cell wall protein%2C putative [Source:UniProtKB/TrEMBL%3BAcc:B8N3T6]
CADAFLAG00002600	0.521152	6.81485	3.56865636986962e-05	0.000231368	Nuclear transport factor NTF-2%2C putative [Source:UniProtKB/TrEMBL%3BAcc:B8N1S1]
CADAFLAG00006234	0.520941	8.32486	9.06027852559623e-11	1.10361513878955e-09	Ribosomal protein L14 [Source:UniProtKB/TrEMBL%3BAcc:B8NDY4]
CADAFLAG00005780	0.515709	8.44715	2.83116395444299e-11	3.60517488137571e-10	40S ribosomal protein S15%2C putative [Source:UniProtKB/TrEMBL%3BAcc:B8NB78]
CADAFLAG00001441	0.514754	8.37374	8.49794271721131e-11	1.03826434880295e-09	Glucose-6-phosphate 1-dehydrogenase [Source:UniProtKB/TrEMBL%3BAcc:B8N022]
CADAFLAG00001098	0.512192	6.02155	0.00171833	0.00773968	Ribosome assembly protein Noc2%2C putative [Source:UniProtKB/TrEMBL%3BAcc:B8MZ29]
CADAFLAG00008553	0.512182	7.13413	6.95335300664863e-06	5.03304225133108e-05	Ran-binding protein (RanBP10)%2C putative [Source:UniProtKB/TrEMBL%3BAcc:B8NJ12]
CADAFLAG00002125	0.512004	9.75406	5.56790066211425e-19	1.14189309667408e-17	Mannose-1-phosphate guanylyltransferase [Source:UniProtKB/TrEMBL%3BAcc:B8N3D7]
CADAFLAG00009062	0.51191	6.25938	0.00080423	0.00394076	Ubiquitin ligase subunit CulD%2C putative [Source:UniProtKB/TrEMBL%3BAcc:B8NKX3]
CADAFLAG00006355	0.511528	6.28087	0.000652513	0.00325824	Chaperone binding protein%2C putative [Source:UniProtKB/TrEMBL%3BAcc:B8NE15]
CADAFLAG00010935	0.510375	8.61255	6.11700181428968e-12	8.22351447921062e-11	Putative uncharacterized protein [Source:UniProtKB/TrEMBL%3BAcc:B8NRN8]
CADAFLAG00007224	0.509026	6.62296	0.000143073	0.000825906	CTP synthase [Source:UniProtKB/TrEMBL%3BAcc:B8NFR6]
CADAFLAG00004367	0.50751	8.03653	4.91774683939482e-09	5.12116659207791e-08	Chaperonin%2C putative [Source:UniProtKB/TrEMBL%3BAcc:B8N837]
CADAFLAG00003668	0.506104	7.14157	8.62906024895832e-06	6.1609140048661e-05	Small nuclear ribonucleoprotein complex protein Nhp2%2C putative [Source:UniProtKB/TrEMBL%3BAcc:B8N4S4]
CADAFLAG00011244	0.505391	6.45866	0.000374961	0.00197798	Phosphatidylserine synthase [Source:UniProtKB/TrEMBL%3BAcc:B8NS22]
CADAFLAG00007215	0.505262	6.88317	4.22613679343028e-05	0.000269788	Mitochondrial DnaJ chaperone (Tim14)%2C putative [Source:UniProtKB/TrEMBL%3BAcc:B8NFQ7]
CADAFLAG00008603	0.504445	8.26062	6.70674130246371e-10	7.64429048831852e-09	Fatty acid synthase alpha subunit FasA [Source:UniProtKB/TrEMBL%3BAcc:B8NL81]
CADAFLAG00010089	0.503609	8.52801	3.08783153330718e-11	3.92786502744212e-10	Protein disulfide isomerase Pdi1%2C putative [Source:UniProtKB/TrEMBL%3BAcc:B8NPF9]
CADAFLAG00001377	0.503126	7.75267	9.97558259213956e-08	9.10640049043232e-07	Regulatory protein SUAPRGA1 [Source:UniProtKB/TrEMBL%3BAcc:B8MZV8]
CADAFLAG00007631	0.50244	6.92289	3.57911456652631e-05	0.000231921	Putative uncharacterized protein [Source:UniProtKB/TrEMBL%3BAcc:B8NHQ9]
CADAFLAG00004122	0.5023	6.12634	0.00162458	0.00735944	Putative uncharacterized protein [Source:UniProtKB/TrEMBL%3BAcc:B8N5A9]
CADAFLAG00011549	0.501441	7.01511	2.1330079350078e-05	0.00014282	Indoleamine 2%2C3-dioxygenase subfamily [Source:UniProtKB/TrEMBL%3BAcc:B8NTH1]
CADAFLAG00013326	0.501057	6.82979	6.23048706523828e-05	0.000386489	Acetyl-CoA acetyltransferase%2C putative [Source:UniProtKB/TrEMBL%3BAcc:B8NYP6]
CADAFLAG00005338	0.500835	11.3301	1.49063053504648e-27	4.20972215974836e-26	GPI anchored protein%2C putative [Source:UniProtKB/TrEMBL%3BAcc:B8NAG6]
CADAFLAG00003221	0.500419	6.89371	4.58140488982451e-05	0.000291081	Glutamine-serine-proline rich protein%2C putative [Source:UniProtKB/TrEMBL%3BAcc:B8N5J3]
CADAFLAG00010322	0.498709	7.95273	2.26928202974093e-08	2.19978070712588e-07	60S ribosomal protein L37a [Source:UniProtKB/TrEMBL%3BAcc:B8NPV3]
CADAFLAG00010106	0.497518	6.63982	0.000188608	0.00105984	Replication protein A 70 kDa DNA-binding subunit [Source:UniProtKB/TrEMBL%3BAcc:B8NPH6]
CADAFLAG00011626	0.496394	7.11675	1.46410126580049e-05	0.000100202	Bax Inhibitor family protein [Source:UniProtKB/TrEMBL%3BAcc:B8NUC6]
CADAFLAG00003930	0.495275	7.77365	1.14559722254297e-07	1.03870352681546e-06	Nucleolar protein nop5 [Source:UniProtKB/TrEMBL%3BAcc:B8N507]
CADAFLAG00012350	0.493632	6.24601	0.00104623	0.00497887	Farnesyl-diphosphate farnesyltransferase%2C putative [Source:UniProtKB/TrEMBL%3BAcc:B8NVU1]
CADAFLAG00006995	0.491912	7.9775	2.49722792329605e-08	2.41492153384339e-07	14-alpha sterol demethylase Cyp51B [Source:UniProtKB/TrEMBL%3BAcc:B8NFL5]
CADAFLAG00004968	0.491897	6.64405	0.000222298	0.00122855	Proteasome subunit beta type [Source:UniProtKB/TrEMBL%3BAcc:B8N9T8]
CADAFLAG00002277	0.490861	8.96182	5.4136712099898e-13	7.92275013607609e-12	40S ribosomal protein S8 [Source:UniProtKB/TrEMBL%3BAcc:B8N3J9]
CADAFLAG00011254	0.486342	6.83368	0.00010113	0.000604172	NADH-ubiquinone oxidoreductase 213 kDa subunit [Source:UniProtKB/TrEMBL%3BAcc:B8NS32]
CADAFLAG00007116	0.486308	6.57203	0.000372202	0.00196428	Molybdopterin binding domain protein [Source:UniProtKB/TrEMBL%3BAcc:B8NH13]
CADAFLAG00010438	0.482063	7.0139	4.46316932250132e-05	0.000284168	Sugar transporter%2C putative [Source:UniProtKB/TrEMBL%3BAcc:B8NQY8]
CADAFLAG00001307	0.481766	6.92157	7.5403960468949e-05	0.000462276	Pre-rRNA processing nucleolar protein Sik1%2C putative [Source:UniProtKB/TrEMBL%3BAcc:B8MZN8]
CADAFLAG00009779	0.478804	10.4143	1.24748779477178e-20	2.72526364441176e-19	Pathogenesis associated protein Cap20%2C putative [Source:UniProtKB/TrEMBL%3BAcc:B8NMV8]
CADAFLAG00003136	0.478782	6.22417	0.00179905	0.00805	Prenylated RAB acceptor%2C putative [Source:UniProtKB/TrEMBL%3BAcc:B8N2I8]
CADAFLAG00006071	0.473985	8.91073	5.64142864147188e-12	7.60961834312186e-11	60S ribosomal protein L18 [Source:UniProtKB/TrEMBL%3BAcc:B8NC19]
CADAFLAG00011737	0.472876	6.94873	8.93838357431321e-05	0.000540291	Proteasome regulatory particle subunit Rpt1%2C putative [Source:UniProtKB/TrEMBL%3BAcc:B8NTR9]
CADAFLAG00003105	0.472435	8.10315	2.81640551197537e-08	2.7062178540965e-07	Rho GTPase Rho1 [Source:UniProtKB/TrEMBL%3BAcc:B8N4M7]
CADAFLAG00002845	0.466619	6.62571	0.000498491	0.00255909	Transcription factor RfeD%2C putative [Source:UniProtKB/TrEMBL%3BAcc:B8N276]
CADAFLAG00008224	0.46482	8.61419	3.35304791879484e-10	3.92186274032464e-09	Ribosomal protein [Source:UniProtKB/TrEMBL%3BAcc:B8NIL3]
CADAFLAG00007922	0.464497	8.91923	1.3099118769823e-11	1.72636364202508e-10	Benzodiazepine receptor family protein [Source:UniProtKB/TrEMBL%3BAcc:B8NJ65]
CADAFLAG00008735	0.464222	8.48051	1.35284373881947e-09	1.48714153568131e-08	Mitochondrial phosphate carrier protein%2C putative [Source:UniProtKB/TrEMBL%3BAcc:B8NLC3]
CADAFLAG00010521	0.463237	6.58968	0.000550818	0.0028003	Vacuolar dynamin-like GTPase VpsA%2C putative [Source:UniProtKB/TrEMBL%3BAcc:B8NQ64]
CADAFLAG00002420	0.462445	8.46569	1.79851217627483e-09	1.95389714718001e-08	Trehalose synthase (Ccg-9)%2C putative [Source:UniProtKB/TrEMBL%3BAcc:B8N1I0]
CADAFLAG00000663	0.462402	8.50825	1.18960421902304e-09	1.31609699520936e-08	Oxidoreductin [Source:UniProtKB/TrEMBL%3BAcc:B8MXU4]
CADAFLAG00002058	0.460642	8.49372	1.57766511164785e-09	1.72328474468853e-08	40S ribosomal protein S6 [Source:UniProtKB/TrEMBL%3BAcc:B8N370]
CADAFLAG00003780	0.460637	6.60468	0.000590886	0.00297391	Putative uncharacterized protein [Source:UniProtKB/TrEMBL%3BAcc:B8N6D1]
CADAFLAG00004048	0.459639	7.07223	6.68492339639206e-05	0.000413403	Putative uncharacterized protein [Source:UniProtKB/TrEMBL%3BAcc:B8N7E1]
CADAFLAG00011839	0.456093	8.69185	3.20387491775295e-10	3.75831980867538e-09	40S ribosomal protein S4%2C putative [Source:UniProtKB/TrEMBL%3BAcc:B8NUP9]
CADAFLAG00006450	0.454232	9.00822	1.36278660713687e-11	1.79017905179341e-10	GPI anchored protein%2C putative [Source:UniProtKB/TrEMBL%3BAcc:B8NEX7]
CADAFLAG00007431	0.450294	9.24683	1.47830180729665e-12	2.08257494091009e-11	Putative uncharacterized protein [Source:UniProtKB/TrEMBL%3BAcc:B8NHE8]
CADAFLAG00010992	0.449353	8.13344	9.85019355481116e-08	9.0055711961689e-07	Ribosomal protein L16a [Source:UniProtKB/TrEMBL%3BAcc:B8NSP9]
CADAFLAG00010414	0.44558	8.23544	5.54332075088894e-08	5.18997709122436e-07	60S ribosomal protein L32 [Source:UniProtKB/TrEMBL%3BAcc:B8NQW4]
CADAFLAG00006132	0.445378	8.51405	4.30469958188282e-09	4.52180943013283e-08	Actin Act1 [Source:UniProtKB/TrEMBL%3BAcc:B8ND52]
CADAFLAG00010557	0.443953	7.1603	7.11798269507789e-05	0.000438833	MFS multidrug transporter%2C putative [Source:UniProtKB/TrEMBL%3BAcc:B8NQA0]
CADAFLAG00010772	0.443432	6.39447	0.00228393	0.00995011	WW domain protein%2C putative [Source:UniProtKB/TrEMBL%3BAcc:B8NRE2]
CADAFLAG00004407	0.441747	7.52941	1.02691950192344e-05	7.24612186875062e-05	Putative uncharacterized protein [Source:UniProtKB/TrEMBL%3BAcc:B8N877]
CADAFLAG00008930	0.440353	7.6211	6.58837310396847e-06	4.78321440462106e-05	14-3-3 family protein ArtA%2C putative [Source:UniProtKB/TrEMBL%3BAcc:B8NLM9]
CADAFLAG00004914	0.43921	7.19038	7.64039634825935e-05	0.000467641	Ornithine decarboxylase [Source:UniProtKB/TrEMBL%3BAcc:B8N9N4]
CADAFLAG00004470	0.438901	6.86322	0.000372022	0.00196419	C4-dicarboxylate transporter/malic acid transport protein%2C putative [Source:UniProtKB/TrEMBL%3BAcc:B8N8E0]
CADAFLAG00001086	0.438571	7.2807	5.11676934826858e-05	0.00032221	Heme/steroid binding domain protein%2C putative [Source:UniProtKB/TrEMBL%3BAcc:B8MZ17]
CADAFLAG00006015	0.437657	7.582	9.86943342828094e-06	6.98038109745688e-05	Putative uncharacterized protein [Source:UniProtKB/TrEMBL%3BAcc:B8NBW3]
CADAFLAG00011806	0.436526	6.56185	0.00130568	0.00607923	3'-phosphoadenosine-5'-phosphosulfate reductase [Source:UniProtKB/TrEMBL%3BAcc:A7LH46]
CADAFLAG00007218	0.432992	7.22402	8.51172024256769e-05	0.000516052	Mitochondrial inner membrane AAA protease Yta12%2C putative [Source:UniProtKB/TrEMBL%3BAcc:B8NFR0]
CADAFLAG00005798	0.431177	6.96449	0.000294603	0.0015867	Eukaryotic translation initiation factor 3 subunit G [Source:UniProtKB/TrEMBL%3BAcc:B8NB96]
CADAFLAG00007272	0.430253	7.20043	9.32830192227771e-05	0.000561327	U-box domain protein%2C putative [Source:UniProtKB/TrEMBL%3BAcc:B8NFW4]
CADAFLAG00006035	0.429976	6.61575	0.0012753	0.0059585	Serine hydroxymethyltransferase [Source:UniProtKB/TrEMBL%3BAcc:B8NBY3]
CADAFLAG00011501	0.428635	6.71766	0.000893674	0.0043263	Putative uncharacterized protein [Source:UniProtKB/TrEMBL%3BAcc:B8NTC3]
CADAFLAG00011115	0.427788	7.35838	5.33962228500358e-05	0.000335542	MAP kinase kinase (Mkk2)%2C putative [Source:UniProtKB/TrEMBL%3BAcc:B8NRY2]
CADAFLAG00002585	0.426829	6.53767	0.0017894	0.00801276	Clathrin-coated vesicle protein%2C putative [Source:UniProtKB/TrEMBL%3BAcc:B8N1Q6]
CADAFLAG00008718	0.424517	7.19634	0.000132006	0.000767901	U2 auxiliary factor small subunit%2C putative [Source:UniProtKB/TrEMBL%3BAcc:B8NLA6]
CADAFLAG00010876	0.424047	6.84561	0.000580796	0.00292802	Adenosine kinase%2C putative [Source:UniProtKB/TrEMBL%3BAcc:B8NRH9]
CADAFLAG00008586	0.420938	7.11536	0.000220759	0.0012206	ATP12 protein%2C putative [Source:UniProtKB/TrEMBL%3BAcc:B8NJ45]
CADAFLAG00002504	0.419594	6.79999	0.000786446	0.00386146	Eukaryotic translation initiation factor 3 subunit E [Source:UniProtKB/TrEMBL%3BAcc:B8N3P5]
CADAFLAG00011623	0.419047	9.20354	6.47039407197393e-11	8.02741585534296e-10	Putative uncharacterized protein [Source:UniProtKB/TrEMBL%3BAcc:B8NUC3]
CADAFLAG00008325	0.418829	7.54334	2.71967457244767e-05	0.00017951	S-adenosylmethionine synthase [Source:UniProtKB/TrEMBL%3BAcc:B8NJU1]
CADAFLAG00009916	0.418243	6.96805	0.000445649	0.00230945	NADH-ubiquinone oxidoreductase 304 kDa subunit [Source:UniProtKB/TrEMBL%3BAcc:B8NP75]
CADAFLAG00003295	0.417662	6.90906	0.000544816	0.00277329	Putative uncharacterized protein [Source:UniProtKB/TrEMBL%3BAcc:B8N5R7]
CADAFLAG00000484	0.417061	6.79818	0.00088624	0.00430067	DNA damage-inducible v-SNARE binding protein Ddi1%2C putative [Source:UniProtKB/TrEMBL%3BAcc:B8MXB5]
CADAFLAG00004947	0.416332	6.8331	0.000814445	0.00398315	Clathrin heavy chain [Source:UniProtKB/TrEMBL%3BAcc:B8N9R7]
CADAFLAG00001615	0.411176	9.13864	2.61898187622772e-10	3.08420922318653e-09	60S ribosomal protein L9%2C putative [Source:UniProtKB/TrEMBL%3BAcc:B8MWE7]
CADAFLAG00000770	0.410348	7.46297	6.15948212185167e-05	0.000382478	60S ribosomal protein L22%2C putative [Source:UniProtKB/TrEMBL%3BAcc:B8MY51]
CADAFLAG00012271	0.409402	8.83638	4.5305709004556e-09	4.73843490794398e-08	MFS monosaccharide transporter%2C putative [Source:UniProtKB/TrEMBL%3BAcc:B8NVL2]
CADAFLAG00004131	0.408262	7.53588	4.10309229364666e-05	0.000262768	Dimeric dihydrodiol dehydrogenase%2C putative [Source:UniProtKB/TrEMBL%3BAcc:B8N5B8]
CADAFLAG00003584	0.406443	8.15963	1.11578462840447e-06	9.05467485459591e-06	Fibrillarin [Source:UniProtKB/TrEMBL%3BAcc:B8N6U6]
CADAFLAG00006076	0.4061	7.02178	0.000587148	0.00295757	Tryptophanyl-tRNA synthetase%2C putative [Source:UniProtKB/TrEMBL%3BAcc:B8NCZ6]
CADAFLAG00001885	0.404968	8.16683	1.08647959252026e-06	8.8287448828853e-06	Phosphate transporter (Pho88)%2C putative [Source:UniProtKB/TrEMBL%3BAcc:B8N2Y5]
CADAFLAG00001442	0.402021	8.03012	3.29458720510519e-06	2.50342955931717e-05	60S ribosomal protein L35Ae [Source:UniProtKB/TrEMBL%3BAcc:B8N023]
CADAFLAG00010853	0.39905	8.23731	1.03939856079109e-06	8.46899138147284e-06	Succinyl-CoA synthetase alpha subunit%2C putative [Source:UniProtKB/TrEMBL%3BAcc:B8NSJ8]
CADAFLAG00001169	0.396819	8.71389	3.42053053299701e-08	3.26330519757998e-07	Oxidoreductase%2C zinc-binding dehydrogenase family%2C putative [Source:UniProtKB/TrEMBL%3BAcc:B8MZA0]
CADAFLAG00003580	0.396281	8.9753	4.34433051660587e-09	4.55946751085729e-08	SNARE protein Snc2%2C putative [Source:UniProtKB/TrEMBL%3BAcc:B8N6U2]
CADAFLAG00008309	0.389444	7.64124	5.66051226767837e-05	0.000353679	Neutral amino acid permease%2C putative [Source:UniProtKB/TrEMBL%3BAcc:B8NJS5]
CADAFLAG00005143	0.387881	6.7629	0.00208907	0.00916742	NADH-ubiquinone oxidoreductase 21 kDa subunit%2C putative [Source:UniProtKB/TrEMBL%3BAcc:B8NAB3]
CADAFLAG00002475	0.387378	7.91713	1.45968332674413e-05	9.99563954412689e-05	Nucleosome binding protein (Nhp6a)%2C putative [Source:UniProtKB/TrEMBL%3BAcc:B8N1N5]
CADAFLAG00002556	0.387125	8.09587	5.07106095945349e-06	3.74017884465136e-05	Zinc knuckle splicing factor Zfm1 [Source:UniProtKB/TrEMBL%3BAcc:B8N3U7]
CADAFLAG00002211	0.385379	9.39415	3.63015828804339e-10	4.23366332645215e-09	Putative uncharacterized protein [Source:UniProtKB/TrEMBL%3BAcc:B8N161]
CADAFLAG00005038	0.384778	8.69643	9.77077632461259e-08	8.94652936207314e-07	Outer mitochondrial membrane protein porin [Source:UniProtKB/TrEMBL%3BAcc:B8NA08]
CADAFLAG00004517	0.384327	7.46248	0.000172064	0.000976431	Heterogeneous nuclear ribonucleoprotein G%2C putative [Source:UniProtKB/TrEMBL%3BAcc:B8N8I7]
CADAFLAG00000748	0.383721	7.16738	0.000608772	0.00305883	Putative uncharacterized protein [Source:UniProtKB/TrEMBL%3BAcc:B8MY29]
CADAFLAG00008812	0.380473	7.38694	0.000266481	0.00145013	Fumarate hydratase%2C putative [Source:UniProtKB/TrEMBL%3BAcc:B8NKG1]
CADAFLAG00008327	0.378097	7.6333	0.000102651	0.000612803	Putative uncharacterized protein [Source:UniProtKB/TrEMBL%3BAcc:B8NJU3]
CADAFLAG00001306	0.377538	6.85363	0.00211253	0.00925691	T-complex protein 1%2C zeta subunit%2C putative [Source:UniProtKB/TrEMBL%3BAcc:B8MZN7]
CADAFLAG00006819	0.374368	8.20464	5.34041710662729e-06	3.93403114775923e-05	HAD superfamily hydrolase%2C putative [Source:UniProtKB/TrEMBL%3BAcc:B8NEL2]
CADAFLAG00001241	0.374261	8.53565	6.34005816523611e-07	5.31674279656344e-06	40S ribosomal protein S5%2C putative [Source:UniProtKB/TrEMBL%3BAcc:B8MZH2]
CADAFLAG00008810	0.37049	8.05849	1.45269236217884e-05	9.95341886108783e-05	60S ribosomal protein L24a [Source:UniProtKB/TrEMBL%3BAcc:B8NKF9]
CADAFLAG00009647	0.361967	8.4215	2.88789470438765e-06	2.21674871038897e-05	40S ribosomal protein S17%2C putative [Source:UniProtKB/TrEMBL%3BAcc:B8NNY3]
CADAFLAG00000970	0.360696	8.22384	1.03316208241474e-05	7.28540223165471e-05	Putative uncharacterized protein [Source:UniProtKB/TrEMBL%3BAcc:B8MYQ1]
CADAFLAG00002022	0.358499	7.2188	0.00110393	0.00523898	Aspartate aminotransferase [Source:UniProtKB/TrEMBL%3BAcc:B8N0W2]
CADAFLAG00002351	0.355951	7.74188	0.000140644	0.000813049	Small monomeric GTPase SarA%2C putative [Source:UniProtKB/TrEMBL%3BAcc:B8N1B1]
CADAFLAG00003755	0.353719	9.13465	5.15170274782018e-08	4.83834761962333e-07	60S ribosomal protein L5%2C putative [Source:UniProtKB/TrEMBL%3BAcc:B8N6A6]
CADAFLAG00009148	0.351733	8.2608	1.43948877769312e-05	9.87979235640374e-05	Triosephosphate isomerase [Source:UniProtKB/TrEMBL%3BAcc:B8NM07]
CADAFLAG00003936	0.350914	7.1551	0.00174787	0.00785599	40S ribosomal protein S0 [Source:UniProtKB/Swiss-Prot%3BAcc:B8N513]
CADAFLAG00013450	0.349957	7.22316	0.00138333	0.00638408	Ubiquitin fusion degradation protein (Ufd1)%2C putative [Source:UniProtKB/TrEMBL%3BAcc:B8NZ20]
CADAFLAG00012371	0.346711	8.71308	1.34908041751916e-06	1.08529424648856e-05	Ribosomal protein S5 [Source:UniProtKB/TrEMBL%3BAcc:B8NW52]
CADAFLAG00012429	0.345434	7.28556	0.00135094	0.00624893	Short-chain dehydrogenases/reductase%2C putative [Source:UniProtKB/TrEMBL%3BAcc:B8NWB0]
CADAFLAG00013284	0.343459	7.15527	0.00215567	0.0094391	Cystathionine gamma-lyase [Source:UniProtKB/TrEMBL%3BAcc:B8NYK4]
CADAFLAG00001473	0.342597	9.80603	1.41187878160798e-09	1.55062351797911e-08	Eukaryotic translation initiation factor 4%2C putative [Source:UniProtKB/TrEMBL%3BAcc:B8N054]
CADAFLAG00000298	0.342075	8.22392	2.79483241340871e-05	0.000183881	Putative uncharacterized protein [Source:UniProtKB/TrEMBL%3BAcc:B8MWQ8]
CADAFLAG00011662	0.340836	8.3476	1.52864310153472e-05	0.000104382	D-arabinitol dehydrogenase ArbD%2C putative [Source:UniProtKB/TrEMBL%3BAcc:B8NUG2]
CADAFLAG00008416	0.339392	7.73757	0.000297169	0.00159981	GTP-binding protein YchF [Source:UniProtKB/TrEMBL%3BAcc:B8NIW4]
CADAFLAG00013364	0.3388	7.35303	0.00134951	0.00624874	Putative uncharacterized protein [Source:UniProtKB/TrEMBL%3BAcc:B8NYT4]
CADAFLAG00012070	0.333849	7.59458	0.000623944	0.00312809	Glyoxalase family protein [Source:UniProtKB/TrEMBL%3BAcc:B8NV40]
CADAFLAG00000923	0.329851	7.54359	0.000937003	0.00450891	Eukaryotic translation initiation factor 3 subunit B [Source:UniProtKB/TrEMBL%3BAcc:B8MYK4]
CADAFLAG00012357	0.328048	7.95779	0.000183372	0.00103428	RPEL repeat protein [Source:UniProtKB/TrEMBL%3BAcc:B8NW38]
CADAFLAG00005738	0.321095	7.70688	0.000700792	0.00347772	40S ribosomal protein Rps16%2C putative [Source:UniProtKB/TrEMBL%3BAcc:B8NB36]
CADAFLAG00001433	0.314694	8.2677	9.23817230412479e-05	0.000556737	Glycine-rich RNA-binding protein%2C putative [Source:UniProtKB/TrEMBL%3BAcc:B8N014]
CADAFLAG00007410	0.314457	7.53291	0.00156502	0.0071083	MFS multidrug transporter%2C putative [Source:UniProtKB/TrEMBL%3BAcc:B8NHC7]
CADAFLAG00012136	0.311539	7.95257	0.00039382	0.00206751	Dihydrolipoamide succinyltransferase%2C putative [Source:UniProtKB/TrEMBL%3BAcc:B8NVA6]
CADAFLAG00010775	0.300892	8.98416	7.26320021471572e-06	5.25101507129837e-05	Secretion related GTPase SrgB/Ypt1 [Source:UniProtKB/TrEMBL%3BAcc:B8NRE5]
CADAFLAG00000451	0.30086	9.21568	2.28089391495587e-06	1.77339134238897e-05	Putative uncharacterized protein [Source:UniProtKB/TrEMBL%3BAcc:B8MX82]
CADAFLAG00011831	0.296503	7.73989	0.00153302	0.00697821	Ribosomal protein L37 [Source:UniProtKB/TrEMBL%3BAcc:B8NUP1]
CADAFLAG00006639	0.292538	8.59268	7.32751655072922e-05	0.00045037	Ketol-acid reductoisomerase [Source:UniProtKB/TrEMBL%3BAcc:B8NEC1]
CADAFLAG00011736	0.285562	8.2842	0.000356857	0.00189324	Succinate dehydrogenase subunit Sdh1%2C putative [Source:UniProtKB/TrEMBL%3BAcc:B8NTR8]
CADAFLAG00003342	0.285206	11.3612	4.32253183258865e-10	4.97854931892899e-09	Putative uncharacterized protein [Source:UniProtKB/TrEMBL%3BAcc:B8N5W4]
CADAFLAG00002803	0.2841	7.90616	0.00146675	0.00672785	40S ribosomal protein S29%2C putative [Source:UniProtKB/TrEMBL%3BAcc:B8N234]
CADAFLAG00013514	0.279715	9.05449	2.21487324344413e-05	0.000147973	Small nucleolar RNA U3 [Source:RFAM%3BAcc:RF00012]
CADAFLAG00004188	0.2775	10.4065	5.80768078202977e-08	5.42065190019327e-07	Methyltransferase family protein [Source:UniProtKB/TrEMBL%3BAcc:B8N7K8]
CADAFLAG00008342	0.268544	8.25354	0.000830202	0.00404992	60S ribosomal protein L35 [Source:UniProtKB/TrEMBL%3BAcc:B8NJV8]
CADAFLAG00010303	0.257214	10.0075	2.31651501763858e-06	1.79760969097192e-05	Cell division control protein Cdc48 [Source:UniProtKB/TrEMBL%3BAcc:B8NQU3]
CADAFLAG00012501	0.24511	10.8319	3.88706012829381e-07	3.33385903891145e-06	Phosphofructokinase%2C putative [Source:UniProtKB/TrEMBL%3BAcc:B8NW02]
CADAFLAG00007946	0.244556	8.97496	0.000266343	0.00145004	Putative uncharacterized protein [Source:UniProtKB/TrEMBL%3BAcc:B8NJ89]
CADAFLAG00005902	0.231981	8.55247	0.0018112	0.00809536	Antigenic mitochondrial protein HSP60%2C putative [Source:UniProtKB/TrEMBL%3BAcc:B8NBK0]
CADAFLAG00006407	0.228842	9.27523	0.000260559	0.00142176	Putative uncharacterized protein [Source:UniProtKB/TrEMBL%3BAcc:B8NE67]
CADAFLAG00001031	0.223456	8.81374	0.00133525	0.00619539	TCTP family protein [Source:UniProtKB/TrEMBL%3BAcc:B8MYW2]
CADAFLAG00000773	0.220179	11.2781	1.69724617652667e-06	1.34651918702205e-05	Glutathione peroxidase [Source:UniProtKB/TrEMBL%3BAcc:B8MY54]
CADAFLAG00008408	0.213818	9.03921	0.00120066	0.00564476	Putative uncharacterized protein [Source:UniProtKB/TrEMBL%3BAcc:B8NIV6]
CADAFLAG00002649	0.180265	9.82363	0.00131981	0.00614263	Transcription factor TFIID [Source:UniProtKB/TrEMBL%3BAcc:B8N1X0]
CADAFLAG00008763	0.175081	12.2186	4.31653685560346e-05	0.000275268	Elongation factor 1-alpha [Source:UniProtKB/TrEMBL%3BAcc:B8NLF1]

## Sheet: 24h down
Gene	logFC	logCPM	PValue	FDR	description
CADAFLAG00009765	-8.93968	2.64487	1.73048302635823e-14	2.7676253070098e-13	Short-chain dehydrogenase%2C putative [Source:UniProtKB/TrEMBL%3BAcc:B8NMU4]
CADAFLAG00009766	-8.41047	2.17124	2.56407727254186e-10	3.02250320914783e-09	Putative uncharacterized protein [Source:UniProtKB/TrEMBL%3BAcc:B8NMU5]
CADAFLAG00002251	-7.56586	1.4634	7.84625175447097e-06	5.63537521781807e-05	C2H2 transcription factor%2C putative [Source:UniProtKB/TrEMBL%3BAcc:B8N3H3]
CADAFLAG00009762	-7.24584	1.21508	0.000124124	0.000727666	MFS monocarboxylate transporter%2C putative [Source:UniProtKB/TrEMBL%3BAcc:B8NMU1]
CADAFLAG00009760	-7.24584	1.21508	0.000124124	0.000727666	Monooxygenase%2C putative [Source:UniProtKB/TrEMBL%3BAcc:B8NMT9]
CADAFLAG00011909	-7.12117	1.12184	0.000247657	0.00135812	Cytochrome P450%2C putative [Source:UniProtKB/TrEMBL%3BAcc:B8NU01]
CADAFLAG00009898	-6.83397	0.915128	0.000986464	0.0047168	Putative uncharacterized protein [Source:UniProtKB/TrEMBL%3BAcc:B8NP57]
CADAFLAG00009659	-6.66562	0.79952	0.00196932	0.00870208	Putative uncharacterized protein [Source:UniProtKB/TrEMBL%3BAcc:B8NNZ5]
CADAFLAG00004590	-6.66562	0.79952	0.00196932	0.00870208	Polyketide synthase%2C putative [Source:UniProtKB/TrEMBL%3BAcc:B8N8R0]
CADAFLAG00012314	-6.03488	3.92635	5.43360231676693e-36	2.02233982524359e-34	Fatty acid synthase alpha subunit FasA%2C putative [Source:UniProtKB/TrEMBL%3BAcc:B8NVQ5]
CADAFLAG00012313	-5.76727	4.05989	1.73343690828525e-39	7.08593751763114e-38	Citrate synthase [Source:UniProtKB/TrEMBL%3BAcc:B8NVQ4]
CADAFLAG00001715	-4.96564	1.67511	4.97432587811332e-07	4.22432364536398e-06	Cutinase%2C putative [Source:UniProtKB/TrEMBL%3BAcc:B8N2Q5]
CADAFLAG00013871	-4.68697	1.46321	7.84625175447097e-06	5.63537521781807e-05	U6 spliceosomal RNA [Source:RFAM%3BAcc:RF00026]
CADAFLAG00007668	-4.68409	3.61508	2.22429994999024e-28	6.60660913717546e-27	Putative uncharacterized protein [Source:UniProtKB/TrEMBL%3BAcc:B8NGS3]
CADAFLAG00000145	-4.62302	7.2332	2.23777812229378e-293	1.22660756257912e-290	Putative uncharacterized protein [Source:UniProtKB/TrEMBL%3BAcc:B8MW15]
CADAFLAG00012307	-4.60844	3.93933	1.0639506759655e-35	3.91164061020365e-34	Gluconolactonase%2C putative [Source:UniProtKB/TrEMBL%3BAcc:B8NVP8]
CADAFLAG00000006	-4.58068	1.38508	1.564378187948e-05	0.000106702	Putative uncharacterized protein [Source:UniProtKB/TrEMBL%3BAcc:B8MVM6]
CADAFLAG00005530	-4.46593	1.30248	6.22211589365014e-05	0.000386168	C6 transcription factor%2C putative [Source:UniProtKB/TrEMBL%3BAcc:B8NCW8]
CADAFLAG00010395	-4.34127	1.21489	0.000124124	0.000727666	Putative uncharacterized protein [Source:UniProtKB/TrEMBL%3BAcc:B8NQ26]
CADAFLAG00006566	-4.34127	1.21489	0.000124124	0.000727666	Putative uncharacterized protein [Source:UniProtKB/TrEMBL%3BAcc:B8NDL8]
CADAFLAG00009724	-4.30814	1.91644	3.16277449529249e-08	3.02697600307398e-07	Ankyrin repeat protein [Source:UniProtKB/TrEMBL%3BAcc:B8NMQ3]
CADAFLAG00003050	-4.27347	4.69184	3.87343187553537e-55	2.08525513335183e-53	ATP-binding cassette transporter%2C putative [Source:UniProtKB/TrEMBL%3BAcc:B8N4H2]
CADAFLAG00012555	-4.2048	1.12165	0.000247657	0.00135812	MFS multidrug transporter%2C putative [Source:UniProtKB/TrEMBL%3BAcc:B8NWE6]
CADAFLAG00011910	-4.08613	2.57513	1.16199676163184e-11	1.53646041102175e-10	Ferulate-5-hydroxylase%2C putative [Source:UniProtKB/TrEMBL%3BAcc:B8NU02]
CADAFLAG00007844	-3.98764	1.67491	9.91055130653965e-07	8.11346491551675e-06	Putative uncharacterized protein [Source:UniProtKB/TrEMBL%3BAcc:B8NI14]
CADAFLAG00000001	-3.90129	2.70976	8.17109336763037e-13	1.17724271111415e-11	Dyp-type peroxidase family protein [Source:UniProtKB/TrEMBL%3BAcc:B8MVM1]
CADAFLAG00012847	-3.89501	1.60767	3.93606057611915e-06	2.93718777768693e-05	Putative uncharacterized protein [Source:UniProtKB/TrEMBL%3BAcc:B8NXB7]
CADAFLAG00011892	-3.89501	1.60767	3.93606057611915e-06	2.93718777768693e-05	Thioredoxin reductase%2C putative [Source:UniProtKB/TrEMBL%3BAcc:B8NTY4]
CADAFLAG00011320	-3.89501	1.60767	3.93606057611915e-06	2.93718777768693e-05	Cytochrome P450%2C putative [Source:UniProtKB/TrEMBL%3BAcc:B8NT47]
CADAFLAG00006630	-3.89501	1.60767	3.93606057611915e-06	2.93718777768693e-05	Putative uncharacterized protein [Source:UniProtKB/TrEMBL%3BAcc:B8NEB2]
CADAFLAG00012732	-3.88572	0.914936	0.00196932	0.00870208	Putative uncharacterized protein [Source:UniProtKB/TrEMBL%3BAcc:B8NWX3]
CADAFLAG00011990	-3.88572	0.914936	0.00196932	0.00870208	Putative uncharacterized protein [Source:UniProtKB/TrEMBL%3BAcc:B8NUW0]
CADAFLAG00005848	-3.88572	0.914936	0.00196932	0.00870208	Putative uncharacterized protein [Source:UniProtKB/TrEMBL%3BAcc:B8NBE6]
CADAFLAG00003756	-3.88572	0.914936	0.00196932	0.00870208	Putative uncharacterized protein [Source:UniProtKB/TrEMBL%3BAcc:B8N6A7]
CADAFLAG00009251	-3.85835	7.47331	3.57850237168874e-269	1.65973692693056e-266	Immunoglobulin G-binding protein H%2C putative [Source:UniProtKB/TrEMBL%3BAcc:B8NKY3]
CADAFLAG00013701	-3.83508	5.37637	3.41753166924844e-75	2.38219736413104e-73	U6 spliceosomal RNA [Source:RFAM%3BAcc:RF00026]
CADAFLAG00012306	-3.81901	2.64391	3.08317046950273e-12	4.25887201508974e-11	Immune-responsive protein%2C putative [Source:UniProtKB/TrEMBL%3BAcc:B8NVP7]
CADAFLAG00009767	-3.7974	2.34608	1.19318513209207e-09	1.31884688431698e-08	Polyketide synthase%2C putative [Source:UniProtKB/TrEMBL%3BAcc:B8NMU6]
CADAFLAG00008904	-3.79602	1.53715	7.84625175447097e-06	5.63537521781807e-05	Putative uncharacterized protein [Source:UniProtKB/TrEMBL%3BAcc:B8NLK3]
CADAFLAG00012311	-3.74718	6.90044	2.00558931637219e-188	5.14583012045367e-186	Alpha-ketoglutarate-dependent sulfonate dioxygenase%2C putative [Source:UniProtKB/TrEMBL%3BAcc:B8NVQ2]
CADAFLAG00008905	-3.74311	2.30413	4.46163236229566e-09	4.67444175994122e-08	Putative uncharacterized protein [Source:UniProtKB/TrEMBL%3BAcc:B8NLK4]
CADAFLAG00012284	-3.70599	3.59672	3.69096895169436e-22	8.52670394415369e-21	Putative uncharacterized protein [Source:UniProtKB/TrEMBL%3BAcc:B8NVM5]
CADAFLAG00001753	-3.68973	1.46302	0.000148202	0.000853877	Putative uncharacterized protein [Source:UniProtKB/TrEMBL%3BAcc:B8N2U3]
CADAFLAG00004591	-3.68477	3.44965	1.21261729266165e-19	2.52992247962056e-18	O-methyltransferase%2C putative [Source:UniProtKB/TrEMBL%3BAcc:B8N8R1]
CADAFLAG00005892	-3.64112	11.0292	0	0	Putative uncharacterized protein [Source:UniProtKB/TrEMBL%3BAcc:B8NBJ0]
CADAFLAG00009759	-3.61211	3.39037	8.32822945497072e-19	1.69932519454301e-17	Putative uncharacterized protein [Source:UniProtKB/TrEMBL%3BAcc:B8NMT8]
CADAFLAG00012926	-3.57498	1.38488	0.000527597	0.00269395	5-oxoprolinase%2C putative [Source:UniProtKB/TrEMBL%3BAcc:B8NXJ6]
CADAFLAG00004592	-3.56681	2.17047	3.21028265963755e-08	3.06757516581373e-07	Putative uncharacterized protein [Source:UniProtKB/TrEMBL%3BAcc:B8N8R2]
CADAFLAG00000005	-3.53962	2.42632	5.98280072043121e-09	6.20349044606019e-08	Class III aminotransferase%2C putative [Source:UniProtKB/TrEMBL%3BAcc:B8MVM5]
CADAFLAG00012153	-3.52798	1.80051	5.94715757383501e-06	4.34279913261094e-05	Isochorismatase family hydrolase%2C putative [Source:UniProtKB/TrEMBL%3BAcc:B8NX95]
CADAFLAG00003051	-3.52798	1.80051	5.94715757383501e-06	4.34279913261094e-05	Putative uncharacterized protein [Source:UniProtKB/TrEMBL%3BAcc:B8N4H3]
CADAFLAG00009725	-3.48731	2.38666	1.12848194759199e-08	1.12745350505483e-07	Putative uncharacterized protein [Source:UniProtKB/TrEMBL%3BAcc:B8NMQ4]
CADAFLAG00000995	-3.47561	7.30781	5.26797838397095e-215	1.76462642589738e-212	Polyketide synthase%2C putative [Source:UniProtKB/TrEMBL%3BAcc:B8MYS6]
CADAFLAG00008079	-3.44086	3.97864	5.70270302300575e-26	1.53160124174669e-24	Alcohol dehydrogenase%2C putative [Source:UniProtKB/TrEMBL%3BAcc:B8NIF9]
CADAFLAG00010169	-3.3983	3.21941	8.10533120341535e-15	1.32441990490496e-13	Lanosterol synthase%2C putative [Source:UniProtKB/TrEMBL%3BAcc:B8NPN9]
CADAFLAG00012648	-3.38197	5.70155	3.63681474281695e-79	2.77571829010314e-77	Fatty acid oxygenase%2C putative [Source:UniProtKB/TrEMBL%3BAcc:B8NWN9]
CADAFLAG00012283	-3.37774	3.44927	4.38460827114773e-18	8.56952854809895e-17	Putative uncharacterized protein [Source:UniProtKB/TrEMBL%3BAcc:B8NVM4]
CADAFLAG00011914	-3.32499	4.17923	2.07428938540433e-28	6.22235216382855e-27	Putative uncharacterized protein [Source:UniProtKB/TrEMBL%3BAcc:B8NU06]
CADAFLAG00011994	-3.31385	1.2147	0.00185359	0.00826034	Putative uncharacterized protein [Source:UniProtKB/TrEMBL%3BAcc:B8NUW4]
CADAFLAG00005310	-3.31385	1.2147	0.00185359	0.00826034	Putative uncharacterized protein [Source:UniProtKB/TrEMBL%3BAcc:B8NAD8]
CADAFLAG00000991	-3.31268	4.52273	7.17803919989408e-36	2.64709402787531e-34	Wd40 protein%2C putative [Source:UniProtKB/TrEMBL%3BAcc:B8MYS2]
CADAFLAG00006920	-3.29222	1.97064	8.46461817577778e-07	6.96281245441366e-06	Putative uncharacterized protein [Source:UniProtKB/TrEMBL%3BAcc:B8NFH7]
CADAFLAG00012355	-3.25998	2.64353	1.84054389340326e-09	1.99596392181204e-08	Probable beta-mannosidase B [Source:UniProtKB/Swiss-Prot%3BAcc:B8NW36]
CADAFLAG00011486	-3.24932	1.60748	7.82296929647989e-05	0.000477657	Putative uncharacterized protein [Source:UniProtKB/TrEMBL%3BAcc:B8NU76]
CADAFLAG00000848	-3.24932	1.60748	7.82296929647989e-05	0.000477657	L-asparaginase [Source:UniProtKB/TrEMBL%3BAcc:B8MYC9]
CADAFLAG00004063	-3.23222	2.42612	1.12848194759199e-08	1.12745350505483e-07	Efflux pump antibiotic resistance protein%2C putative [Source:UniProtKB/TrEMBL%3BAcc:B8N7F6]
CADAFLAG00007831	-3.21455	1.91606	2.01983249424225e-05	0.000135619	C6 transcription factor%2C putative [Source:UniProtKB/TrEMBL%3BAcc:B8NGZ5]
CADAFLAG00000004	-3.21455	1.91606	2.01983249424225e-05	0.000135619	MFS tranporter%2C putative [Source:UniProtKB/TrEMBL%3BAcc:B8MVM4]
CADAFLAG00004502	-3.17794	2.38647	2.12592251876563e-08	2.06413040690779e-07	Succinyl-CoA synthetase beta subunit%2C putative [Source:UniProtKB/TrEMBL%3BAcc:B8N8H2]
CADAFLAG00000278	-3.16833	9.7695	0	0	Putative uncharacterized protein [Source:UniProtKB/TrEMBL%3BAcc:B8MWN8]
CADAFLAG00009727	-3.16711	2.57455	6.32042629139787e-09	6.5311071677778e-08	Putative uncharacterized protein [Source:UniProtKB/TrEMBL%3BAcc:B8NMQ6]
CADAFLAG00008740	-3.15888	2.74102	2.86337574684951e-10	3.36872664695203e-09	Putative uncharacterized protein [Source:UniProtKB/TrEMBL%3BAcc:B8NLC8]
CADAFLAG00000049	-3.14303	1.53696	0.000148202	0.000853877	Putative uncharacterized protein [Source:UniProtKB/TrEMBL%3BAcc:B8MVR9]
CADAFLAG00012880	-3.13246	1.85935	3.71626514980887e-05	0.000239521	Putative uncharacterized protein [Source:UniProtKB/TrEMBL%3BAcc:B8NXF0]
CADAFLAG00005491	-3.13246	1.85935	3.71626514980887e-05	0.000239521	Dimethylaniline monooxygenase%2C putative [Source:UniProtKB/TrEMBL%3BAcc:B8NCS9]
CADAFLAG00006296	-3.11776	6.25206	3.33896080092859e-99	3.59504716949981e-97	Putative uncharacterized protein [Source:UniProtKB/TrEMBL%3BAcc:B8NDC6]
CADAFLAG00012151	-3.11591	2.70918	5.33062630299583e-10	6.12793351647538e-09	Short-chain dehydrogenase%2C putative [Source:UniProtKB/TrEMBL%3BAcc:B8NX93]
CADAFLAG00010264	-3.10931	3.3489	2.64647520446015e-15	4.46972611912955e-14	Glutamate cysteine ligase%2C putative [Source:UniProtKB/TrEMBL%3BAcc:B8NQQ4]
CADAFLAG00009513	-3.07163	2.67663	1.84054389340326e-09	1.99596392181204e-08	Putative uncharacterized protein [Source:UniProtKB/TrEMBL%3BAcc:B8NML9]
CADAFLAG00012191	-3.03799	9.43895	0	0	Putative uncharacterized protein [Source:UniProtKB/TrEMBL%3BAcc:B8NVD2]
CADAFLAG00009999	-3.02828	1.46282	0.000280033	0.00151635	Putative uncharacterized protein [Source:UniProtKB/TrEMBL%3BAcc:B8NNP0]
CADAFLAG00001693	-3.02828	1.46282	0.000280033	0.00151635	MFS transporter%2C putative [Source:UniProtKB/TrEMBL%3BAcc:B8N2N3]
CADAFLAG00008758	-3.00309	2.9183	8.45250048703127e-11	1.03375966909848e-09	Beta-glucosidase [Source:UniProtKB/TrEMBL%3BAcc:B8NLE6]
CADAFLAG00010244	-3.00163	2.26054	1.49467221240076e-06	1.19286910717013e-05	Tyrosinase family protein [Source:UniProtKB/TrEMBL%3BAcc:B8NQN4]
CADAFLAG00003925	-3.00163	2.26054	1.49467221240076e-06	1.19286910717013e-05	Putative uncharacterized protein [Source:UniProtKB/TrEMBL%3BAcc:B8N502]
CADAFLAG00004180	-2.99971	3.92291	9.22232206984735e-21	2.02941572701258e-19	Subtilisin%2C putative [Source:UniProtKB/TrEMBL%3BAcc:B8N7K0]
CADAFLAG00004186	-2.97876	2.60926	6.32042629139787e-09	6.5311071677778e-08	Putative uncharacterized protein [Source:UniProtKB/TrEMBL%3BAcc:B8N7K6]
CADAFLAG00001984	-2.95519	3.1254	3.90411619974548e-12	5.35605657027653e-11	Putative uncharacterized protein [Source:UniProtKB/TrEMBL%3BAcc:B8N0S4]
CADAFLAG00008078	-2.95279	1.73879	0.000226897	0.00125339	Putative uncharacterized protein [Source:UniProtKB/TrEMBL%3BAcc:B8NIF8]
CADAFLAG00010682	-2.91008	8.85018	0	0	Polyketide synthetase PksP [Source:UniProtKB/TrEMBL%3BAcc:B8NQD7]
CADAFLAG00010510	-2.90519	2.97281	1.41393983825034e-10	1.70507005094609e-09	ABC multidrug transporter%2C putative [Source:UniProtKB/TrEMBL%3BAcc:B8NQ53]
CADAFLAG00006519	-2.90484	2.38627	4.50059853978052e-07	3.84095667312196e-06	Cytochrome B5 mitochondrial%2C putative [Source:UniProtKB/TrEMBL%3BAcc:B8NDH1]
CADAFLAG00004877	-2.90484	2.38627	4.50059853978052e-07	3.84095667312196e-06	8-amino-7-oxononanoate synthase%2C putative [Source:UniProtKB/TrEMBL%3BAcc:B8N9J7]
CADAFLAG00011730	-2.90446	1.97045	2.01983249424225e-05	0.000135619	Putative uncharacterized protein [Source:UniProtKB/TrEMBL%3BAcc:B8NTR2]
CADAFLAG00009740	-2.90446	1.97045	2.01983249424225e-05	0.000135619	Putative uncharacterized protein [Source:UniProtKB/TrEMBL%3BAcc:B8NMR9]
CADAFLAG00006412	-2.90446	1.97045	2.01983249424225e-05	0.000135619	MFS transporter%2C putative [Source:UniProtKB/TrEMBL%3BAcc:B8NE72]
CADAFLAG00003517	-2.90446	1.97045	2.01983249424225e-05	0.000135619	ToxD-like zinc binding oxidoreductase%2C putative [Source:UniProtKB/TrEMBL%3BAcc:B8N648]
CADAFLAG00012398	-2.90361	1.38469	0.000990761	0.00473172	Putative uncharacterized protein [Source:UniProtKB/TrEMBL%3BAcc:B8NW79]
CADAFLAG00009098	-2.90361	1.38469	0.000990761	0.00473172	Asp-hemolysin%2C putative [Source:UniProtKB/TrEMBL%3BAcc:B8NLV7]
CADAFLAG00004734	-2.90361	1.38469	0.000990761	0.00473172	MFS multidrug transporter%2C putative [Source:UniProtKB/TrEMBL%3BAcc:B8N954]
CADAFLAG00005682	-2.89823	4.24684	3.63930632060302e-24	8.88388561136675e-23	Putative uncharacterized protein [Source:UniProtKB/TrEMBL%3BAcc:B8NAY0]
CADAFLAG00008156	-2.89653	6.23804	3.51907174570048e-88	3.12032986627956e-86	Putative uncharacterized protein [Source:UniProtKB/TrEMBL%3BAcc:B8NJL1]
CADAFLAG00005357	-2.89257	3.46775	8.55697587853513e-15	1.39632709227679e-13	C6 transcription factor%2C putative [Source:UniProtKB/TrEMBL%3BAcc:B8NAI5]
CADAFLAG00010122	-2.87363	3.17278	1.14998784755011e-11	1.52225065352434e-10	Benzoate 4-monooxygenase cytochrome P450%2C putative [Source:UniProtKB/TrEMBL%3BAcc:B8NPJ2]
CADAFLAG00009496	-2.86623	6.45554	1.41549150239616e-98	1.49731684450836e-96	Putative uncharacterized protein [Source:UniProtKB/TrEMBL%3BAcc:B8NMK2]
CADAFLAG00012683	-2.86321	5.15258	1.62807811357086e-43	7.35318126275318e-42	Putative uncharacterized protein [Source:UniProtKB/TrEMBL%3BAcc:B8NWS4]
CADAFLAG00010245	-2.86178	3.68023	3.58667872892029e-16	6.35121274479439e-15	Polyamine transporter%2C putative [Source:UniProtKB/TrEMBL%3BAcc:B8NQN5]
CADAFLAG00005773	-2.8538	1.67453	0.00041151	0.00215382	Phenylacetyl-CoA ligase%2C putative [Source:UniProtKB/TrEMBL%3BAcc:B8NB71]
CADAFLAG00005232	-2.84755	3.59538	1.31514280657295e-15	2.25594695653815e-14	Putative uncharacterized protein [Source:UniProtKB/TrEMBL%3BAcc:B8NCJ8]
CADAFLAG00006738	-2.84614	2.3455	8.211594117093e-07	6.78243927794688e-06	Dihydroflavonal-4-reductase%2C putative [Source:UniProtKB/TrEMBL%3BAcc:B8NF85]
CADAFLAG00006949	-2.83889	3.86562	1.69272627882941e-18	3.37956725106023e-17	Putative uncharacterized protein [Source:UniProtKB/TrEMBL%3BAcc:B8NFK6]
CADAFLAG00006357	-2.82718	2.50195	3.65245998502519e-07	3.13934532854019e-06	Putative uncharacterized protein [Source:UniProtKB/TrEMBL%3BAcc:B8NE17]
CADAFLAG00010913	-2.82582	4.58465	1.48926946059002e-29	4.62863413022036e-28	Putative uncharacterized protein [Source:UniProtKB/TrEMBL%3BAcc:B8NRL6]
CADAFLAG00005595	-2.82238	1.91587	3.71626514980887e-05	0.000239521	Putative uncharacterized protein [Source:UniProtKB/TrEMBL%3BAcc:B8NAP3]
CADAFLAG00005473	-2.81957	5.246	8.19812011812101e-45	3.80235117324697e-43	Putative uncharacterized protein [Source:UniProtKB/TrEMBL%3BAcc:B8NCR1]
CADAFLAG00003015	-2.80163	9.45601	0	0	Putative uncharacterized protein [Source:UniProtKB/TrEMBL%3BAcc:B8N2F5]
CADAFLAG00003513	-2.80074	2.12265	1.59650820513018e-05	0.000108525	Putative uncharacterized protein [Source:UniProtKB/TrEMBL%3BAcc:B8N644]
CADAFLAG00001728	-2.80074	2.12265	1.59650820513018e-05	0.000108525	Adenosine deaminase%2C putative [Source:UniProtKB/TrEMBL%3BAcc:B8N2R8]
CADAFLAG00009473	-2.79941	3.83622	5.39552590655399e-18	1.04605541651342e-16	Putative uncharacterized protein [Source:UniProtKB/TrEMBL%3BAcc:B8NMH9]
CADAFLAG00012432	-2.79326	5.17617	2.22072163261977e-42	9.84547138520656e-41	Putative uncharacterized protein [Source:UniProtKB/TrEMBL%3BAcc:B8NWB3]
CADAFLAG00008400	-2.78494	2.30355	1.49467221240076e-06	1.19286910717013e-05	Mitochondrial carrier protein%2C putative [Source:UniProtKB/TrEMBL%3BAcc:B8NIU8]
CADAFLAG00007015	-2.78494	2.30355	1.49467221240076e-06	1.19286910717013e-05	Putative uncharacterized protein [Source:UniProtKB/TrEMBL%3BAcc:B8NFN5]
CADAFLAG00006178	-2.78135	4.30136	1.56056841717209e-23	3.77889448648157e-22	ABC drug exporter AtrF [Source:UniProtKB/TrEMBL%3BAcc:B8NDS8]
CADAFLAG00010835	-2.76715	1.3021	0.00185359	0.00826034	Putative uncharacterized protein [Source:UniProtKB/TrEMBL%3BAcc:B8NSI0]
CADAFLAG00005284	-2.76715	1.3021	0.00185359	0.00826034	Putative uncharacterized protein [Source:UniProtKB/TrEMBL%3BAcc:B8NCQ0]
CADAFLAG00001823	-2.76715	1.3021	0.00185359	0.00826034	RNA polymerase II mediator complex component SRB4%2C putative [Source:UniProtKB/TrEMBL%3BAcc:B8N0K4]
CADAFLAG00005485	-2.74751	1.60728	0.000742965	0.00366738	Estradiol 17 beta-dehydrogenase%2C putative [Source:UniProtKB/TrEMBL%3BAcc:B8NCS3]
CADAFLAG00004593	-2.74751	1.60728	0.000742965	0.00366738	Cytochrome P450%2C putative [Source:UniProtKB/TrEMBL%3BAcc:B8N8R3]
CADAFLAG00011265	-2.72704	2.07361	2.86374646520175e-05	0.000188093	Putative uncharacterized protein [Source:UniProtKB/TrEMBL%3BAcc:B8NS43]
CADAFLAG00012305	-2.7262	10.1697	0	0	Putative uncharacterized protein [Source:UniProtKB/TrEMBL%3BAcc:B8NVP6]
CADAFLAG00002308	-2.72378	4.21239	5.4750721440101e-22	1.25999799588965e-20	RING finger domain protein%2C putative [Source:UniProtKB/TrEMBL%3BAcc:B8N3N0]
CADAFLAG00005320	-2.71787	6.1733	1.44718919412659e-76	1.03878895785551e-74	Putative uncharacterized protein [Source:UniProtKB/TrEMBL%3BAcc:B8NAE8]
CADAFLAG00012923	-2.7047	4.41501	1.16718751793331e-24	2.93231547474122e-23	Putative uncharacterized protein [Source:UniProtKB/TrEMBL%3BAcc:B8NXJ3]
CADAFLAG00003708	-2.69349	6.2032	4.39258318397724e-77	3.2103127645807e-75	Short-chain dehydrogenase%2C putative [Source:UniProtKB/TrEMBL%3BAcc:B8N4W4]
CADAFLAG00000345	-2.67871	4.71966	8.5282198371783e-30	2.67817195355555e-28	Putative uncharacterized protein [Source:UniProtKB/TrEMBL%3BAcc:B8MWX6]
CADAFLAG00005308	-2.66869	3.12502	2.98644392049735e-10	3.51009037400366e-09	DUF1212 domain membrane protein [Source:UniProtKB/TrEMBL%3BAcc:B8NAD6]
CADAFLAG00007058	-2.65778	2.38608	3.69718098412651e-06	2.77957016755496e-05	Putative uncharacterized protein [Source:UniProtKB/TrEMBL%3BAcc:B8NG18]
CADAFLAG00003514	-2.64502	3.44813	1.9064894606816e-12	2.67019238169099e-11	Zinc alcohol dehydrogenase%2C putative [Source:UniProtKB/TrEMBL%3BAcc:B8N645]
CADAFLAG00007184	-2.6427	1.80013	0.000124593	0.000730064	Putative uncharacterized protein [Source:UniProtKB/TrEMBL%3BAcc:B8NH81]
CADAFLAG00011001	-2.63276	1.53676	0.00133468	0.00619514	Putative uncharacterized protein [Source:UniProtKB/TrEMBL%3BAcc:B8NSQ8]
CADAFLAG00007971	-2.62043	2.7716	2.77740013534111e-08	2.67086668517372e-07	NAD dependent epimerase/dehydratase family protein [Source:UniProtKB/TrEMBL%3BAcc:B8NJB4]
CADAFLAG00011862	-2.61681	6.30335	9.77122871823505e-78	7.22891086584028e-76	Short chain dehydrogenase/reductase family protein [Source:UniProtKB/TrEMBL%3BAcc:B8NTV4]
CADAFLAG00001375	-2.60834	6.59915	8.53913035035183e-93	7.98243200735603e-91	Cell surface protein%2C putative [Source:UniProtKB/TrEMBL%3BAcc:B8MZV6]
CADAFLAG00008915	-2.60221	4.49223	1.34848156909001e-24	3.35978083505299e-23	Putative uncharacterized protein [Source:UniProtKB/TrEMBL%3BAcc:B8NLL4]
CADAFLAG00001737	-2.59097	4.06785	1.41306594680467e-18	2.84002704208625e-17	Putative uncharacterized protein [Source:UniProtKB/TrEMBL%3BAcc:B8N2S7]
CADAFLAG00000346	-2.5896	5.94547	4.01677315718438e-61	2.2956524882695e-59	Pigment biosynthesis protein Ayg1 [Source:UniProtKB/TrEMBL%3BAcc:B8MWX7]
CADAFLAG00006918	-2.58406	2.16989	1.59650820513018e-05	0.000108525	Alcohol dehydrogenase%2C putative [Source:UniProtKB/TrEMBL%3BAcc:B8NFH5]
CADAFLAG00006362	-2.56729	1.97025	0.000161568	0.000921639	S-adenosylmethionine synthetase%2C putative [Source:UniProtKB/TrEMBL%3BAcc:B8NE22]
CADAFLAG00000724	-2.56729	1.97025	0.000161568	0.000921639	Putative uncharacterized protein [Source:UniProtKB/TrEMBL%3BAcc:B8MY05]
CADAFLAG00000408	-2.5527	5.65287	9.9302768479803e-50	4.92795096748125e-48	Putative uncharacterized protein [Source:UniProtKB/TrEMBL%3BAcc:B8MX39]
CADAFLAG00003011	-2.54521	3.21826	3.92171795060048e-10	4.55168400060551e-09	Mitochondrial dicarboxylate carrier protein%2C putative [Source:UniProtKB/TrEMBL%3BAcc:B8N2F1]
CADAFLAG00005665	-2.53613	6.37585	2.14413573167531e-77	1.57659346269955e-75	Actin cortical patch protein Sur7%2C putative [Source:UniProtKB/TrEMBL%3BAcc:B8NAW3]
CADAFLAG00007641	-2.51036	2.12246	0.00010784	0.000640296	Putative uncharacterized protein [Source:UniProtKB/TrEMBL%3BAcc:B8NHR9]
CADAFLAG00004218	-2.50952	4.8053	3.67830667410973e-28	1.07401211097068e-26	G-protein signaling regulator%2C putative [Source:UniProtKB/TrEMBL%3BAcc:B8N7N8]
CADAFLAG00003979	-2.4963	5.34788	2.09726336071763e-39	8.43029962229797e-38	Putative uncharacterized protein [Source:UniProtKB/TrEMBL%3BAcc:B8N556]
CADAFLAG00000574	-2.49612	5.97948	3.92351990698146e-59	2.21092180178923e-57	Glutamate decarboxylase [Source:UniProtKB/TrEMBL%3BAcc:B8MXK5]
CADAFLAG00009325	-2.49121	2.42555	1.37136286574585e-05	9.46067780207617e-05	PTH11-like integral membrane protein%2C putative [Source:UniProtKB/TrEMBL%3BAcc:B8NL57]
CADAFLAG00004381	-2.48025	1.91568	0.000285156	0.00154133	GPI anchored CFEM domain protein [Source:UniProtKB/TrEMBL%3BAcc:B8N851]
CADAFLAG00010168	-2.47822	3.1722	1.18960587509595e-09	1.31609699520936e-08	Cytochrome P450 monooxygenase%2C putative [Source:UniProtKB/TrEMBL%3BAcc:B8NPN8]
CADAFLAG00012189	-2.46862	6.63547	1.58372383987731e-86	1.35447700603408e-84	Putative uncharacterized protein [Source:UniProtKB/TrEMBL%3BAcc:B8NVD0]
CADAFLAG00009323	-2.46693	3.46698	1.31205489426308e-11	1.72730021505661e-10	Prenyl transferase AtmC [Source:UniProtKB/TrEMBL%3BAcc:B8NL55]
CADAFLAG00012237	-2.46582	2.26016	3.55817095392716e-05	0.000230812	Pectate lyase%2C putative [Source:UniProtKB/TrEMBL%3BAcc:B8NVH8]
CADAFLAG00009478	-2.45808	7.13473	5.02679856572121e-115	6.51808214021851e-113	Putative uncharacterized protein [Source:UniProtKB/TrEMBL%3BAcc:B8NMI4]
CADAFLAG00011358	-2.45178	7.01021	1.14745704665735e-106	1.3434159733632e-104	Putative uncharacterized protein [Source:UniProtKB/TrEMBL%3BAcc:B8NT85]
CADAFLAG00006737	-2.44737	5.85285	8.82074695995415e-53	4.58488739612444e-51	Alcohol dehydrogenase%2C putative [Source:UniProtKB/TrEMBL%3BAcc:B8NF84]
CADAFLAG00002813	-2.44656	7.38986	1.17885687077041e-131	1.84621233826238e-129	Catalase%2C putative [Source:UniProtKB/TrEMBL%3BAcc:B8N244]
CADAFLAG00007745	-2.43135	10.0521	0	0	Putative uncharacterized protein [Source:UniProtKB/TrEMBL%3BAcc:B8NHT3]
CADAFLAG00003292	-2.41327	3.89331	1.87765145092757e-14	2.99505275750471e-13	Monocarboxylate transporter%2C putative [Source:UniProtKB/TrEMBL%3BAcc:B8N5R4]
CADAFLAG00011513	-2.41134	3.55917	5.46726002228806e-12	7.38294385316593e-11	Putative uncharacterized protein [Source:UniProtKB/TrEMBL%3BAcc:B8NTD5]
CADAFLAG00008426	-2.4062	2.94514	4.58650267551524e-08	4.32517468321757e-07	Probable alpha-N-arabinofuranosidase C [Source:UniProtKB/Swiss-Prot%3BAcc:B8NIX4]
CADAFLAG00001830	-2.40063	5.87105	1.32617588665635e-51	6.74782912117674e-50	Sensory transduction histidine kinase%2C putative [Source:UniProtKB/TrEMBL%3BAcc:B8N0L1]
CADAFLAG00008501	-2.39363	6.15722	1.08972226156721e-61	6.31776959242257e-60	Putative uncharacterized protein [Source:UniProtKB/TrEMBL%3BAcc:B8NK28]
CADAFLAG00007152	-2.39165	3.19522	4.28134473243269e-09	4.5011975700441e-08	Putative uncharacterized protein [Source:UniProtKB/TrEMBL%3BAcc:B8NH49]
CADAFLAG00008509	-2.38579	4.01588	9.31152965482801e-16	1.61565087924562e-14	Phosphatidylserine decarboxylase family protein [Source:UniProtKB/TrEMBL%3BAcc:B8NK36]
CADAFLAG00001754	-2.38062	3.82034	7.72895665829071e-14	1.18278538505492e-12	Alcohol dehydrogenase%2C putative [Source:UniProtKB/TrEMBL%3BAcc:B8N2U4]
CADAFLAG00011762	-2.37151	3.10026	1.06817637555915e-08	1.07342824273899e-07	Catalase [Source:UniProtKB/TrEMBL%3BAcc:B8NTU4]
CADAFLAG00005356	-2.3715	3.86448	9.18519533442843e-14	1.40385640732411e-12	Putative uncharacterized protein [Source:UniProtKB/TrEMBL%3BAcc:B8NAI4]
CADAFLAG00005307	-2.36448	2.91753	7.93504712397195e-08	7.31565239051818e-07	Integral membrane protein [Source:UniProtKB/TrEMBL%3BAcc:B8NAD5]
CADAFLAG00011023	-2.3637	3.32686	1.00142369417977e-09	1.11816373408462e-08	PHD finger domain protein%2C putative [Source:UniProtKB/TrEMBL%3BAcc:B8NST0]
CADAFLAG00008876	-2.3637	3.32686	1.00142369417977e-09	1.11816373408462e-08	cAMP-dependent protein kinase catalytic subunit%2C putative [Source:UniProtKB/TrEMBL%3BAcc:B8NKM5]
CADAFLAG00009928	-2.35695	3.17201	7.32294226190959e-09	7.51552006266959e-08	Alcohol dehydrogenase%2C putative [Source:UniProtKB/TrEMBL%3BAcc:B8NP87]
CADAFLAG00003518	-2.35551	7.97095	7.17338680554425e-168	1.66353599015496e-165	Alpha/beta fold family hydrolase%2C putative [Source:UniProtKB/TrEMBL%3BAcc:B8N649]
CADAFLAG00010507	-2.35422	5.79836	1.18755159977767e-47	5.72827389668757e-46	Putative uncharacterized protein [Source:UniProtKB/TrEMBL%3BAcc:B8NQ50]
CADAFLAG00013318	-2.34947	7.618	9.0850614004937e-139	1.54305289335991e-136	Glucosamine-6-phosphate deaminase%2C putative [Source:UniProtKB/TrEMBL%3BAcc:B8NYN8]
CADAFLAG00004737	-2.34387	3.24038	2.49754473361842e-09	2.6843040947152e-08	Zinc-containing alcohol dehydrogenase%2C putative [Source:UniProtKB/TrEMBL%3BAcc:B8N957]
CADAFLAG00011915	-2.34209	7.48378	1.38496149932134e-128	2.08765634003951e-126	NADH-cytochrome B5 reductase%2C putative [Source:UniProtKB/TrEMBL%3BAcc:B8NU07]
CADAFLAG00006950	-2.34146	4.34229	8.58581325385488e-19	1.74892435858507e-17	Putative uncharacterized protein [Source:UniProtKB/TrEMBL%3BAcc:B8NFK7]
CADAFLAG00000213	-2.3154	4.17638	1.90581225698469e-16	3.42506557481048e-15	Putative uncharacterized protein [Source:UniProtKB/TrEMBL%3BAcc:B8MW83]
CADAFLAG00004217	-2.31484	5.05594	8.13065887090676e-29	2.48221810947505e-27	Putative uncharacterized protein [Source:UniProtKB/TrEMBL%3BAcc:B8N7N7]
CADAFLAG00012310	-2.31425	4.92149	2.12569354594447e-26	5.7994883417521e-25	Gluconolactonase%2C putative [Source:UniProtKB/TrEMBL%3BAcc:B8NVQ1]
CADAFLAG00012525	-2.30532	5.70966	1.40050697585117e-43	6.37309947992047e-42	MFS monosaccharide transporter%2C putative [Source:UniProtKB/TrEMBL%3BAcc:B8NW25]
CADAFLAG00007089	-2.3046	2.67586	1.7826129497327e-06	1.40868476807514e-05	Ammonium transporter%2C putative [Source:UniProtKB/TrEMBL%3BAcc:B8NG49]
CADAFLAG00011398	-2.3018	4.00251	1.52989880385075e-14	2.46315750008494e-13	Na()/H() antiporter%2C putative [Source:UniProtKB/TrEMBL%3BAcc:B8NS86]
CADAFLAG00002665	-2.3018	4.00251	1.52989880385075e-14	2.46315750008494e-13	Putative uncharacterized protein [Source:UniProtKB/TrEMBL%3BAcc:B8N1Y6]
CADAFLAG00001418	-2.3018	4.00251	1.52989880385075e-14	2.46315750008494e-13	Putative uncharacterized protein [Source:UniProtKB/TrEMBL%3BAcc:B8MZZ9]
CADAFLAG00006723	-2.30114	4.68522	1.49530037174642e-22	3.52873330389239e-21	Cytochrome P450%2C putative [Source:UniProtKB/TrEMBL%3BAcc:B8NF70]
CADAFLAG00009402	-2.29572	3.05025	1.03400433337028e-07	9.42483617242043e-07	Putative uncharacterized protein [Source:UniProtKB/TrEMBL%3BAcc:B8NMZ9]
CADAFLAG00003297	-2.29572	3.05025	1.03400433337028e-07	9.42483617242043e-07	Putative uncharacterized protein [Source:UniProtKB/TrEMBL%3BAcc:B8N5R9]
CADAFLAG00000742	-2.28994	2.77122	2.00706557244062e-06	1.57778381604051e-05	Acyl-CoA:6-aminopenicillanic-acid-acyltransferase%2C putative [Source:UniProtKB/TrEMBL%3BAcc:B8MY23]
CADAFLAG00006917	-2.28877	5.36211	1.12887565938478e-34	4.02754780370446e-33	Putative uncharacterized protein [Source:UniProtKB/TrEMBL%3BAcc:B8NFH4]
CADAFLAG00009236	-2.28862	1.79994	0.00151919	0.00692363	Putative uncharacterized protein [Source:UniProtKB/TrEMBL%3BAcc:B8NMB9]
CADAFLAG00007216	-2.28862	1.79994	0.00151919	0.00692363	Putative uncharacterized protein [Source:UniProtKB/TrEMBL%3BAcc:B8NFQ8]
CADAFLAG00000940	-2.28862	1.79994	0.00151919	0.00692363	C6 finger domain protein%2C putative [Source:UniProtKB/TrEMBL%3BAcc:B8MYM1]
CADAFLAG00002416	-2.28414	3.80507	1.25908102200841e-12	1.79471135276588e-11	Putative uncharacterized protein [Source:UniProtKB/TrEMBL%3BAcc:B8N1H6]
CADAFLAG00009294	-2.28378	4.26703	5.39915529448825e-17	1.00321130502672e-15	Putative uncharacterized protein [Source:UniProtKB/TrEMBL%3BAcc:B8NL26]
CADAFLAG00002812	-2.28121	6.76686	8.34328249073339e-82	6.70744290371693e-80	Putative uncharacterized protein [Source:UniProtKB/TrEMBL%3BAcc:B8N243]
CADAFLAG00012258	-2.28069	2.42536	2.36390416183475e-05	0.000157233	Alpha-N-acetylglucosaminidase%2C putative [Source:UniProtKB/TrEMBL%3BAcc:B8NVJ9]
CADAFLAG00004758	-2.27318	3.69532	8.89232953855504e-12	1.18358280248825e-10	Putative uncharacterized protein [Source:UniProtKB/TrEMBL%3BAcc:B8N978]
CADAFLAG00013232	-2.25675	5.11845	7.80777382801435e-29	2.3896940251783e-27	Glucose dehydrogenase%2C putative [Source:UniProtKB/TrEMBL%3BAcc:B8NYF2]
CADAFLAG00006162	-2.25628	3.02458	2.9266896696899e-07	2.54455304446939e-06	Alpha-1%2C2-mannosyltransferase (Mnn2)%2C putative [Source:UniProtKB/TrEMBL%3BAcc:B8NDR2]
CADAFLAG00007363	-2.25511	4.62596	8.55697106295252e-21	1.88644449813792e-19	Putative uncharacterized protein [Source:UniProtKB/TrEMBL%3BAcc:B8NGE5]
CADAFLAG00010442	-2.25461	8.72384	5.16566798063262e-222	1.83214088760143e-219	NACHT domain protein [Source:UniProtKB/TrEMBL%3BAcc:B8NQZ2]
CADAFLAG00000575	-2.25413	5.64591	3.25179389239789e-40	1.37109729190301e-38	Putative uncharacterized protein [Source:UniProtKB/TrEMBL%3BAcc:B8MXK6]
CADAFLAG00005767	-2.25228	2.64257	5.2532196033167e-06	3.87216229806822e-05	Inositol oxygenase%2C putative [Source:UniProtKB/TrEMBL%3BAcc:B8NB65]
CADAFLAG00013084	-2.25203	10.491	0	0	Putative uncharacterized protein [Source:UniProtKB/TrEMBL%3BAcc:B8NY04]
CADAFLAG00007735	-2.2462	6.91776	8.06700594813459e-87	6.99856293011188e-85	ThiJ/PfpI family protein [Source:UniProtKB/TrEMBL%3BAcc:B8NHS3]
CADAFLAG00010755	-2.24433	2.12226	0.000186465	0.00104878	cAMP receptor-like protein%2C putative [Source:UniProtKB/TrEMBL%3BAcc:B8NQL0]
CADAFLAG00009156	-2.24433	2.12226	0.000186465	0.00104878	GTP-binding protein lepa%2C putative [Source:UniProtKB/TrEMBL%3BAcc:B8NM15]
CADAFLAG00008826	-2.24433	2.12226	0.000186465	0.00104878	Putative uncharacterized protein [Source:UniProtKB/TrEMBL%3BAcc:B8NKH5]
CADAFLAG00004066	-2.24433	2.12226	0.000186465	0.00104878	C6 transcription factor%2C putative [Source:UniProtKB/TrEMBL%3BAcc:B8N7F9]
CADAFLAG00005872	-2.23656	5.75374	2.16465129775918e-42	9.63229889287008e-41	Ankyrin repeat-containing protein%2C putative [Source:UniProtKB/TrEMBL%3BAcc:B8NBH0]
CADAFLAG00012190	-2.23413	4.04133	1.74731076564077e-14	2.79083715534597e-13	Putative uncharacterized protein [Source:UniProtKB/TrEMBL%3BAcc:B8NVD1]
CADAFLAG00011959	-2.23154	2.83141	2.16576163854508e-06	1.69354019992112e-05	Putative uncharacterized protein [Source:UniProtKB/TrEMBL%3BAcc:B8NUS9]
CADAFLAG00011508	-2.22967	6.40295	5.37890183217575e-63	3.21109788090135e-61	Putative uncharacterized protein [Source:UniProtKB/TrEMBL%3BAcc:B8NTD0]
CADAFLAG00006865	-2.22632	3.30548	9.21047093851587e-09	9.33353521408092e-08	GILT family thiol reductase%2C putative [Source:UniProtKB/TrEMBL%3BAcc:B8NFC2]
CADAFLAG00001732	-2.21908	3.71138	2.76710981328455e-11	3.53480691084728e-10	Periplasmic nitrate reductase%2C putative [Source:UniProtKB/TrEMBL%3BAcc:B8N2S2]
CADAFLAG00008027	-2.21443	4.78076	2.51082593819043e-22	5.82270192089201e-21	Putative uncharacterized protein [Source:UniProtKB/TrEMBL%3BAcc:B8NIA7]
CADAFLAG00002870	-2.20658	2.50137	2.58542289837439e-05	0.000171494	Glucoamylase%2C putative [Source:UniProtKB/TrEMBL%3BAcc:B8N482]
CADAFLAG00001740	-2.20658	2.50137	2.58542289837439e-05	0.000171494	Putative uncharacterized protein [Source:UniProtKB/TrEMBL%3BAcc:B8N2T0]
CADAFLAG00006864	-2.20652	7.28919	4.39117490228618e-104	5.09165174487203e-102	Phosphatidylserine decarboxylase%2C putative [Source:UniProtKB/TrEMBL%3BAcc:B8NFC1]
CADAFLAG00007996	-2.20362	4.5909	1.04464779326445e-19	2.18325957347938e-18	Aldehyde dehydrogenase%2C putative [Source:UniProtKB/TrEMBL%3BAcc:B8NJD9]
CADAFLAG00006760	-2.20328	3.14823	1.11895798014316e-07	1.01684357818737e-06	Zinc finger protein%2C cchc domain containing protein%2C putative [Source:UniProtKB/TrEMBL%3BAcc:B8NFA7]
CADAFLAG00008939	-2.20098	3.93475	3.38662683718727e-13	4.99258349995615e-12	Cyclic nucleotide-binding domain protein [Source:UniProtKB/TrEMBL%3BAcc:B8NLN8]
CADAFLAG00013612	-2.2002	5.35096	6.10226256444291e-32	1.98884281796262e-30	U1 spliceosomal RNA [Source:RFAM%3BAcc:RF00003]
CADAFLAG00012507	-2.19486	6.6639	9.68121263996467e-72	6.55874961940078e-70	Monooxygenase%2C putative [Source:UniProtKB/TrEMBL%3BAcc:B8NW07]
CADAFLAG00002720	-2.19473	7.13183	3.55339928347793e-94	3.48377576906182e-92	Gamma-glutamylputrescine oxidoreductase%2C putative [Source:UniProtKB/TrEMBL%3BAcc:B8N422]
CADAFLAG00003401	-2.19067	2.70822	5.74335307471302e-06	4.21284031191997e-05	TRAF-like signal transducer%2C putative [Source:UniProtKB/TrEMBL%3BAcc:B8N6K3]
CADAFLAG00002481	-2.19067	2.70822	5.74335307471302e-06	4.21284031191997e-05	Lipase/esterase%2C putative [Source:UniProtKB/TrEMBL%3BAcc:B8N1P1]
CADAFLAG00003338	-2.18901	5.13026	1.17663171772085e-27	3.33075161596144e-26	Flavohemoprotein%2C putative [Source:UniProtKB/TrEMBL%3BAcc:B8N5W0]
CADAFLAG00012796	-2.1856	5.02923	4.19361579239407e-26	1.12881278661786e-24	Putative uncharacterized protein [Source:UniProtKB/TrEMBL%3BAcc:B8NX37]
CADAFLAG00011330	-2.18518	3.8347	3.94188254862963e-12	5.40172291521871e-11	Putative uncharacterized protein [Source:UniProtKB/TrEMBL%3BAcc:B8NT57]
CADAFLAG00006736	-2.18248	3.87839	2.59303474618186e-12	3.59418459818471e-11	Alcohol dehydrogenase%2C putative [Source:UniProtKB/TrEMBL%3BAcc:B8NF83]
CADAFLAG00009909	-2.17517	6.60116	3.42418776227789e-68	2.22001506587683e-66	6-phosphogluconate dehydrogenase%2C decarboxylating [Source:UniProtKB/TrEMBL%3BAcc:B8NP68]
CADAFLAG00008727	-2.17401	2.97185	8.1857403461623e-07	6.76571917987465e-06	Short-chain type dehydrogenase%2C putative [Source:UniProtKB/TrEMBL%3BAcc:B8NLB5]
CADAFLAG00003086	-2.17317	7.3099	1.71812542199691e-102	1.95461079847743e-100	Putative uncharacterized protein [Source:UniProtKB/TrEMBL%3BAcc:B8N4K8]
CADAFLAG00011643	-2.17307	9.32922	1.64159493382198e-266	7.33184937294788e-264	Putative uncharacterized protein [Source:UniProtKB/TrEMBL%3BAcc:B8NUE3]
CADAFLAG00009195	-2.17092	1.91548	0.00157905	0.00715585	Putative uncharacterized protein [Source:UniProtKB/TrEMBL%3BAcc:B8NM78]
CADAFLAG00009401	-2.16476	5.71653	2.98958127868675e-39	1.1898138824978e-37	Putative uncharacterized protein [Source:UniProtKB/TrEMBL%3BAcc:B8NMZ8]
CADAFLAG00012478	-2.16225	2.07322	0.000548982	0.00279215	Putative uncharacterized protein [Source:UniProtKB/TrEMBL%3BAcc:B8NVX8]
CADAFLAG00008521	-2.15682	3.94837	1.02541846072569e-12	1.4703354599157e-11	C6 transcription factor%2C putative [Source:UniProtKB/TrEMBL%3BAcc:B8NK48]
CADAFLAG00000572	-2.15682	3.94837	1.02541846072569e-12	1.4703354599157e-11	Putative uncharacterized protein [Source:UniProtKB/TrEMBL%3BAcc:B8MXK3]
CADAFLAG00003052	-2.15543	2.21544	0.000336645	0.00179838	General amidase GmdA%2C putative [Source:UniProtKB/TrEMBL%3BAcc:B8N4H4]
CADAFLAG00004203	-2.15514	3.98882	6.689749047794e-13	9.69611583742161e-12	Sensory transduction histidine kinase%2C putative [Source:UniProtKB/TrEMBL%3BAcc:B8N7M3]
CADAFLAG00009738	-2.15159	3.44717	6.31291327798542e-09	6.5311071677778e-08	Putative uncharacterized protein [Source:UniProtKB/TrEMBL%3BAcc:B8NMR7]
CADAFLAG00009447	-2.1506	6.95764	2.28769891056362e-82	1.85150074916018e-80	Putative uncharacterized protein [Source:UniProtKB/TrEMBL%3BAcc:B8NMF3]
CADAFLAG00012390	-2.14992	2.34493	6.93713894112176e-05	0.000428122	Isoflavone reductase family protein [Source:UniProtKB/TrEMBL%3BAcc:B8NW71]
CADAFLAG00008200	-2.14487	4.70904	1.1790789365872e-20	2.58049235867605e-19	Conserved histidine-rich protein [Source:UniProtKB/TrEMBL%3BAcc:B8NII9]
CADAFLAG00011559	-2.14159	2.57359	4.49081998777559e-05	0.000285627	Putative uncharacterized protein [Source:UniProtKB/TrEMBL%3BAcc:B8NTI1]
CADAFLAG00003709	-2.13299	5.12989	2.60335177704062e-26	7.0706799728227e-25	Uridine permease Fui1%2C putative [Source:UniProtKB/TrEMBL%3BAcc:B8N4W5]
CADAFLAG00009910	-2.12861	5.66611	4.65909619984171e-37	1.76125520607809e-35	3-dehydroshikimate dehydratase%2C putative [Source:UniProtKB/TrEMBL%3BAcc:B8NP69]
CADAFLAG00005360	-2.11443	3.92063	4.60565962714455e-12	6.26858345866096e-11	Chitin binding domain protein Peritrophin-A%2C putative [Source:UniProtKB/TrEMBL%3BAcc:B8NAI8]
CADAFLAG00010408	-2.11271	7.83101	4.66574838658693e-129	7.12205820175339e-127	Ribosomal N-lysine methyltransferase%2C putative [Source:UniProtKB/TrEMBL%3BAcc:B8NQ39]
CADAFLAG00010212	-2.10661	4.87023	5.87302479747791e-22	1.34644117933054e-20	Deoxyribodipyrimidine photo-lyase Phr1%2C putative [Source:UniProtKB/TrEMBL%3BAcc:B8NPT2]
CADAFLAG00010351	-2.09621	5.22984	3.2956287515558e-27	9.24232258488638e-26	Calcium binding protein Caleosin%2C putative [Source:UniProtKB/TrEMBL%3BAcc:B8NPY2]
CADAFLAG00011844	-2.09565	4.9061	2.40911726605674e-22	5.59760021413839e-21	Sorting nexin Snx3%2C putative [Source:UniProtKB/TrEMBL%3BAcc:B8NUQ4]
CADAFLAG00010664	-2.09565	4.9061	2.40911726605674e-22	5.59760021413839e-21	Putative uncharacterized protein [Source:UniProtKB/TrEMBL%3BAcc:B8NRC4]
CADAFLAG00001096	-2.09198	3.72707	1.34403794576535e-10	1.62239775655499e-09	Molybdopterin cofactor biosynthetic protein [Source:UniProtKB/TrEMBL%3BAcc:B8MZ27]
CADAFLAG00006767	-2.0903	3.40792	1.71364139482869e-08	1.67461925285569e-07	Phosphatase family protein [Source:UniProtKB/TrEMBL%3BAcc:B8NFB4]
CADAFLAG00007213	-2.08993	3.34718	2.71894885870917e-08	2.61883420824073e-07	Putative uncharacterized protein [Source:UniProtKB/TrEMBL%3BAcc:B8NFQ5]
CADAFLAG00005256	-2.08598	2.83122	3.62246553423214e-06	2.74048380660636e-05	Putative uncharacterized protein [Source:UniProtKB/TrEMBL%3BAcc:B8NCM2]
CADAFLAG00011978	-2.08536	5.79559	9.49558637728835e-39	3.72987870109838e-37	Putative uncharacterized protein [Source:UniProtKB/TrEMBL%3BAcc:B8NUU8]
CADAFLAG00009670	-2.08148	2.42516	0.000122478	0.00072047	IQ calmodulin-binding motif protein [Source:UniProtKB/TrEMBL%3BAcc:B8NP06]
CADAFLAG00000256	-2.07983	5.28562	3.60042265661496e-28	1.05382273825534e-26	Putative uncharacterized protein [Source:UniProtKB/TrEMBL%3BAcc:B8MWL6]
CADAFLAG00001649	-2.07776	2.16951	0.000563866	0.00285719	Putative uncharacterized protein [Source:UniProtKB/TrEMBL%3BAcc:B8MWS1]
CADAFLAG00009675	-2.0776	6.60171	1.10543473137009e-62	6.53452814979998e-61	Putative uncharacterized protein [Source:UniProtKB/TrEMBL%3BAcc:B8NP11]
CADAFLAG00012192	-2.0752	2.02247	0.000933995	0.00449622	Putative uncharacterized protein [Source:UniProtKB/TrEMBL%3BAcc:B8NVD3]
CADAFLAG00009363	-2.0752	2.02247	0.000933995	0.00449622	Putative uncharacterized protein [Source:UniProtKB/TrEMBL%3BAcc:B8NMW0]
CADAFLAG00009043	-2.0752	2.02247	0.000933995	0.00449622	Membrane oxidoreductase TmpA%2C putative [Source:UniProtKB/TrEMBL%3BAcc:B8NKV4]
CADAFLAG00007743	-2.07408	5.81093	1.75772040190874e-38	6.88193192422647e-37	Aquaporin%2C putative [Source:UniProtKB/TrEMBL%3BAcc:B8NHT1]
CADAFLAG00003571	-2.07198	4.78001	6.67660286454503e-20	1.40757262139071e-18	GMC oxidoreductase%2C putative [Source:UniProtKB/TrEMBL%3BAcc:B8N6T3]
CADAFLAG00012309	-2.06634	10.5098	0	0	Putative uncharacterized protein [Source:UniProtKB/TrEMBL%3BAcc:B8NVQ0]
CADAFLAG00007382	-2.06579	3.66189	9.68488169964378e-10	1.08540881427513e-08	cAMP-dependent protein kinase catalytic subunit PkaC1 [Source:UniProtKB/TrEMBL%3BAcc:B8NH99]
CADAFLAG00001928	-2.06378	8.14037	7.51661191956511e-145	1.31366410344979e-142	Putative uncharacterized protein [Source:UniProtKB/TrEMBL%3BAcc:B8N328]
CADAFLAG00008502	-2.05517	4.59899	1.05701410161269e-17	2.03293988059767e-16	Acetamidase%2C putative [Source:UniProtKB/TrEMBL%3BAcc:B8NK29]
CADAFLAG00009684	-2.04807	8.92305	2.99474718269763e-204	9.02841406903767e-202	Extracellular 3-ketosteroid 1-dehydrogenase%2C putative [Source:UniProtKB/TrEMBL%3BAcc:B8NP20]
CADAFLAG00010836	-2.03957	10.2761	0	0	Putative uncharacterized protein [Source:UniProtKB/TrEMBL%3BAcc:B8NSI1]
CADAFLAG00002065	-2.03897	6.8512	2.83922267624609e-70	1.89161250015755e-68	Developmental regulator VosA [Source:UniProtKB/TrEMBL%3BAcc:B8N377]
CADAFLAG00003232	-2.03711	4.10349	1.2589830631613e-12	1.79471135276588e-11	Flavin-containing amine oxidasedehydrogenase%2C putative [Source:UniProtKB/TrEMBL%3BAcc:B8N5K4]
CADAFLAG00006351	-2.03278	2.70803	2.72982609970684e-05	0.000179983	O-methyltransferase%2C putative [Source:UniProtKB/TrEMBL%3BAcc:B8NE11]
CADAFLAG00002145	-2.03278	2.70803	2.72982609970684e-05	0.000179983	Putative uncharacterized protein [Source:UniProtKB/TrEMBL%3BAcc:B8N0Z5]
CADAFLAG00010520	-2.02169	2.50118	0.000200319	0.00111681	Hydrolase%2C carbon-nitrogen family%2C putative [Source:UniProtKB/TrEMBL%3BAcc:B8NQ63]
CADAFLAG00001847	-2.01682	5.17708	1.51388008137448e-24	3.76409894872059e-23	Glycine-rich RNA-binding protein%2C putative [Source:UniProtKB/TrEMBL%3BAcc:B8N0M8]
CADAFLAG00002721	-2.01462	2.38551	0.000203718	0.00113434	Putative uncharacterized protein [Source:UniProtKB/TrEMBL%3BAcc:B8N423]
CADAFLAG00001837	-2.00172	6.49473	1.9347930976618e-55	1.0509761245362e-53	NADP-dependent alcohol dehydrogenase [Source:UniProtKB/TrEMBL%3BAcc:B8N0L8]
CADAFLAG00013618	-1.9991	5.70251	1.23336181999738e-33	4.2494600535281e-32	U1 spliceosomal RNA [Source:RFAM%3BAcc:RF00003]
CADAFLAG00003308	-1.99832	5.85927	3.75020081609917e-37	1.42661424736088e-35	Phosphatidylserine decarboxylase%2C putative [Source:UniProtKB/TrEMBL%3BAcc:B8N5T0]
CADAFLAG00011977	-1.99433	9.94608	7.31525741854318e-310	4.41073446051061e-307	Putative uncharacterized protein [Source:UniProtKB/TrEMBL%3BAcc:B8NUU7]
CADAFLAG00013119	-1.99388	2.8603	1.00967050706191e-05	7.13275726107763e-05	Putative uncharacterized protein [Source:UniProtKB/TrEMBL%3BAcc:B8NY39]
CADAFLAG00011264	-1.99219	4.63328	4.66965217027464e-17	8.71692500330369e-16	Muramidase%2C putative [Source:UniProtKB/TrEMBL%3BAcc:B8NS42]
CADAFLAG00006862	-1.98672	2.77084	1.65758196664457e-05	0.000112486	Protein kinase%2C putative [Source:UniProtKB/TrEMBL%3BAcc:B8NFB9]
CADAFLAG00007693	-1.98499	3.61088	6.74242300735982e-09	6.94337139587977e-08	Putative uncharacterized protein [Source:UniProtKB/TrEMBL%3BAcc:B8NGU8]
CADAFLAG00002252	-1.98355	9.60011	1.94767004470502e-276	9.39478122763915e-274	Putative uncharacterized protein [Source:UniProtKB/TrEMBL%3BAcc:B8N3H4]
CADAFLAG00003323	-1.98016	4.78722	1.20622066454367e-18	2.43648492357321e-17	Glutamate carboxypeptidase%2C putative [Source:UniProtKB/TrEMBL%3BAcc:B8N5U5]
CADAFLAG00012977	-1.97684	3.14785	8.60737565595975e-07	7.07541533982403e-06	Putative uncharacterized protein [Source:UniProtKB/TrEMBL%3BAcc:B8NXP7]
CADAFLAG00013475	-1.9763	7.16125	1.44381065075284e-79	1.1160841434249e-77	Oxidoreductase%2C short-chain dehydrogenase/reductase family [Source:UniProtKB/TrEMBL%3BAcc:B8NZ45]
CADAFLAG00009364	-1.97499	4.02762	2.20923334158186e-11	2.85237097067834e-10	Putative uncharacterized protein [Source:UniProtKB/TrEMBL%3BAcc:B8NMW1]
CADAFLAG00003702	-1.97172	4.19839	5.03891021743468e-13	7.39224067056506e-12	1-phosphatidylinositol-bisphosphate phosphodiesterase Plc1%2C putative [Source:UniProtKB/TrEMBL%3BAcc:B8N4V8]
CADAFLAG00001851	-1.97085	3.44679	4.64281997822719e-08	4.37404422792513e-07	Cytochrome P450 phenylacetate 2-hydroxylase%2C putative [Source:UniProtKB/TrEMBL%3BAcc:B8N0N2]
CADAFLAG00008734	-1.9702	3.07489	3.69692384662699e-06	2.77957016755496e-05	Alpha%2Calpha-trehalose glucohydrolase TreA/Ath1 [Source:UniProtKB/TrEMBL%3BAcc:B8NLC2]
CADAFLAG00001487	-1.9702	3.07489	3.69692384662699e-06	2.77957016755496e-05	Putative uncharacterized protein [Source:UniProtKB/TrEMBL%3BAcc:B8N068]
CADAFLAG00003674	-1.96896	2.5734	7.42877314208434e-05	0.000456128	SET domain protein [Source:UniProtKB/TrEMBL%3BAcc:B8N4T0]
CADAFLAG00006226	-1.96837	8.39055	3.3614239088552e-150	6.23621706413613e-148	Catalase [Source:UniProtKB/TrEMBL%3BAcc:B8NDX6]
CADAFLAG00009914	-1.9676	4.64168	1.20273013776165e-16	2.200868396247e-15	C6 transcription factor (PrnA)%2C putative [Source:UniProtKB/TrEMBL%3BAcc:B8NP73]
CADAFLAG00011051	-1.96738	7.18584	2.8848539924903e-80	2.25899053866497e-78	Putative uncharacterized protein [Source:UniProtKB/TrEMBL%3BAcc:B8NRR8]
CADAFLAG00001298	-1.96684	3.69456	2.58110321941955e-09	2.7716405808531e-08	Putative uncharacterized protein [Source:UniProtKB/TrEMBL%3BAcc:B8MZM9]
CADAFLAG00013124	-1.95874	4.40213	3.10612427230723e-14	4.87718132809282e-13	UbiD family decarboxylase%2C putative [Source:UniProtKB/TrEMBL%3BAcc:B8NY44]
CADAFLAG00003309	-1.95233	5.45528	6.05879565477516e-28	1.75632251925321e-26	Putative uncharacterized protein [Source:UniProtKB/TrEMBL%3BAcc:B8N5T1]
CADAFLAG00010377	-1.94603	4.42195	1.9490965328689e-14	3.10490820209592e-13	Cyanate hydratase [Source:UniProtKB/Swiss-Prot%3BAcc:B8NQ08]
CADAFLAG00004860	-1.94512	7.32341	8.91874043759719e-85	7.41731661634376e-83	Mannose-6-phosphate isomerase%2C class I [Source:UniProtKB/TrEMBL%3BAcc:B8N9I0]
CADAFLAG00009077	-1.94463	5.38009	2.05881157713487e-26	5.64254745651577e-25	DUF1264 domain protein [Source:UniProtKB/TrEMBL%3BAcc:B8NLT6]
CADAFLAG00010211	-1.9445	2.34473	0.000337037	0.00179838	Putative uncharacterized protein [Source:UniProtKB/TrEMBL%3BAcc:B8NPT1]
CADAFLAG00007550	-1.9445	2.34473	0.000337037	0.00179838	Putative uncharacterized protein [Source:UniProtKB/TrEMBL%3BAcc:B8NGP5]
CADAFLAG00009305	-1.94433	7.63164	4.37124621942798e-100	4.8808202000076e-98	Catalase%2C putative [Source:UniProtKB/TrEMBL%3BAcc:B8NL37]
CADAFLAG00005698	-1.9404	3.67813	4.16195935202474e-09	4.3871562785023e-08	C6 finger domain protein%2C putative [Source:UniProtKB/TrEMBL%3BAcc:B8NAZ6]
CADAFLAG00006041	-1.9403	6.0567	3.95614671798117e-40	1.66227084571899e-38	Haloacid dehalogenase%2C type II [Source:UniProtKB/TrEMBL%3BAcc:B8NBY9]
CADAFLAG00012638	-1.93778	4.59842	4.80038263100785e-16	8.46313072329293e-15	Putative uncharacterized protein [Source:UniProtKB/TrEMBL%3BAcc:B8NWM9]
CADAFLAG00012846	-1.93476	4.17505	5.30077777903475e-12	7.18225609408765e-11	Putative uncharacterized protein [Source:UniProtKB/TrEMBL%3BAcc:B8NXB6]
CADAFLAG00007287	-1.93176	5.52191	1.72883139359456e-28	5.19899695146054e-27	Aryl-alcohol dehydrogenase Aad14%2C putative [Source:UniProtKB/TrEMBL%3BAcc:B8NFX9]
CADAFLAG00009508	-1.92671	4.38183	1.24673103995105e-13	1.89111064286412e-12	Nitric oxide synthase%2C putative [Source:UniProtKB/TrEMBL%3BAcc:B8NML4]
CADAFLAG00012591	-1.92629	5.06622	5.48118603689634e-21	1.21280041135657e-19	67 kDa myosin-cross-reactive antigen family protein [Source:UniProtKB/TrEMBL%3BAcc:B8NWI2]
CADAFLAG00009103	-1.92233	7.47505	3.94160101832249e-90	3.54714676716051e-88	Putative uncharacterized protein [Source:UniProtKB/TrEMBL%3BAcc:B8NLW2]
CADAFLAG00002976	-1.91959	5.22853	1.62183760542302e-23	3.9193867101796e-22	NADH-dependent flavin oxidoreductase%2C putative [Source:UniProtKB/TrEMBL%3BAcc:B8N2B6]
CADAFLAG00007289	-1.9188	4.74791	1.92880204387778e-17	3.66290139324759e-16	Alpha-1%2C3-glucan synthase Ags2 [Source:UniProtKB/TrEMBL%3BAcc:B8NG71]
CADAFLAG00002903	-1.9188	4.74791	1.92880204387778e-17	3.66290139324759e-16	Cell wall biogenesis protein%2C putative [Source:UniProtKB/TrEMBL%3BAcc:B8N4B5]
CADAFLAG00010944	-1.91416	5.69336	4.2021126390298e-31	1.35128736837494e-29	Putative uncharacterized protein [Source:UniProtKB/TrEMBL%3BAcc:B8NSK1]
CADAFLAG00010511	-1.90601	5.72207	2.78703959696495e-31	9.01043176938348e-30	Nonribosomal peptide synthase%2C putative [Source:UniProtKB/TrEMBL%3BAcc:B8NQ54]
CADAFLAG00000021	-1.90095	8.33781	1.57592010937119e-137	2.60329049300098e-135	Putative uncharacterized protein [Source:UniProtKB/TrEMBL%3BAcc:B8MVP1]
CADAFLAG00006414	-1.89684	3.09949	3.69692384662699e-06	2.77957016755496e-05	Glyoxylate carboligase%2C putative [Source:UniProtKB/TrEMBL%3BAcc:B8NE74]
CADAFLAG00002566	-1.8955	6.47826	1.71115485991301e-49	8.45689199003728e-48	Probable acetate kinase [Source:UniProtKB/TrEMBL%3BAcc:B8N3V7]
CADAFLAG00004558	-1.89462	2.80115	4.35138417319389e-05	0.000277343	Putative uncharacterized protein [Source:UniProtKB/TrEMBL%3BAcc:B8N8M8]
CADAFLAG00011973	-1.89092	2.42497	0.000528677	0.00269455	Putative uncharacterized protein [Source:UniProtKB/TrEMBL%3BAcc:B8NUU3]
CADAFLAG00004189	-1.89092	2.42497	0.000528677	0.00269455	Putative uncharacterized protein [Source:UniProtKB/TrEMBL%3BAcc:B8N7K9]
CADAFLAG00003515	-1.89092	2.42497	0.000528677	0.00269455	FMN binding oxidoreductase%2C putative [Source:UniProtKB/TrEMBL%3BAcc:B8N646]
CADAFLAG00009935	-1.88665	7.14794	1.24522938003866e-72	8.48374073100915e-71	Putative uncharacterized protein [Source:UniProtKB/TrEMBL%3BAcc:B8NP94]
CADAFLAG00006556	-1.88454	5.4251	8.18722938697378e-26	2.17466518012152e-24	LipA and NB-ARC domain protein [Source:UniProtKB/TrEMBL%3BAcc:B8NDK8]
CADAFLAG00010524	-1.88107	5.44976	8.17238551231422e-26	2.17466518012152e-24	Auxin Efflux Carrier superfamily [Source:UniProtKB/TrEMBL%3BAcc:B8NQ67]
CADAFLAG00005341	-1.87956	8.59735	4.82522286477751e-152	9.09177539474251e-150	Aquaporin [Source:UniProtKB/TrEMBL%3BAcc:B8NAG9]
CADAFLAG00012235	-1.87841	7.09001	1.22331125866223e-69	8.1054453122021e-68	(S)-2-hydroxy-acid oxidase%2C putative [Source:UniProtKB/TrEMBL%3BAcc:B8NVH6]
CADAFLAG00011107	-1.87464	5.66781	1.35860344077511e-29	4.2334364062809e-28	Putative uncharacterized protein [Source:UniProtKB/TrEMBL%3BAcc:B8NRX4]
CADAFLAG00008126	-1.87283	2.94437	1.60651811070733e-05	0.000109144	Jumonji family transcription factor%2C putative [Source:UniProtKB/TrEMBL%3BAcc:B8NJI1]
CADAFLAG00004201	-1.8726	5.97564	1.09874570494282e-35	4.02728706866429e-34	Asp hemolysin-like protein [Source:UniProtKB/TrEMBL%3BAcc:B8N7M1]
CADAFLAG00006364	-1.8708	2.30278	0.000906567	0.00438168	Putative uncharacterized protein [Source:UniProtKB/TrEMBL%3BAcc:B8NE24]
CADAFLAG00001543	-1.86844	4.47968	7.47012235201238e-14	1.14608403871396e-12	Chromatin assembly factor 1 subunit B%2C putative [Source:UniProtKB/TrEMBL%3BAcc:B8N0C4]
CADAFLAG00005276	-1.8682	3.96109	5.75685443274969e-10	6.58651874805774e-09	Alcohol dehydrogenase%2C putative [Source:UniProtKB/TrEMBL%3BAcc:B8NCP2]
CADAFLAG00012635	-1.86447	8.15043	4.23070174422439e-121	5.79750367427294e-119	Glyoxylate/hydroxypyruvate reductase%2C putative [Source:UniProtKB/TrEMBL%3BAcc:B8NWM6]
CADAFLAG00010555	-1.86338	2.60811	0.000191806	0.00107481	Putative uncharacterized protein [Source:UniProtKB/TrEMBL%3BAcc:B8NQ98]
CADAFLAG00005507	-1.86338	2.60811	0.000191806	0.00107481	Serine peptidase%2C family S28%2C putative [Source:UniProtKB/TrEMBL%3BAcc:B8NCU5]
CADAFLAG00004569	-1.86338	2.60811	0.000191806	0.00107481	Carboxy-cis%2Ccis-muconate cyclase%2C putative [Source:UniProtKB/TrEMBL%3BAcc:B8N8N9]
CADAFLAG00001747	-1.86338	2.60811	0.000191806	0.00107481	Cytochrome B5%2C putative [Source:UniProtKB/TrEMBL%3BAcc:B8N2T7]
CADAFLAG00006555	-1.86291	7.62885	1.96415787110173e-92	1.79437725512241e-90	Putative uncharacterized protein [Source:UniProtKB/TrEMBL%3BAcc:B8NDK7]
CADAFLAG00009967	-1.85954	4.02724	2.22502691996464e-10	2.64872651805069e-09	Protein kinase%2C putative [Source:UniProtKB/TrEMBL%3BAcc:B8NNK8]
CADAFLAG00011352	-1.85854	2.86011	4.14756204433215e-05	0.000265053	Geranylgeranyl pyrophosphate synthase%2C putative [Source:UniProtKB/TrEMBL%3BAcc:B8NT79]
CADAFLAG00001709	-1.85767	5.04011	1.91998735866662e-19	3.99191854451048e-18	Putative uncharacterized protein [Source:UniProtKB/TrEMBL%3BAcc:B8N2P9]
CADAFLAG00002598	-1.85704	10.3321	1.16398504857529e-297	6.68404557179497e-295	Meiotic sister chromatid recombination protein Ish1/Msc1%2C putative [Source:UniProtKB/TrEMBL%3BAcc:B8N1R9]
CADAFLAG00000163	-1.85443	9.29185	7.96043347912334e-198	2.23243877499415e-195	Short chain dehydrogenase/reductase family [Source:UniProtKB/TrEMBL%3BAcc:B8MW33]
CADAFLAG00009808	-1.85403	6.36826	2.12831679457924e-44	9.79594359764542e-43	Cytochrome P450%2C putative [Source:UniProtKB/TrEMBL%3BAcc:B8NND9]
CADAFLAG00002431	-1.85238	4.89039	1.14926946443525e-17	2.20334506703096e-16	Putative uncharacterized protein [Source:UniProtKB/TrEMBL%3BAcc:B8N1J1]
CADAFLAG00005275	-1.84965	4.27634	4.93162926016193e-12	6.68959699080908e-11	Putative uncharacterized protein [Source:UniProtKB/TrEMBL%3BAcc:B8NCP1]
CADAFLAG00010153	-1.84828	7.67355	1.64623757013017e-93	1.60096603695159e-91	Putative uncharacterized protein [Source:UniProtKB/TrEMBL%3BAcc:B8NPM3]
CADAFLAG00003670	-1.84792	8.26997	2.38638395813742e-126	3.5094395306316e-124	Putative uncharacterized protein [Source:UniProtKB/TrEMBL%3BAcc:B8N4S6]
CADAFLAG00010736	-1.8478	5.88332	4.04458297802271e-33	1.36239179139597e-31	Alcohol dehydrogenase%2C putative [Source:UniProtKB/TrEMBL%3BAcc:B8NQJ1]
CADAFLAG00001727	-1.84235	6.18009	4.23912836769253e-39	1.67605406511489e-37	UDP-galactose 4-epimerase%2C putative [Source:UniProtKB/TrEMBL%3BAcc:B8N2R7]
CADAFLAG00011102	-1.83985	3.3672	5.04196209254753e-07	4.27573986455912e-06	Putative uncharacterized protein [Source:UniProtKB/TrEMBL%3BAcc:B8NRW9]
CADAFLAG00003081	-1.83985	3.3672	5.04196209254753e-07	4.27573986455912e-06	Putative uncharacterized protein [Source:UniProtKB/TrEMBL%3BAcc:B8N4K3]
CADAFLAG00012152	-1.83937	3.5217	1.15115324070674e-07	1.04295694437886e-06	Short-chain dehydrogenases/reductase%2C putative [Source:UniProtKB/TrEMBL%3BAcc:B8NX94]
CADAFLAG00001485	-1.83783	4.20936	3.11165391976227e-11	3.9539973254387e-10	GMC oxidoreductase%2C putative [Source:UniProtKB/TrEMBL%3BAcc:B8N066]
CADAFLAG00000603	-1.83447	6.20665	1.23799537543415e-39	5.09521714415032e-38	DUF1295 domain protein [Source:UniProtKB/TrEMBL%3BAcc:B8MXN4]
CADAFLAG00001520	-1.83431	5.97859	2.09297626396251e-34	7.33697696718719e-33	Carboxyphosphonoenolpyruvate phosphonomutase%2C putative [Source:UniProtKB/TrEMBL%3BAcc:B8N0A1]
CADAFLAG00004285	-1.83374	5.37916	9.99912462918797e-24	2.42614575258305e-22	DUF636 domain protein [Source:UniProtKB/TrEMBL%3BAcc:B8N7V5]
CADAFLAG00007681	-1.82993	7.12269	7.7703117379909e-68	5.01081225927445e-66	D-alanine--D-alanine ligase%2C putative [Source:UniProtKB/TrEMBL%3BAcc:B8NGT6]
CADAFLAG00008506	-1.82929	6.96106	1.57237458949186e-61	9.07237568166619e-60	3-hydroxymethyl-3-methylglutaryl-Coenzyme A lyase%2C putative [Source:UniProtKB/TrEMBL%3BAcc:B8NK33]
CADAFLAG00009035	-1.82565	2.91676	2.58690329697974e-05	0.000171498	Srpk%2C putative [Source:UniProtKB/TrEMBL%3BAcc:B8NKU6]
CADAFLAG00008894	-1.82185	7.39242	5.39825450691287e-78	4.01836735178163e-76	Oxidoreductase%2C short-chain dehydrogenase/reductase family [Source:UniProtKB/TrEMBL%3BAcc:B8NLJ3]
CADAFLAG00008985	-1.82081	2.38531	0.00085127	0.00414766	MFS efflux transporter%2C putative [Source:UniProtKB/TrEMBL%3BAcc:B8NKP6]
CADAFLAG00006521	-1.81971	7.17422	5.18964553879557e-69	3.40119214958347e-67	Fumarylacetoacetate hydrolase%2C putative [Source:UniProtKB/TrEMBL%3BAcc:B8NDH3]
CADAFLAG00003438	-1.81861	5.48786	6.71494758790249e-25	1.71922617754811e-23	Putative uncharacterized protein [Source:UniProtKB/TrEMBL%3BAcc:B8N6P0]
CADAFLAG00010316	-1.81752	3.40734	7.66415385904901e-07	6.37393319905325e-06	Succinate:fumarate antiporter (Acr1)%2C putative [Source:UniProtKB/TrEMBL%3BAcc:B8NQV6]
CADAFLAG00010926	-1.81721	7.71092	1.83753641025035e-92	1.69151538711519e-90	Aldo/keto reductase%2C putative [Source:UniProtKB/TrEMBL%3BAcc:B8NRM9]
CADAFLAG00002604	-1.81366	7.61679	2.5504420012945e-87	2.24494745208835e-85	Conserved serine-rich protein [Source:UniProtKB/TrEMBL%3BAcc:B8N1S5]
CADAFLAG00003501	-1.81318	3.7733	1.52718042326974e-08	1.50214263655871e-07	Putative uncharacterized protein [Source:UniProtKB/TrEMBL%3BAcc:B8N632]
CADAFLAG00002217	-1.81188	5.68397	6.11153429153127e-28	1.76736191898263e-26	Putative uncharacterized protein [Source:UniProtKB/TrEMBL%3BAcc:B8N167]
CADAFLAG00006010	-1.81052	6.25255	8.18338395152324e-40	3.3911830608735e-38	Flotillin domain protein [Source:UniProtKB/TrEMBL%3BAcc:B8NBV8]
CADAFLAG00003626	-1.81016	7.87714	7.4452417346686e-100	8.08848379084402e-98	Blue light-inducible protein Bli-3 [Source:UniProtKB/TrEMBL%3BAcc:B8N6Y8]
CADAFLAG00005788	-1.8097	5.07808	2.82984976490098e-19	5.84334902653098e-18	Putative uncharacterized protein [Source:UniProtKB/TrEMBL%3BAcc:B8NB86]
CADAFLAG00011397	-1.8084	3.50319	2.90034283633196e-07	2.52528767244239e-06	Putative uncharacterized protein [Source:UniProtKB/TrEMBL%3BAcc:B8NS85]
CADAFLAG00001417	-1.80805	2.83083	0.000105155	0.000625896	Putative uncharacterized protein [Source:UniProtKB/TrEMBL%3BAcc:B8MZZ8]
CADAFLAG00010349	-1.80556	5.58908	1.99793323429138e-26	5.4881724082733e-25	Alpha%2Calpha-trehalose-phosphate synthase subunit%2C putative [Source:UniProtKB/TrEMBL%3BAcc:B8NPY0]
CADAFLAG00009943	-1.80489	9.48325	3.04996353616372e-220	1.05084315093138e-217	Putative uncharacterized protein [Source:UniProtKB/TrEMBL%3BAcc:B8NPA2]
CADAFLAG00011127	-1.80286	9.55595	3.98688770809372e-225	1.45690542036067e-222	Putative uncharacterized protein [Source:UniProtKB/TrEMBL%3BAcc:B8NSU3]
CADAFLAG00009295	-1.801	3.17105	8.55829498113123e-06	6.12126211016972e-05	Putative uncharacterized protein [Source:UniProtKB/TrEMBL%3BAcc:B8NL27]
CADAFLAG00007377	-1.79834	5.48767	2.34259248017184e-24	5.75371909092748e-23	Midasin [Source:UniProtKB/TrEMBL%3BAcc:B8NGF9]
CADAFLAG00009351	-1.79671	4.96678	1.57051959493137e-17	2.99666072710085e-16	Putative uncharacterized protein [Source:UniProtKB/TrEMBL%3BAcc:B8NM32]
CADAFLAG00002274	-1.79664	8.70362	1.12992341735913e-146	2.03369350596026e-144	Putative uncharacterized protein [Source:UniProtKB/TrEMBL%3BAcc:B8N3J6]
CADAFLAG00002825	-1.79513	5.71681	2.52769599728946e-28	7.48930860720236e-27	AAA family ATPase%2C putative [Source:UniProtKB/TrEMBL%3BAcc:B8N256]
CADAFLAG00007127	-1.79174	4.79383	1.4923951641402e-15	2.55273663608037e-14	Putative uncharacterized protein [Source:UniProtKB/TrEMBL%3BAcc:B8NH24]
CADAFLAG00009474	-1.79163	3.28321	3.21350621486882e-06	2.45108611290975e-05	Putative uncharacterized protein [Source:UniProtKB/TrEMBL%3BAcc:B8NMI0]
CADAFLAG00003752	-1.79114	5.58001	7.11462658664303e-26	1.90233441260151e-24	Cell wall biogenesis protein Mhp1%2C putative [Source:UniProtKB/TrEMBL%3BAcc:B8N6A3]
CADAFLAG00007122	-1.78905	3.53978	2.74104547262945e-07	2.39177043085662e-06	Polyglutamate biosynthesis protein%2C putative [Source:UniProtKB/TrEMBL%3BAcc:B8NH19]
CADAFLAG00002137	-1.78802	2.73949	0.000112673	0.000667023	GINS complex subunit Psf3%2C putative [Source:UniProtKB/TrEMBL%3BAcc:B8N0Y7]
CADAFLAG00008029	-1.78722	3.75774	3.75831419282273e-08	3.56862290167317e-07	Putative uncharacterized protein [Source:UniProtKB/TrEMBL%3BAcc:B8NIA9]
CADAFLAG00012593	-1.78531	3.0993	1.44781308425705e-05	9.92562705119712e-05	Putative uncharacterized protein [Source:UniProtKB/TrEMBL%3BAcc:B8NWI4]
CADAFLAG00002789	-1.78167	3.83355	1.44345179687864e-08	1.42326943733111e-07	Monocarboxylate permease%2C putative [Source:UniProtKB/TrEMBL%3BAcc:B8N220]
CADAFLAG00013604	-1.77998	6.3485	6.78066876162097e-41	2.90989624898175e-39	28s_rRNA [Source:RNAMMER%3BAcc:28s_rRNA]
CADAFLAG00000849	-1.777	2.46339	0.0012368	0.00578981	Putative uncharacterized protein [Source:UniProtKB/TrEMBL%3BAcc:B8MYD0]
CADAFLAG00010892	-1.77687	2.88862	9.68080669403623e-05	0.000580511	Sad1/UNC domain protein [Source:UniProtKB/TrEMBL%3BAcc:B8NRJ5]
CADAFLAG00002439	-1.7768	3.21693	5.41311252408442e-06	3.98514798094835e-05	NAD binding Rossmann fold oxidoreductase%2C putative [Source:UniProtKB/TrEMBL%3BAcc:B8N1J9]
CADAFLAG00001607	-1.77675	3.48444	4.58329036086639e-07	3.90599989128535e-06	Putative uncharacterized protein [Source:UniProtKB/TrEMBL%3BAcc:B8MWD9]
CADAFLAG00001572	-1.77008	5.41912	4.99380752536316e-23	1.19484771722925e-21	Putative uncharacterized protein [Source:UniProtKB/TrEMBL%3BAcc:B8MWA4]
CADAFLAG00001901	-1.76536	5.63253	6.31244244350502e-26	1.6915942983606e-24	Putative uncharacterized protein [Source:UniProtKB/TrEMBL%3BAcc:B8N301]
CADAFLAG00009825	-1.76116	4.98008	2.31872997721129e-17	4.38957061148994e-16	Zinc-binding oxidoreductase%2C putative [Source:UniProtKB/TrEMBL%3BAcc:B8NNF6]
CADAFLAG00003306	-1.75573	2.80096	0.000166215	0.000945466	MFS transporter%2C putative [Source:UniProtKB/TrEMBL%3BAcc:B8N5S8]
CADAFLAG00011331	-1.75439	4.46006	3.663832417057e-12	5.03787401565455e-11	Putative uncharacterized protein [Source:UniProtKB/TrEMBL%3BAcc:B8NT58]
CADAFLAG00011360	-1.75423	3.26139	5.06199662549335e-06	3.73577829295131e-05	Putative uncharacterized protein [Source:UniProtKB/TrEMBL%3BAcc:B8NT87]
CADAFLAG00011941	-1.74836	2.94418	6.15194033797029e-05	0.000382206	Pantothenate kinase%2C putative [Source:UniProtKB/TrEMBL%3BAcc:B8NU33]
CADAFLAG00002691	-1.74736	5.70812	1.0080518392588e-26	2.78809567193161e-25	C2H2 transcription factor (Sfp1)%2C putative [Source:UniProtKB/TrEMBL%3BAcc:B8N3Z3]
CADAFLAG00004419	-1.74363	4.09013	1.14464170074624e-09	1.27101604689677e-08	Sensor histidine kinase/response regulator Fos-1/TcsA [Source:UniProtKB/TrEMBL%3BAcc:B8N889]
CADAFLAG00011947	-1.73829	2.53746	0.000783239	0.00384729	Putative uncharacterized protein [Source:UniProtKB/TrEMBL%3BAcc:B8NUR7]
CADAFLAG00002562	-1.73762	6.22851	2.39014805636341e-36	8.92346607172953e-35	Putative uncharacterized protein [Source:UniProtKB/TrEMBL%3BAcc:B8N3V3]
CADAFLAG00009084	-1.73638	4.69875	3.41507568906066e-14	5.33450747854695e-13	Arylsulfatase%2C putative [Source:UniProtKB/TrEMBL%3BAcc:B8NLU3]
CADAFLAG00006557	-1.73638	4.69875	3.41507568906066e-14	5.33450747854695e-13	C4-dicarboxylate transporter/malic acid transport protein [Source:UniProtKB/TrEMBL%3BAcc:B8NDK9]
CADAFLAG00008201	-1.73456	4.31885	5.976107832608e-11	7.42947261375463e-10	PQ loop repeat protein [Source:UniProtKB/TrEMBL%3BAcc:B8NIJ0]
CADAFLAG00008430	-1.73311	7.24997	7.3538931292987e-66	4.64296320660801e-64	Putative uncharacterized protein [Source:UniProtKB/TrEMBL%3BAcc:B8NIX8]
CADAFLAG00005653	-1.73161	2.70765	0.000285945	0.00154421	Putative uncharacterized protein [Source:UniProtKB/TrEMBL%3BAcc:B8NAV1]
CADAFLAG00000636	-1.73161	2.70765	0.000285945	0.00154421	Putative uncharacterized protein [Source:UniProtKB/TrEMBL%3BAcc:B8MXR7]
CADAFLAG00011891	-1.72728	5.29919	4.70651851149812e-20	9.97467605099398e-19	Putative uncharacterized protein [Source:UniProtKB/TrEMBL%3BAcc:B8NTY3]
CADAFLAG00013316	-1.72705	5.80707	9.90239017677393e-28	2.8230005470855e-26	Choline oxidase (CodA)%2C putative [Source:UniProtKB/TrEMBL%3BAcc:B8NYN6]
CADAFLAG00011912	-1.72638	2.85992	0.000236196	0.00129999	Molybdopterin synthase small subunit CnxG [Source:UniProtKB/TrEMBL%3BAcc:B8NU04]
CADAFLAG00008246	-1.72638	2.85992	0.000236196	0.00129999	Putative uncharacterized protein [Source:UniProtKB/TrEMBL%3BAcc:B8NIN5]
CADAFLAG00001734	-1.72638	2.85992	0.000236196	0.00129999	Putative uncharacterized protein [Source:UniProtKB/TrEMBL%3BAcc:B8N2S4]
CADAFLAG00005806	-1.72153	9.31967	3.34811066501607e-189	8.97219255765085e-187	Conidiation-specific family protein [Source:UniProtKB/TrEMBL%3BAcc:B8NBA4]
CADAFLAG00007444	-1.71873	3.12349	3.30259218130589e-05	0.000215043	Lectin C-type domain protein [Source:UniProtKB/TrEMBL%3BAcc:B8NHG1]
CADAFLAG00005807	-1.71715	8.99574	8.18621365990502e-153	1.56694524642531e-150	Conidiation protein Con-6%2C putative [Source:UniProtKB/TrEMBL%3BAcc:B8NBA5]
CADAFLAG00010701	-1.71136	4.5529	1.95051536875473e-12	2.72552315548242e-11	Plasma membrane H()ATPase%2C putative [Source:UniProtKB/TrEMBL%3BAcc:B8NQF6]
CADAFLAG00001256	-1.71128	3.44622	3.92401443540019e-06	2.93718777768693e-05	cAMP-specific phosphodiesterase%2C putative [Source:UniProtKB/TrEMBL%3BAcc:B8MZI7]
CADAFLAG00001091	-1.71006	9.15623	8.08110201991643e-162	1.70964928523109e-159	Conidiation-specific protein (Con-10)%2C putative [Source:UniProtKB/TrEMBL%3BAcc:B8MZ22]
CADAFLAG00000604	-1.70381	2.60791	0.000709743	0.00352069	Dehydrogenase%2C putative [Source:UniProtKB/TrEMBL%3BAcc:B8MXN5]
CADAFLAG00001560	-1.70337	8.33284	4.91093222823036e-112	6.23378228844526e-110	Cell wall integrity signaling protein Lsp1/Pil1%2C putative [Source:UniProtKB/TrEMBL%3BAcc:B8MW92]
CADAFLAG00009382	-1.70145	2.77045	0.000261371	0.00142425	Ketoreductase%2C putative [Source:UniProtKB/TrEMBL%3BAcc:B8NMX9]
CADAFLAG00011018	-1.70048	4.12666	1.06666058576880e-09	1.18661070145626e-08	Putative uncharacterized protein [Source:UniProtKB/TrEMBL%3BAcc:B8NSS5]
CADAFLAG00013223	-1.69978	4.18582	4.16713834284779e-10	4.80875801688053e-09	Putative uncharacterized protein [Source:UniProtKB/TrEMBL%3BAcc:B8NYE3]
CADAFLAG00013317	-1.69941	4.88945	2.64079237358137e-15	4.46638362314414e-14	Betaine aldehyde dehydrogenase (BadH)%2C putative [Source:UniProtKB/TrEMBL%3BAcc:B8NYN7]
CADAFLAG00008902	-1.69806	3.04929	3.60397136036346e-05	0.000233281	Putative uncharacterized protein [Source:UniProtKB/TrEMBL%3BAcc:B8NLK1]
CADAFLAG00002413	-1.69806	3.04929	3.60397136036346e-05	0.000233281	Cation diffusion facilitator%2C putative [Source:UniProtKB/TrEMBL%3BAcc:B8N1H3]
CADAFLAG00002059	-1.69574	3.28302	1.13468640216167e-05	7.94148770961552e-05	Putative uncharacterized protein [Source:UniProtKB/TrEMBL%3BAcc:B8N371]
CADAFLAG00002565	-1.69494	6.17197	1.39958821330388e-33	4.79478246142939e-32	Phosphoketolase%2C putative [Source:UniProtKB/TrEMBL%3BAcc:B8N3V6]
CADAFLAG00005758	-1.69484	3.38712	4.30435856783566e-06	3.20606917662324e-05	SH3 domain protein [Source:UniProtKB/TrEMBL%3BAcc:B8NB56]
CADAFLAG00001093	-1.69406	3.48425	1.63731727639713e-06	1.30412212919901e-05	ABC ATPase%2C putative [Source:UniProtKB/TrEMBL%3BAcc:B8MZ24]
CADAFLAG00002278	-1.68805	4.64871	6.7219515370186e-13	9.731094067816e-12	Ser/Thr protein phosphatase family protein [Source:UniProtKB/TrEMBL%3BAcc:B8N3K0]
CADAFLAG00009306	-1.68304	7.38682	3.17516592978856e-67	2.02589026176297e-65	HHE domain protein [Source:UniProtKB/TrEMBL%3BAcc:B8NL38]
CADAFLAG00007253	-1.67693	3.32553	7.30676740165385e-06	5.2761861135655e-05	Putative uncharacterized protein [Source:UniProtKB/TrEMBL%3BAcc:B8NFU5]
CADAFLAG00002313	-1.67611	5.04532	2.18205878121642e-16	3.90407223185294e-15	Urease [Source:UniProtKB/TrEMBL%3BAcc:B8N173]
CADAFLAG00006997	-1.67407	2.83064	0.000366048	0.00193519	Putative uncharacterized protein [Source:UniProtKB/TrEMBL%3BAcc:B8NFL7]
CADAFLAG00011252	-1.67291	2.6751	0.000451814	0.00233938	Succinyl-CoA:3-ketoacid-coenzyme A transferase (ScoT)%2C putative [Source:UniProtKB/TrEMBL%3BAcc:B8NS30]
CADAFLAG00005158	-1.67291	2.6751	0.000451814	0.00233938	Sugar transporter%2C putative [Source:UniProtKB/TrEMBL%3BAcc:B8NC35]
CADAFLAG00005231	-1.67282	6.19543	3.77795891055163e-33	1.27614584040174e-31	Putative uncharacterized protein [Source:UniProtKB/TrEMBL%3BAcc:B8NCJ7]
CADAFLAG00003788	-1.67142	2.5008	0.0012368	0.00578981	Putative uncharacterized protein [Source:UniProtKB/TrEMBL%3BAcc:B8N6D9]
CADAFLAG00001276	-1.66959	5.43312	1.27877616861066e-20	2.7885645239197e-19	C2H2 transcription factor%2C putative [Source:UniProtKB/TrEMBL%3BAcc:B8MZK7]
CADAFLAG00005690	-1.66729	7.84888	1.76195937288718e-84	1.45530603271552e-82	Putative uncharacterized protein [Source:UniProtKB/TrEMBL%3BAcc:B8NAY8]
CADAFLAG00005475	-1.66568	4.57059	4.21316220543174e-12	5.75864585024481e-11	DltD N-terminal domain protein [Source:UniProtKB/TrEMBL%3BAcc:B8NCR3]
CADAFLAG00008505	-1.66368	3.64413	8.06973730198737e-07	6.6789953414321e-06	Cholinesterase%2C putative [Source:UniProtKB/TrEMBL%3BAcc:B8NK32]
CADAFLAG00006919	-1.66368	3.64413	8.06973730198737e-07	6.6789953414321e-06	Quinone oxidoreductase%2C putative [Source:UniProtKB/TrEMBL%3BAcc:B8NFH6]
CADAFLAG00000965	-1.66237	4.83081	3.47605931899651e-14	5.41573634725826e-13	PKS-like enzyme%2C putative [Source:UniProtKB/TrEMBL%3BAcc:B8MYP6]
CADAFLAG00009094	-1.66208	7.87213	5.33522979405535e-85	4.46788445045233e-83	Putative uncharacterized protein [Source:UniProtKB/TrEMBL%3BAcc:B8NLV3]
CADAFLAG00008528	-1.65974	4.16229	3.25733270299302e-09	3.46080837580553e-08	Nicotinate phosphoribosyltransferase [Source:UniProtKB/TrEMBL%3BAcc:B8NK55]
CADAFLAG00003546	-1.65735	3.2612	2.70423537704639e-05	0.000178589	Putative uncharacterized protein [Source:UniProtKB/TrEMBL%3BAcc:B8N6Q8]
CADAFLAG00003298	-1.65528	6.70055	4.64927828976876e-44	2.13177364624797e-42	Putative uncharacterized protein [Source:UniProtKB/TrEMBL%3BAcc:B8N5S0]
CADAFLAG00011090	-1.65237	3.02362	8.81440287651079e-05	0.000533331	Putative uncharacterized protein [Source:UniProtKB/TrEMBL%3BAcc:B8NRV7]
CADAFLAG00008084	-1.64909	2.88843	0.000236196	0.00129999	Putative uncharacterized protein [Source:UniProtKB/TrEMBL%3BAcc:B8NIG4]
CADAFLAG00007436	-1.64909	2.88843	0.000236196	0.00129999	WD repeat protein [Source:UniProtKB/TrEMBL%3BAcc:B8NHF3]
CADAFLAG00002904	-1.64761	5.53776	1.14729197129828e-21	2.58601754801607e-20	Pyruvate dehydrogenase%2C putative [Source:UniProtKB/TrEMBL%3BAcc:B8N4B6]
CADAFLAG00013412	-1.64269	3.40696	9.27228623562138e-06	6.58895107338587e-05	Putative uncharacterized protein [Source:UniProtKB/TrEMBL%3BAcc:B8NYY2]
CADAFLAG00007236	-1.63991	2.57302	0.00171879	0.00773968	Putative uncharacterized protein [Source:UniProtKB/TrEMBL%3BAcc:B8NFS8]
CADAFLAG00001997	-1.63991	2.57302	0.00171879	0.00773968	Putative uncharacterized protein [Source:UniProtKB/TrEMBL%3BAcc:B8N0T7]
CADAFLAG00005206	-1.63963	5.96237	1.00333908326454e-27	2.84688611884401e-26	Amino acid transporter%2C putative [Source:UniProtKB/TrEMBL%3BAcc:B8NCH2]
CADAFLAG00009086	-1.63552	6.37777	2.22164217413856e-35	8.04528017355463e-34	BZIP transcription factor (Atf21)%2C putative [Source:UniProtKB/TrEMBL%3BAcc:B8NLU5]
CADAFLAG00011404	-1.63291	3.96033	3.8936308841357e-08	3.69420100958241e-07	Putative uncharacterized protein [Source:UniProtKB/TrEMBL%3BAcc:B8NS92]
CADAFLAG00009556	-1.63075	3.5394	4.88064927389631e-06	3.61299874732447e-05	4-carboxymuconolactone decarboxylase%2C putative [Source:UniProtKB/TrEMBL%3BAcc:B8NN64]
CADAFLAG00010409	-1.62946	5.3463	8.88493640752229e-19	1.80680350992093e-17	Putative uncharacterized protein [Source:UniProtKB/TrEMBL%3BAcc:B8NQV9]
CADAFLAG00013734	-1.6283	4.91736	2.51326549993002e-14	3.98782482416528e-13	18s_rRNA [Source:RNAMMER%3BAcc:18s_rRNA]
CADAFLAG00005443	-1.62805	7.65001	6.84196818328334e-73	4.68791445012578e-71	Oxidoreductase%2C 2OG-Fe(II) oxygenase family [Source:UniProtKB/TrEMBL%3BAcc:B8NCE1]
CADAFLAG00008582	-1.62752	3.81825	2.56160656172071e-07	2.24005899403844e-06	Conserved glycine-rich protein [Source:UniProtKB/TrEMBL%3BAcc:B8NJ41]
CADAFLAG00004944	-1.62357	5.98611	8.85957166744643e-28	2.53169608383262e-26	Putative uncharacterized protein [Source:UniProtKB/TrEMBL%3BAcc:B8N9R4]
CADAFLAG00012887	-1.62114	7.2113	1.10514025286243e-56	6.08533621427762e-55	Flavin-binding monooxygenase-like protein [Source:UniProtKB/TrEMBL%3BAcc:B8NXF7]
CADAFLAG00006161	-1.62083	3.66075	8.06973730198737e-07	6.6789953414321e-06	Snf1 kinase complex beta-subunit Gal83%2C putative [Source:UniProtKB/TrEMBL%3BAcc:B8NDR1]
CADAFLAG00003642	-1.61978	2.80077	0.00056414	0.00285719	Putative uncharacterized protein [Source:UniProtKB/TrEMBL%3BAcc:B8N4P8]
CADAFLAG00003012	-1.61854	8.86166	2.17427406233469e-129	3.36148345098641e-127	Phosphoenolpyruvate carboxykinase AcuF [Source:UniProtKB/TrEMBL%3BAcc:B8N2F2]
CADAFLAG00003411	-1.61685	3.57509	2.09451803412898e-06	1.64118212953615e-05	Short chain dehydrogenase/oxidoreductase%2C putative [Source:UniProtKB/TrEMBL%3BAcc:B8N6L3]
CADAFLAG00008877	-1.61067	4.66508	4.51922893740829e-12	6.15789624363917e-11	Alpha-1%2C6-mannosyltransferase subunit (Och1)%2C putative [Source:UniProtKB/TrEMBL%3BAcc:B8NKM6]
CADAFLAG00008870	-1.60008	5.03187	7.23216721580525e-15	1.1865674075564e-13	Putative uncharacterized protein [Source:UniProtKB/TrEMBL%3BAcc:B8NKL9]
CADAFLAG00006052	-1.59774	7.34227	1.21771928112762e-59	6.89412056859996e-58	Short chain dehydrogenase/reductase%2C putative [Source:UniProtKB/TrEMBL%3BAcc:B8NC00]
CADAFLAG00004887	-1.59721	6.18543	2.87067670594101e-30	9.08595548476186e-29	Zinc-containing alcohol dehydrogenase%2C putative [Source:UniProtKB/TrEMBL%3BAcc:B8N9K7]
CADAFLAG00002662	-1.59689	5.69827	2.17082010093289e-22	5.07324023200576e-21	cAMP-dependent protein kinase regulatory subunit [Source:UniProtKB/TrEMBL%3BAcc:B8N1Y3]
CADAFLAG00003705	-1.59678	2.85973	0.000366048	0.00193519	Putative uncharacterized protein [Source:UniProtKB/TrEMBL%3BAcc:B8N4W1]
CADAFLAG00001008	-1.59488	3.90504	2.07276024351869e-07	1.83250848801993e-06	Glutathione S-transferase%2C putative [Source:UniProtKB/TrEMBL%3BAcc:B8MYT9]
CADAFLAG00004858	-1.59412	3.17067	4.63237436904526e-05	0.000294009	Patatin family phospholipase%2C putative [Source:UniProtKB/TrEMBL%3BAcc:B8N9H8]
CADAFLAG00000375	-1.59412	3.17067	4.63237436904526e-05	0.000294009	C4-dicarboxylate transporter/malic acid transport protein%2C putative [Source:UniProtKB/TrEMBL%3BAcc:B8MX06]
CADAFLAG00013203	-1.59059	5.13211	1.02453296293444e-15	1.77003481375737e-14	Glutathione S-transferase family protein%2C putative [Source:UniProtKB/TrEMBL%3BAcc:B8NYC3]
CADAFLAG00008522	-1.58807	4.41047	7.13819270945576e-10	8.09778606616435e-09	C6 transcription factor%2C putative [Source:UniProtKB/TrEMBL%3BAcc:B8NK49]
CADAFLAG00011109	-1.58779	5.3719	3.40769013444653e-18	6.70364361032475e-17	Erythromycin esterase%2C putative [Source:UniProtKB/TrEMBL%3BAcc:B8NRX6]
CADAFLAG00004001	-1.58647	8.22356	4.01205765307806e-93	3.80955931011562e-91	Aldehyde reductase (AKR1)%2C putative [Source:UniProtKB/TrEMBL%3BAcc:B8N794]
CADAFLAG00002215	-1.58634	2.70746	0.000982594	0.00470576	Putative uncharacterized protein [Source:UniProtKB/TrEMBL%3BAcc:B8N165]
CADAFLAG00001208	-1.58634	2.70746	0.000982594	0.00470576	Cytochrome P450 monooxygenase%2C putative [Source:UniProtKB/TrEMBL%3BAcc:B8MZD9]
CADAFLAG00002154	-1.58579	3.0491	0.000122566	0.000720638	Putative uncharacterized protein [Source:UniProtKB/TrEMBL%3BAcc:B8N104]
CADAFLAG00008441	-1.58519	3.55726	4.88064927389631e-06	3.61299874732447e-05	Lysosomal alpha-glucosidase%2C putative [Source:UniProtKB/TrEMBL%3BAcc:B8NIY9]
CADAFLAG00013643	-1.58186	6.02572	5.79330385210668e-27	1.60971085604964e-25	U4 spliceosomal RNA [Source:RFAM%3BAcc:RF00015]
CADAFLAG00010931	-1.57979	8.60531	1.25969302949408e-110	1.53440790329991e-108	Malate synthase [Source:UniProtKB/TrEMBL%3BAcc:B8NRN4]
CADAFLAG00011194	-1.57921	3.67717	1.69240826276309e-06	1.34356492696906e-05	Developmental regulatory protein WetA [Source:UniProtKB/TrEMBL%3BAcc:B8NT10]
CADAFLAG00003927	-1.57921	3.67717	1.69240826276309e-06	1.34356492696906e-05	Putative uncharacterized protein [Source:UniProtKB/TrEMBL%3BAcc:B8N504]
CADAFLAG00006073	-1.57844	4.60532	2.52708594930795e-11	3.24192866624516e-10	COP9 subunit 3%2C putative [Source:UniProtKB/TrEMBL%3BAcc:B8NC21]
CADAFLAG00003967	-1.57736	3.21654	6.33820702611345e-05	0.000392162	Cell wall protein TIR4%2C putative [Source:UniProtKB/TrEMBL%3BAcc:B8N544]
CADAFLAG00009829	-1.5725	4.95167	9.50485022840002e-14	1.44720945586207e-12	Putative uncharacterized protein [Source:UniProtKB/TrEMBL%3BAcc:B8NNG0]
CADAFLAG00010617	-1.57057	4.99886	2.6244052748469e-14	4.15869950188945e-13	C6 transcription factor%2C putative [Source:UniProtKB/TrEMBL%3BAcc:B8NR77]
CADAFLAG00005734	-1.57031	5.56884	3.98216034464388e-20	8.45437880212333e-19	Putative uncharacterized protein [Source:UniProtKB/TrEMBL%3BAcc:B8NB32]
CADAFLAG00001730	-1.56787	3.70966	2.28045190988759e-06	1.77339134238897e-05	ABC multidrug transporter%2C putative [Source:UniProtKB/TrEMBL%3BAcc:B8N2S0]
CADAFLAG00002044	-1.56389	4.42025	7.13819270945576e-10	8.09778606616435e-09	Histone acetylase complex subunit MRG15-2 [Source:UniProtKB/TrEMBL%3BAcc:B8N356]
CADAFLAG00009085	-1.56377	3.81806	1.19375738566367e-06	9.6549432016889e-06	MFS quinate transporter%2C putative [Source:UniProtKB/TrEMBL%3BAcc:B8NLU4]
CADAFLAG00005518	-1.56069	6.29346	5.97819844122502e-31	1.91223063667726e-29	Pyridine nucleotide-disulphide oxidoreductase%2C putative [Source:UniProtKB/TrEMBL%3BAcc:B8NCV6]
CADAFLAG00008617	-1.55748	4.76936	6.14383943772102e-12	8.25039641196857e-11	Succinyl-CoA:3-ketoacid-coenzyme A transferase [Source:UniProtKB/TrEMBL%3BAcc:B8NL95]
CADAFLAG00011475	-1.5565	9.3379	1.83695809686047e-155	3.57288349839362e-153	Putative uncharacterized protein [Source:UniProtKB/TrEMBL%3BAcc:B8NU65]
CADAFLAG00005028	-1.55641	2.9709	0.000435356	0.00225902	Tyrosine phosphatase family protein [Source:UniProtKB/TrEMBL%3BAcc:B8N9Z8]
CADAFLAG00001125	-1.55535	4.50637	3.46280953519998e-10	4.04631978536595e-09	Integral membrane protein%2C putative [Source:UniProtKB/TrEMBL%3BAcc:B8MZ56]
CADAFLAG00011966	-1.55115	3.14708	0.000109005	0.000646578	Molybdopterin synthase large subunit CnxH [Source:UniProtKB/TrEMBL%3BAcc:B8NUT6]
CADAFLAG00009324	-1.55115	3.14708	0.000109005	0.000646578	FAD-dependent monooxygenase AtmM [Source:UniProtKB/TrEMBL%3BAcc:B8NL56]
CADAFLAG00007072	-1.55002	4.26419	1.10784658947923e-08	1.10867402676597e-07	Putative uncharacterized protein [Source:UniProtKB/TrEMBL%3BAcc:B8NG32]
CADAFLAG00001037	-1.54629	4.85228	1.37478782567278e-12	1.9435599519095e-11	Protein kinase (Lkh1)%2C putative [Source:UniProtKB/TrEMBL%3BAcc:B8MYW8]
CADAFLAG00002055	-1.54374	3.44583	1.91396612357801e-05	0.000129014	Putative uncharacterized protein [Source:UniProtKB/TrEMBL%3BAcc:B8N367]
CADAFLAG00000487	-1.54374	3.44583	1.91396612357801e-05	0.000129014	Putative uncharacterized protein [Source:UniProtKB/TrEMBL%3BAcc:B8MXB8]
CADAFLAG00011560	-1.54249	2.83045	0.00056414	0.00285719	tRNA exportin%2C putative [Source:UniProtKB/TrEMBL%3BAcc:B8NTI2]
CADAFLAG00010825	-1.53501	4.38013	2.37829254320399e-09	2.5606990873658e-08	Acyltransferase%2C putative [Source:UniProtKB/TrEMBL%3BAcc:B8NSH0]
CADAFLAG00004757	-1.53281	6.91634	3.04811333074192e-43	1.37153726326182e-41	Putative uncharacterized protein [Source:UniProtKB/TrEMBL%3BAcc:B8N977]
CADAFLAG00002820	-1.53042	4.25309	1.65033725789506e-08	1.61800138154118e-07	WD repeat protein [Source:UniProtKB/TrEMBL%3BAcc:B8N251]
CADAFLAG00002375	-1.52981	5.12558	1.31367920356669e-14	2.12925504244768e-13	High affinity cAMP phosphodiesterase%2C putative [Source:UniProtKB/TrEMBL%3BAcc:B8N1D5]
CADAFLAG00001156	-1.52342	2.88824	0.000755604	0.00372672	Anaphase-promoting complex component Cut20/Apc4%2C putative [Source:UniProtKB/TrEMBL%3BAcc:B8MZ87]
CADAFLAG00005581	-1.52013	6.42449	6.15628467210002e-32	2.00104142482087e-30	Putative uncharacterized protein [Source:UniProtKB/TrEMBL%3BAcc:B8NAM9]
CADAFLAG00012691	-1.51836	3.86201	1.05606814069754e-06	8.59320223257197e-06	Zinc-binding oxidoreductase%2C putative [Source:UniProtKB/TrEMBL%3BAcc:B8NWT2]
CADAFLAG00003998	-1.51803	3.95995	5.52093298144899e-07	4.66551722657977e-06	Lupus la ribonucleoprotein%2C putative [Source:UniProtKB/TrEMBL%3BAcc:B8N791]
CADAFLAG00011493	-1.51706	4.29662	9.86638210605853e-09	9.9730680483621e-08	Putative uncharacterized protein [Source:UniProtKB/TrEMBL%3BAcc:B8NU83]
CADAFLAG00012553	-1.51484	5.68911	3.41060762882091e-20	7.27367513613251e-19	Sensory transduction histidine kinase bacterial%2C putative [Source:UniProtKB/TrEMBL%3BAcc:B8NWE4]
CADAFLAG00013315	-1.51481	5.71783	1.33548258932249e-20	2.90172694498015e-19	N-acetylglucosamine-6-phosphate deacetylase [Source:UniProtKB/TrEMBL%3BAcc:B8NYN5]
CADAFLAG00005340	-1.51096	4.45893	1.27398975163226e-09	1.40301757214004e-08	Putative uncharacterized protein [Source:UniProtKB/TrEMBL%3BAcc:B8NAG8]
CADAFLAG00007555	-1.51037	4.16172	6.89208438092272e-08	6.40305435666772e-07	IQ calmodulin-binding motif protein [Source:UniProtKB/TrEMBL%3BAcc:B8NHI3]
CADAFLAG00010658	-1.5076	3.28264	8.48327827426675e-05	0.000514846	Disease resistance protein Aig2%2C putative [Source:UniProtKB/TrEMBL%3BAcc:B8NRB8]
CADAFLAG00008358	-1.50626	5.39667	7.54003215709766e-17	1.39455901506811e-15	MSF drug transporter%2C putative [Source:UniProtKB/TrEMBL%3BAcc:B8NIQ6]
CADAFLAG00003794	-1.50467	2.7391	0.00199184	0.00877908	Putative uncharacterized protein [Source:UniProtKB/TrEMBL%3BAcc:B8N6E5]
CADAFLAG00000671	-1.50467	2.7391	0.00199184	0.00877908	Dihydrodipicolinate synthetase family protein [Source:UniProtKB/TrEMBL%3BAcc:B8MXV2]
CADAFLAG00003054	-1.49952	7.73638	2.01200961560303e-65	1.25714113754181e-63	ABC transporter%2C putative [Source:UniProtKB/TrEMBL%3BAcc:B8N4H6]
CADAFLAG00006779	-1.49818	3.59233	1.30532432483452e-05	9.02057652331201e-05	Putative uncharacterized protein [Source:UniProtKB/TrEMBL%3BAcc:B8NEH2]
CADAFLAG00001120	-1.49558	6.4391	3.73679515336303e-31	1.20486665118729e-29	Auxin Efflux Carrier superfamily [Source:UniProtKB/TrEMBL%3BAcc:B8MZ51]
CADAFLAG00008097	-1.4949	3.32514	7.43555783622566e-05	0.000456312	Alcohol dehydrogenase%2C putative [Source:UniProtKB/TrEMBL%3BAcc:B8NJF2]
CADAFLAG00005876	-1.49452	5.16136	1.56378429376701e-14	2.51100862830045e-13	Dimethylallyl tryptophan synthase%2C putative [Source:UniProtKB/TrEMBL%3BAcc:B8NBH4]
CADAFLAG00008595	-1.49152	5.74174	1.59532079463085e-20	3.46006716950602e-19	Actin cytoskeleton organization and biogenesis protein%2C putative [Source:UniProtKB/TrEMBL%3BAcc:B8NL73]
CADAFLAG00008753	-1.48999	5.30262	1.1083828338424e-15	1.90670308035742e-14	Cytochrome P450%2C putative [Source:UniProtKB/TrEMBL%3BAcc:B8NLE1]
CADAFLAG00006174	-1.48982	2.99731	0.000435356	0.00225902	Camp independent regulatory protein [Source:UniProtKB/TrEMBL%3BAcc:B8NDS4]
CADAFLAG00005117	-1.48982	2.99731	0.000435356	0.00225902	Dipeptidyl peptidase%2C putative [Source:UniProtKB/TrEMBL%3BAcc:B8NA87]
CADAFLAG00000201	-1.48982	2.99731	0.000435356	0.00225902	C6 finger domain protein%2C putative [Source:UniProtKB/TrEMBL%3BAcc:B8MW71]
CADAFLAG00003673	-1.48878	6.61962	1.87697318026515e-34	6.59895614601093e-33	Putative uncharacterized protein [Source:UniProtKB/TrEMBL%3BAcc:B8N4S9]
CADAFLAG00004672	-1.48765	5.78501	1.07369881458747e-20	2.35413345547459e-19	Alcohol dehydrogenase%2C putative [Source:UniProtKB/TrEMBL%3BAcc:B8N8Z2]
CADAFLAG00003978	-1.48511	6.08263	6.3282836534773e-25	1.62713800804441e-23	Putative uncharacterized protein [Source:UniProtKB/TrEMBL%3BAcc:B8N555]
CADAFLAG00006112	-1.47589	3.90466	1.38506403226748e-06	1.11127659115858e-05	Mitochondrial GTPase (Mss1)%2C putative [Source:UniProtKB/TrEMBL%3BAcc:B8ND32]
CADAFLAG00004119	-1.47588	6.39831	1.12541618082194e-29	3.52503733104722e-28	Glutamate synthase Glt1%2C putative [Source:UniProtKB/TrEMBL%3BAcc:B8N5A6]
CADAFLAG00008909	-1.47252	9.73958	2.44599448788036e-159	4.9993639880253e-157	Calcium/calmodulin-dependent protein kinase%2C putative [Source:UniProtKB/TrEMBL%3BAcc:B8NLK8]
CADAFLAG00006115	-1.46806	6.12304	5.66261503422026e-25	1.46221573228398e-23	NAD-dependent formate dehydrogenase AciA/Fdh [Source:UniProtKB/TrEMBL%3BAcc:B8ND35]
CADAFLAG00003132	-1.46577	7.79386	1.19621978393915e-64	7.28546180531426e-63	Putative uncharacterized protein [Source:UniProtKB/TrEMBL%3BAcc:B8N2I4]
CADAFLAG00005014	-1.46435	6.36179	1.1905527581497e-28	3.60725520365007e-27	L-lactate dehydrogenase [Source:UniProtKB/TrEMBL%3BAcc:B8N9Y4]
CADAFLAG00013311	-1.46399	4.24172	6.98202172163329e-08	6.47663076470583e-07	C6 transcription factor (Ctf1B)%2C putative [Source:UniProtKB/TrEMBL%3BAcc:B8NYN1]
CADAFLAG00006828	-1.46399	4.24172	6.98202172163329e-08	6.47663076470583e-07	RNA binding protein [Source:UniProtKB/TrEMBL%3BAcc:B8NEM1]
CADAFLAG00002147	-1.4608	8.97155	1.29745504299518e-111	1.61299075912153e-109	Phosphatidyl synthase [Source:UniProtKB/TrEMBL%3BAcc:B8N0Z7]
CADAFLAG00008931	-1.45731	3.86182	3.03215032164241e-06	2.32304324832819e-05	BZIP transcription factor%2C putative [Source:UniProtKB/TrEMBL%3BAcc:B8NLN0]
CADAFLAG00003887	-1.4573	7.58573	4.92683415179092e-57	2.72535289158013e-55	Putative uncharacterized protein [Source:UniProtKB/TrEMBL%3BAcc:B8N769]
CADAFLAG00012742	-1.45291	3.75679	8.68498378224753e-06	6.19350794974116e-05	Putative uncharacterized protein [Source:UniProtKB/TrEMBL%3BAcc:B8NWY3]
CADAFLAG00001746	-1.44838	3.14689	0.000329539	0.00176227	Flavohemoprotein B5/b5r%2C putative [Source:UniProtKB/TrEMBL%3BAcc:B8N2T6]
CADAFLAG00004211	-1.44777	3.64356	1.69375707620305e-05	0.000114747	2-hydroxyhepta-2%2C4-diene-1%2C7-dioate isomerase%2C putative [Source:UniProtKB/TrEMBL%3BAcc:B8N7N1]
CADAFLAG00007053	-1.44684	6.79948	2.05235995490199e-36	7.68615176899475e-35	Aromatic ring-opening dioxygenase LigB subunit%2C putative [Source:UniProtKB/TrEMBL%3BAcc:B8NG13]
CADAFLAG00008338	-1.44402	4.48713	4.74585989335442e-09	4.95072010847413e-08	SIR2 family histone deacetylase (Hst4)%2C putative [Source:UniProtKB/TrEMBL%3BAcc:B8NJV4]
CADAFLAG00006855	-1.44218	8.23915	1.94390801225603e-78	1.45599917514258e-76	Non-classical export protein Nce102%2C putative [Source:UniProtKB/TrEMBL%3BAcc:B8NEP8]
CADAFLAG00008581	-1.44051	6.20949	3.04349504951082e-25	7.96128130196332e-24	Malic enzyme [Source:UniProtKB/TrEMBL%3BAcc:B8NJ40]
CADAFLAG00010350	-1.43992	7.46822	3.04410617352156e-52	1.56207984453176e-50	HHE domain protein [Source:UniProtKB/TrEMBL%3BAcc:B8NPY1]
CADAFLAG00011471	-1.43934	2.97071	0.000657186	0.00327751	Sugar transporter%2C putative [Source:UniProtKB/TrEMBL%3BAcc:B8NU61]
CADAFLAG00001111	-1.43934	2.97071	0.000657186	0.00327751	TIM barrel metal-dependent hydrolase%2C putative [Source:UniProtKB/TrEMBL%3BAcc:B8MZ42]
CADAFLAG00003300	-1.43612	5.51254	1.62607306235621e-16	2.93545135613077e-15	Putative uncharacterized protein [Source:UniProtKB/TrEMBL%3BAcc:B8N5S2]
CADAFLAG00003336	-1.43588	4.43925	1.15750621449778e-08	1.15453824984523e-07	Formate/nitrite transporter family protein%2C putative [Source:UniProtKB/TrEMBL%3BAcc:B8N5V8]
CADAFLAG00013839	-1.43579	4.80693	8.4027633003788e-11	1.0297654739763e-09	28s_rRNA [Source:RNAMMER%3BAcc:28s_rRNA]
CADAFLAG00011908	-1.43367	5.30752	2.23333747952761e-14	3.55225888276034e-13	NmrA-like family protein [Source:UniProtKB/TrEMBL%3BAcc:B8NU00]
CADAFLAG00007369	-1.43063	4.54247	3.67715847917408e-09	3.89313907817034e-08	F-box and WD repeat-containing protein [Source:UniProtKB/TrEMBL%3BAcc:B8NGF1]
CADAFLAG00001092	-1.42764	4.29624	7.85310214207994e-08	7.25119132705528e-07	Thioredoxin [Source:UniProtKB/TrEMBL%3BAcc:B8MZ23]
CADAFLAG00012672	-1.42618	3.02324	0.000849127	0.00413889	Putative uncharacterized protein [Source:UniProtKB/TrEMBL%3BAcc:B8NWR3]
CADAFLAG00007183	-1.42507	4.91604	1.66418746224144e-11	2.16956071428859e-10	Nucleoside transporter%2C putative [Source:UniProtKB/TrEMBL%3BAcc:B8NH80]
CADAFLAG00011197	-1.42469	3.42615	8.39002451401018e-05	0.000510471	Putative uncharacterized protein [Source:UniProtKB/TrEMBL%3BAcc:B8NT13]
CADAFLAG00005930	-1.42469	3.42615	8.39002451401018e-05	0.000510471	Putative uncharacterized protein [Source:UniProtKB/TrEMBL%3BAcc:B8NBM8]
CADAFLAG00001112	-1.4242	3.59214	2.88212903490829e-05	0.000189095	MFS quinate transporter%2C putative [Source:UniProtKB/TrEMBL%3BAcc:B8MZ43]
CADAFLAG00000161	-1.42345	9.55307	4.51835143118143e-140	7.78382855837384e-138	Putative uncharacterized protein [Source:UniProtKB/TrEMBL%3BAcc:B8MW31]
CADAFLAG00006594	-1.42123	5.72892	1.87357731519419e-18	3.73445766015318e-17	Sensor histidine kinase%2C putative [Source:UniProtKB/TrEMBL%3BAcc:B8NE76]
CADAFLAG00012972	-1.42109	5.99356	1.04274939123654e-21	2.35919604294961e-20	Ankyrin repeat-containing protein%2C putative [Source:UniProtKB/TrEMBL%3BAcc:B8NXP2]
CADAFLAG00000156	-1.41273	2.83026	0.00171506	0.00773735	Rho GTPase activator (Bem2)%2C putative [Source:UniProtKB/TrEMBL%3BAcc:B8MW26]
CADAFLAG00006475	-1.41135	4.05132	1.18953326037244e-06	9.62723596431628e-06	P-type ATPase%2C putative [Source:UniProtKB/TrEMBL%3BAcc:B8NF02]
CADAFLAG00002432	-1.41084	5.15478	6.73157366639705e-13	9.73333895000984e-12	RAB-33%2C putative [Source:UniProtKB/TrEMBL%3BAcc:B8N1J2]
CADAFLAG00003595	-1.40959	3.8026	7.55118038826702e-06	5.44289804555362e-05	Probable beta-galactosidase A [Source:UniProtKB/Swiss-Prot%3BAcc:B8N6V7]
CADAFLAG00009850	-1.40843	3.66018	3.18063105400312e-05	0.000207887	C2H2 transcription factor Crz1%2C putative [Source:UniProtKB/TrEMBL%3BAcc:B8NNI1]
CADAFLAG00003660	-1.40513	3.32495	0.000211999	0.00117486	Putative uncharacterized protein [Source:UniProtKB/TrEMBL%3BAcc:B8N4R6]
CADAFLAG00010911	-1.40294	3.83241	9.58931586225699e-06	6.78624178303739e-05	FAD/FMN-containing isoamyl alcohol oxidase MreA [Source:UniProtKB/TrEMBL%3BAcc:B8NRL4]
CADAFLAG00004299	-1.40294	3.83241	9.58931586225699e-06	6.78624178303739e-05	Protein kinase%2C putative [Source:UniProtKB/TrEMBL%3BAcc:B8N7W9]
CADAFLAG00011703	-1.40151	4.82176	1.55904409526904e-10	1.87256103036348e-09	Putative uncharacterized protein [Source:UniProtKB/TrEMBL%3BAcc:B8NTN5]
CADAFLAG00008771	-1.40027	7.10172	2.05036111274163e-40	8.67554549422852e-39	Phospholipid-translocating P-type ATPase domain-containing protein [Source:UniProtKB/TrEMBL%3BAcc:B8NLF9]
CADAFLAG00001052	-1.39958	5.45995	2.56264022157699e-15	4.34639640393768e-14	Fatty acid elongase (Gig30)%2C putative [Source:UniProtKB/TrEMBL%3BAcc:B8MYY3]
CADAFLAG00008969	-1.39933	2.88804	0.00218196	0.0095455	PP-loop family protein [Source:UniProtKB/TrEMBL%3BAcc:B8NLR8]
CADAFLAG00011767	-1.39883	3.53883	6.26541353246677e-05	0.000388256	C6 transcription factor%2C putative [Source:UniProtKB/TrEMBL%3BAcc:B8NUH7]
CADAFLAG00009149	-1.3986	3.98635	2.92094759973365e-06	2.24069383620789e-05	Mitochondrial distribution and morphology protein 10 [Source:UniProtKB/Swiss-Prot%3BAcc:B8NM08]
CADAFLAG00005785	-1.39523	7.95368	1.00269011259742e-63	6.04572003390616e-62	Putative uncharacterized protein [Source:UniProtKB/TrEMBL%3BAcc:B8NB83]
CADAFLAG00009542	-1.39326	4.54228	9.91828546909224e-09	1.00171360529132e-07	Putative uncharacterized protein [Source:UniProtKB/TrEMBL%3BAcc:B8NN50]
CADAFLAG00006695	-1.39266	4.71305	1.45974078490605e-09	1.59882053816368e-08	Putative uncharacterized protein [Source:UniProtKB/TrEMBL%3BAcc:B8NF42]
CADAFLAG00008955	-1.3892	4.88032	1.51997296956891e-10	1.83110429970345e-09	Protein tyrosine phosphatase Pps1%2C putative [Source:UniProtKB/TrEMBL%3BAcc:B8NLQ4]
CADAFLAG00002131	-1.38564	5.32842	5.18222811479305e-14	8.01185754311402e-13	Vacuolar protein sorting-associated protein vps13 [Source:UniProtKB/TrEMBL%3BAcc:B8N0Y1]
CADAFLAG00004172	-1.38375	3.60935	5.39993016960432e-05	0.000338978	Dynamin%2C putative [Source:UniProtKB/TrEMBL%3BAcc:B8N7J2]
CADAFLAG00001559	-1.38231	4.06386	2.18747474888539e-06	1.70736297713974e-05	BZIP transcription factor%2C putative [Source:UniProtKB/TrEMBL%3BAcc:B8MW91]
CADAFLAG00009950	-1.37913	3.44545	0.000156354	0.000895285	MFS multidrug transporter%2C putative [Source:UniProtKB/TrEMBL%3BAcc:B8NPA9]
CADAFLAG00000740	-1.37726	4.0888	1.03409564554671e-06	8.43148031754414e-06	Cytochrome b561%2C putative [Source:UniProtKB/TrEMBL%3BAcc:B8MY21]
CADAFLAG00012979	-1.37512	6.80567	6.17182054618803e-33	2.06738844351337e-31	Putative uncharacterized protein [Source:UniProtKB/TrEMBL%3BAcc:B8NXP9]
CADAFLAG00013328	-1.37318	3.26062	0.000363424	0.00192385	Cytoplasmic protein required for cell viability%2C putative [Source:UniProtKB/TrEMBL%3BAcc:B8NYP8]
CADAFLAG00009250	-1.36889	5.82942	2.38446374780753e-18	4.71381120242804e-17	Putative uncharacterized protein [Source:UniProtKB/TrEMBL%3BAcc:B8NKY2]
CADAFLAG00004088	-1.3677	4.13744	1.12889147876526e-06	9.14872469249343e-06	Glutathione-S-transferase theta%2C GST%2C putative [Source:UniProtKB/TrEMBL%3BAcc:B8N575]
CADAFLAG00008643	-1.36666	7.16177	5.14951247707198e-40	2.14871871837408e-38	2%2C3-diketo-5-methylthio-1-phosphopentane phosphatase%2C putative [Source:UniProtKB/TrEMBL%3BAcc:B8NK83]
CADAFLAG00005907	-1.35849	4.05113	3.16760680686263e-06	2.42066986590345e-05	M protein%2C serotype 2.1%2C putative [Source:UniProtKB/TrEMBL%3BAcc:B8NBK5]
CADAFLAG00005982	-1.35812	5.24105	1.31094560647455e-12	1.86423267316941e-11	Ubiquitin C-terminal hydrolase%2C putative [Source:UniProtKB/TrEMBL%3BAcc:B8NBT0]
CADAFLAG00007706	-1.35775	3.74087	3.42930140761356e-05	0.000222812	Putative uncharacterized protein [Source:UniProtKB/TrEMBL%3BAcc:B8NGW1]
CADAFLAG00012903	-1.3565	3.34565	0.000388488	0.00204219	C6 transcription factor%2C putative [Source:UniProtKB/TrEMBL%3BAcc:B8NXH3]
CADAFLAG00003738	-1.35551	3.09854	0.000728952	0.00360707	Avl9 protein%2C putative [Source:UniProtKB/TrEMBL%3BAcc:B8N689]
CADAFLAG00009390	-1.35452	4.20746	8.43109350571372e-07	6.93996973279193e-06	Putative uncharacterized protein [Source:UniProtKB/TrEMBL%3BAcc:B8NMY7]
CADAFLAG00007168	-1.35302	5.6997	1.11948461188629e-16	2.05165120588704e-15	Actin cytoskeleton organization protein (Cro1)%2C putative [Source:UniProtKB/TrEMBL%3BAcc:B8NH65]
CADAFLAG00001155	-1.35251	5.33341	2.37172739083296e-13	3.52659193662819e-12	Importin beta-1 subunit [Source:UniProtKB/TrEMBL%3BAcc:B8MZ86]
CADAFLAG00003671	-1.35097	10.0227	3.62012216996187e-146	6.41986077170149e-144	Putative uncharacterized protein [Source:UniProtKB/TrEMBL%3BAcc:B8N4S7]
CADAFLAG00005389	-1.34648	3.1467	0.000916431	0.0044205	MFS aflatoxin efflux pump%2C putative [Source:UniProtKB/TrEMBL%3BAcc:B8NC87]
CADAFLAG00006724	-1.345	4.12534	2.3521667825336e-06	1.82410155823618e-05	Alcohol dehydrogenase%2C putative [Source:UniProtKB/TrEMBL%3BAcc:B8NF71]
CADAFLAG00012113	-1.34441	3.62637	6.76341287490948e-05	0.000418042	DNA helicase%2C putative [Source:UniProtKB/TrEMBL%3BAcc:B8NV83]
CADAFLAG00001113	-1.34409	6.22533	1.61337813132103e-22	3.7999466573438e-21	C6 transcription factor%2C putative [Source:UniProtKB/TrEMBL%3BAcc:B8MZ44]
CADAFLAG00008787	-1.3423	6.39598	7.98525394703121e-25	2.03581770290168e-23	Efflux pump antibiotic resistance protein%2C putative [Source:UniProtKB/TrEMBL%3BAcc:B8NLH5]
CADAFLAG00007230	-1.3403	4.82139	1.05618403441455e-09	1.1776160229078e-08	F-box domain protein [Source:UniProtKB/TrEMBL%3BAcc:B8NFS2]
CADAFLAG00011133	-1.33497	3.4645	0.000156354	0.000895285	Histone acetyltransferase (Gcn5)%2C putative [Source:UniProtKB/TrEMBL%3BAcc:B8NSU9]
CADAFLAG00002356	-1.33497	3.4645	0.000156354	0.000895285	RNA polymerase III transcription factor TFIIIC subunit Tfc4 [Source:UniProtKB/TrEMBL%3BAcc:B8N1B6]
CADAFLAG00005877	-1.33337	5.61505	2.88665588614716e-15	4.86341275114361e-14	Cytochrome P450%2C putative [Source:UniProtKB/TrEMBL%3BAcc:B8NBH5]
CADAFLAG00010056	-1.32906	4.21871	8.43109350571372e-07	6.93996973279193e-06	Dienelactone hydrolase [Source:UniProtKB/TrEMBL%3BAcc:B8NPC6]
CADAFLAG00007129	-1.32857	3.50204	0.00019465	0.00108923	OTU-like cysteine protease [Source:UniProtKB/TrEMBL%3BAcc:B8NH26]
CADAFLAG00003406	-1.32764	4.48656	8.83519276417864e-08	8.12689470200078e-07	Calcium dependent mitochondrial carrier protein%2C putative [Source:UniProtKB/TrEMBL%3BAcc:B8N6K8]
CADAFLAG00003969	-1.32664	7.46192	1.09576447823406e-44	5.06276775594809e-43	Ubiquitin conjugating enzyme (UbcB)%2C putative [Source:UniProtKB/TrEMBL%3BAcc:B8N546]
CADAFLAG00007455	-1.32624	4.8138	2.14952164176439e-09	2.32267755179541e-08	DUF726 domain protein [Source:UniProtKB/TrEMBL%3BAcc:B8NHH2]
CADAFLAG00003423	-1.32539	4.24115	1.04539116992464e-06	8.51206760170238e-06	Pyruvate formate lyase activating enzyme%2C putative [Source:UniProtKB/TrEMBL%3BAcc:B8N6M5]
CADAFLAG00000386	-1.32338	2.97051	0.00185639	0.00826363	Putative uncharacterized protein [Source:UniProtKB/TrEMBL%3BAcc:B8MX17]
CADAFLAG00010818	-1.32251	3.53864	0.00016604	0.000944918	Putative uncharacterized protein [Source:UniProtKB/TrEMBL%3BAcc:B8NSG3]
CADAFLAG00013818	-1.32212	18.1455	1.54851847247025e-241	6.22452808650624e-239	28s_rRNA [Source:RNAMMER%3BAcc:28s_rRNA]
CADAFLAG00007471	-1.31442	4.16097	2.02473391569314e-06	1.59063624034812e-05	Mitochondrial dicarboxylate carrier%2C putative [Source:UniProtKB/TrEMBL%3BAcc:B8NGG6]
CADAFLAG00003696	-1.31111	5.00368	2.42266613143023e-10	2.86420890969776e-09	BZIP transcription factor%2C putative [Source:UniProtKB/TrEMBL%3BAcc:B8N4V2]
CADAFLAG00001264	-1.30946	3.36605	0.000388488	0.00204219	Serine/threonine protein kinase (Kin4)%2C putative [Source:UniProtKB/TrEMBL%3BAcc:B8MZJ5]
CADAFLAG00013001	-1.3092	6.47991	9.27791225189844e-25	2.35046940852192e-23	Putative uncharacterized protein [Source:UniProtKB/TrEMBL%3BAcc:B8NXS1]
CADAFLAG00013443	-1.30611	3.64318	0.00012054	0.000711496	Putative uncharacterized protein [Source:UniProtKB/TrEMBL%3BAcc:B8NZ13]
CADAFLAG00009512	-1.30535	5.0427	1.29162520783247e-10	1.56225761095805e-09	Alcohol dehydrogenase%2C putative [Source:UniProtKB/TrEMBL%3BAcc:B8NML8]
CADAFLAG00004952	-1.30117	6.43314	8.05314049307548e-24	1.95791978237898e-22	ATP dependent RNA helicase (Dbp1)%2C putative [Source:UniProtKB/TrEMBL%3BAcc:B8N9S2]
CADAFLAG00010840	-1.29964	3.90409	2.6450193113965e-05	0.000174774	SET and WW domain protein [Source:UniProtKB/TrEMBL%3BAcc:B8NSI5]
CADAFLAG00002188	-1.29833	5.61468	9.81870389837091e-15	1.59789136721262e-13	Thermoresistant gluconokinase family protein [Source:UniProtKB/TrEMBL%3BAcc:B8N138]
CADAFLAG00013002	-1.29775	7.13204	1.31484344180212e-35	4.80475668627022e-34	Putative uncharacterized protein [Source:UniProtKB/TrEMBL%3BAcc:B8NXS2]
CADAFLAG00001733	-1.29699	5.34863	1.78191836289657e-12	2.50153126171941e-11	Molybdenum cofactor biosynthesis protein (MoeA)%2C putative [Source:UniProtKB/TrEMBL%3BAcc:B8N2S3]
CADAFLAG00000664	-1.29344	7.25167	7.200189179336e-38	2.79186756635411e-36	Putative uncharacterized protein [Source:UniProtKB/TrEMBL%3BAcc:B8MXU5]
CADAFLAG00011636	-1.29238	3.1701	0.00163799	0.00740626	Oligopeptide transporter%2C putative [Source:UniProtKB/TrEMBL%3BAcc:B8NUD6]
CADAFLAG00000287	-1.29238	3.1701	0.00163799	0.00740626	COMPASS complex subunit Sdc1%2C putative [Source:UniProtKB/TrEMBL%3BAcc:B8MWP7]
CADAFLAG00000693	-1.28921	4.62106	6.00662178628035e-08	5.60199939062295e-07	Putative uncharacterized protein [Source:UniProtKB/TrEMBL%3BAcc:B8MXX4]
CADAFLAG00008181	-1.28594	6.43535	1.85043971157259e-23	4.45398253130817e-22	Arrestin domain protein [Source:UniProtKB/TrEMBL%3BAcc:B8NIH0]
CADAFLAG00011108	-1.28593	3.21597	0.00113348	0.00536658	Putative uncharacterized protein [Source:UniProtKB/TrEMBL%3BAcc:B8NRX5]
CADAFLAG00004256	-1.2832	4.79082	8.71392390963832e-09	8.8751020630345e-08	NRPS-like enzyme%2C putative [Source:UniProtKB/TrEMBL%3BAcc:B8N7S6]
CADAFLAG00002306	-1.28309	5.37433	1.89627884705539e-12	2.6589798391443e-11	Alcohol dehydrogenase%2C zinc-containing%2C putative [Source:UniProtKB/TrEMBL%3BAcc:B8N3M8]
CADAFLAG00009040	-1.28207	3.5565	0.00016604	0.000944918	Stress response protein Rds1%2C putative [Source:UniProtKB/TrEMBL%3BAcc:B8NKV1]
CADAFLAG00005588	-1.27989	3.26043	0.000959757	0.0046092	Putative uncharacterized protein [Source:UniProtKB/TrEMBL%3BAcc:B8NAN6]
CADAFLAG00013560	-1.2796	3.83203	3.6267420069369e-05	0.000234629	U2 spliceosomal RNA [Source:RFAM%3BAcc:RF00004]
CADAFLAG00004675	-1.27362	6.28329	4.08172928238661e-21	9.08147111001846e-20	UV-endonuclease UVE-1 [Source:UniProtKB/TrEMBL%3BAcc:B8N8Z5]
CADAFLAG00010770	-1.26852	5.22906	3.14701445869806e-11	3.99472077446736e-10	AMP-binding enzyme%2C putative [Source:UniProtKB/TrEMBL%3BAcc:B8NRE0]
CADAFLAG00010352	-1.26553	6.10461	9.3313668235655e-19	1.89439314015785e-17	NAD binding Rossmann fold oxidoreductase%2C putative [Source:UniProtKB/TrEMBL%3BAcc:B8NPY3]
CADAFLAG00007383	-1.26422	4.53254	3.23771137275652e-07	2.80082937188457e-06	Stress activated MAP kinase interacting protein%2C putative [Source:UniProtKB/TrEMBL%3BAcc:B8NHA0]
CADAFLAG00008932	-1.2639	3.38617	0.000686886	0.00341433	Glycosyl hydrolase%2C putative [Source:UniProtKB/TrEMBL%3BAcc:B8NLN1]
CADAFLAG00008329	-1.26134	4.38899	6.98927740021396e-07	5.83682106434765e-06	Putative uncharacterized protein [Source:UniProtKB/TrEMBL%3BAcc:B8NJU5]
CADAFLAG00000162	-1.25984	4.85779	9.53197235783926e-09	9.64312539120668e-08	Alcohol dehydrogenase%2C zinc-containing [Source:UniProtKB/TrEMBL%3BAcc:B8MW32]
CADAFLAG00003473	-1.25959	5.30603	1.54448635892801e-11	2.02225418049e-10	ATP-binding cassette transporter%2C putative [Source:UniProtKB/TrEMBL%3BAcc:B8N604]
CADAFLAG00005641	-1.25682	4.42865	1.02261490841142e-06	8.3548192280036e-06	CUE domain protein%2C putative [Source:UniProtKB/TrEMBL%3BAcc:B8NAT9]
CADAFLAG00003358	-1.25682	4.42865	1.02261490841142e-06	8.3548192280036e-06	Urease accessory protein UreD [Source:UniProtKB/TrEMBL%3BAcc:B8N5Y0]
CADAFLAG00005471	-1.25675	8.58576	8.14928791532097e-71	5.49007055703104e-69	Dienelactone hydrolase [Source:UniProtKB/TrEMBL%3BAcc:B8NCQ9]
CADAFLAG00004739	-1.25608	4.60363	1.20007785461574e-07	1.08483799466351e-06	Sodium P-type ATPase%2C putative [Source:UniProtKB/TrEMBL%3BAcc:B8N959]
CADAFLAG00004284	-1.25601	6.8337	3.32387020096793e-28	9.75244543880105e-27	Translation initiation factor eIF-2B subunit family protein [Source:UniProtKB/TrEMBL%3BAcc:B8N7V4]
CADAFLAG00003143	-1.25502	4.90085	4.16775846139205e-09	4.38943225204601e-08	DnaJ chaperone (Caj1)%2C putative [Source:UniProtKB/TrEMBL%3BAcc:B8N2J5]
CADAFLAG00012539	-1.25047	5.28978	2.48594068888908e-11	3.19594443148331e-10	Glycogen branching enzyme GbeA%2C putative [Source:UniProtKB/TrEMBL%3BAcc:B8NWD0]
CADAFLAG00000872	-1.24782	4.10064	1.19309063468475e-05	8.30206576091365e-05	Putative uncharacterized protein [Source:UniProtKB/TrEMBL%3BAcc:B8MYF3]
CADAFLAG00013809	-1.2473	3.84662	6.31280940782855e-05	0.000390791	18s_rRNA [Source:RNAMMER%3BAcc:18s_rRNA]
CADAFLAG00007351	-1.24654	5.84288	1.79266124373317e-15	3.05334773138112e-14	Transcriptional corepressor Cyc8%2C putative [Source:UniProtKB/TrEMBL%3BAcc:B8NGD3]
CADAFLAG00004341	-1.24473	6.29653	3.04845044067608e-20	6.52953176982465e-19	Ubiquitin carboxyl-terminal hydrolase [Source:UniProtKB/TrEMBL%3BAcc:B8N811]
CADAFLAG00004387	-1.23998	6.49782	9.76085827844614e-23	2.31705098385398e-21	Ubiquitin-like activating enzyme (UbaB)%2C putative [Source:UniProtKB/TrEMBL%3BAcc:B8N857]
CADAFLAG00011231	-1.23942	8.10378	6.58372073080868e-55	3.51296850853194e-53	Isocitrate lyase [Source:UniProtKB/TrEMBL%3BAcc:B8NS09]
CADAFLAG00013006	-1.23578	4.21834	7.37869981168517e-06	5.32493961873797e-05	TPR domain protein [Source:UniProtKB/TrEMBL%3BAcc:B8NXS6]
CADAFLAG00005527	-1.23575	3.959	5.46601002196067e-05	0.000342932	Hydroxyisocaproate dehydrogenase%2C putative [Source:UniProtKB/TrEMBL%3BAcc:B8NCW5]
CADAFLAG00008696	-1.2356	3.23828	0.00197799	0.00872763	Putative uncharacterized protein [Source:UniProtKB/TrEMBL%3BAcc:B8NKD6]
CADAFLAG00001132	-1.2336	4.24077	6.28491681194663e-06	4.57115873554068e-05	SacI domain protein [Source:UniProtKB/TrEMBL%3BAcc:B8MZ63]
CADAFLAG00012959	-1.23244	8.38163	4.1122067868187e-62	2.39560877498776e-60	CFEM domain protein [Source:UniProtKB/TrEMBL%3BAcc:B8NXM9]
CADAFLAG00001879	-1.23243	3.67622	0.000208842	0.0011611	Heat shock transcription factor Hsf1%2C putative [Source:UniProtKB/TrEMBL%3BAcc:B8N2X9]
CADAFLAG00010535	-1.23073	7.68563	9.44749077555046e-44	4.31542769933193e-42	Putative uncharacterized protein [Source:UniProtKB/TrEMBL%3BAcc:B8NQ78]
CADAFLAG00013486	-1.23016	16.081	1.68388904992115e-208	5.34368896131555e-206	Putative uncharacterized protein [Source:UniProtKB/TrEMBL%3BAcc:B8NZ54]
CADAFLAG00003923	-1.22719	6.6832	7.0470093604752e-25	1.80042131097395e-23	Stomatin family protein [Source:UniProtKB/TrEMBL%3BAcc:B8N500]
CADAFLAG00000821	-1.2244	6.21482	7.4283450399142e-19	1.51827818366653e-17	6-phosphogluconolactonase%2C putative [Source:UniProtKB/TrEMBL%3BAcc:B8MYA2]
CADAFLAG00010899	-1.21897	5.51506	2.08750894987504e-12	2.91357296603508e-11	Sodium P-type ATPase%2C putative [Source:UniProtKB/TrEMBL%3BAcc:B8NRK2]
CADAFLAG00010826	-1.216	4.85021	1.86668232656552e-08	1.81828127431774e-07	Mitochondrial NADH kinase POS5%2C putative [Source:UniProtKB/TrEMBL%3BAcc:B8NSH1]
CADAFLAG00009841	-1.21571	3.86106	0.000107266	0.000637202	Fe-containing alcohol dehydrogenase%2C putative [Source:UniProtKB/TrEMBL%3BAcc:B8NNH2]
CADAFLAG00002279	-1.21332	3.88969	7.60069617424436e-05	0.000465499	Dedicator of cytokinesis domain protein%2C putative [Source:UniProtKB/TrEMBL%3BAcc:B8N3K1]
CADAFLAG00000747	-1.20305	6.19122	5.3668010500346e-18	1.04216189794472e-16	Sensor histidine kinase/response regulator%2C putative [Source:UniProtKB/TrEMBL%3BAcc:B8MY28]
CADAFLAG00002374	-1.20081	4.05056	2.79503784281696e-05	0.000183881	PHD finger and BAH domain protein (Snt2)%2C putative [Source:UniProtKB/TrEMBL%3BAcc:B8N1D4]
CADAFLAG00009042	-1.19878	4.39872	3.92483746521278e-06	2.93718777768693e-05	Adenylate-forming enzyme AfeA [Source:UniProtKB/TrEMBL%3BAcc:B8NKV3]
CADAFLAG00004417	-1.19722	4.10045	3.94697927573829e-05	0.00025412	Small oligopeptide transporter%2C OPT family [Source:UniProtKB/TrEMBL%3BAcc:B8N887]
CADAFLAG00001142	-1.19696	3.69246	0.000352268	0.00187384	Protein phosphatase 2C%2C putative [Source:UniProtKB/TrEMBL%3BAcc:B8MZ73]
CADAFLAG00000843	-1.19427	7.48838	4.42495160117693e-37	1.67800287291172e-35	Mitochondrial integral membrane protein [Source:UniProtKB/TrEMBL%3BAcc:B8MYC4]
CADAFLAG00006295	-1.19254	3.75602	0.000211289	0.00117254	NADPH-dependent FMN/FAD containing oxidoreductase%2C putative [Source:UniProtKB/TrEMBL%3BAcc:B8NDC5]
CADAFLAG00003771	-1.19214	4.49527	1.7384349700599e-06	1.37647979671388e-05	Exocyst complex component Sec5%2C putative [Source:UniProtKB/TrEMBL%3BAcc:B8N6C2]
CADAFLAG00003995	-1.19173	6.27366	1.43073015774633e-18	2.87074458773094e-17	Prostaglandin G/H synthase 2/cyclooxygenase 2%2C pgh2/cox2%2C putative [Source:UniProtKB/TrEMBL%3BAcc:B8N788]
CADAFLAG00003764	-1.18791	5.82722	2.67930845618438e-14	4.24012869726081e-13	Nitrate transporter CrnA [Source:UniProtKB/TrEMBL%3BAcc:B8N6B5]
CADAFLAG00010034	-1.18717	4.83531	8.28362111749266e-08	7.62535779052244e-07	RNA binding protein Jsn1%2C putative [Source:UniProtKB/TrEMBL%3BAcc:B8NNS5]
CADAFLAG00007488	-1.18633	4.5858	7.73653616304959e-07	6.42969604343315e-06	GATA transcription factor (AreB)%2C putative [Source:UniProtKB/TrEMBL%3BAcc:B8NGI3]
CADAFLAG00008973	-1.18493	6.10032	1.33111506664335e-16	2.4101976859838e-15	Protein kinase%2C putative [Source:UniProtKB/TrEMBL%3BAcc:B8NLS2]
CADAFLAG00007282	-1.18362	4.89329	4.38253935941985e-08	4.14177446200972e-07	Developmental regulator FlbA [Source:UniProtKB/TrEMBL%3BAcc:B8NFX4]
CADAFLAG00012571	-1.18305	3.90371	0.000127414	0.000743698	Aminobutyrate aminotransferase%2C putative [Source:UniProtKB/TrEMBL%3BAcc:B8NWG2]
CADAFLAG00006500	-1.18305	3.90371	0.000127414	0.000743698	Putative uncharacterized protein [Source:UniProtKB/TrEMBL%3BAcc:B8NF27]
CADAFLAG00002493	-1.18163	3.34527	0.00197699	0.0087264	Putative uncharacterized protein [Source:UniProtKB/TrEMBL%3BAcc:B8N3N4]
CADAFLAG00003217	-1.17977	3.95881	7.68526931593489e-05	0.000469963	Cellulase family protein [Source:UniProtKB/TrEMBL%3BAcc:B8N5I9]
CADAFLAG00011020	-1.17689	3.42558	0.00117453	0.00553052	Sulfate transporter family protein [Source:UniProtKB/TrEMBL%3BAcc:B8NSS7]
CADAFLAG00005501	-1.1766	5.01587	1.25005511415885e-08	1.24273822107515e-07	Protein kinase Yak1%2C putative [Source:UniProtKB/TrEMBL%3BAcc:B8NCT9]
CADAFLAG00010558	-1.17421	6.6588	1.92981032701744e-22	4.52754527889169e-21	Phosphoribosylformylglycinamidine synthase [Source:UniProtKB/TrEMBL%3BAcc:B8NQA1]
CADAFLAG00003031	-1.17391	5.94592	5.73227286392786e-15	9.49525803105852e-14	Conserved threonine rich protein [Source:UniProtKB/TrEMBL%3BAcc:B8N4F3]
CADAFLAG00009514	-1.17373	8.23217	1.29088309010533e-52	6.6810125251417e-51	Putative uncharacterized protein [Source:UniProtKB/TrEMBL%3BAcc:B8NMM0]
CADAFLAG00003736	-1.17259	4.08804	5.49537999771478e-05	0.000344075	Putative uncharacterized protein [Source:UniProtKB/TrEMBL%3BAcc:B8N687]
CADAFLAG00002104	-1.1714	7.36268	2.38037991885897e-33	8.0859158990198e-32	Proteasome activator subunit 4%2C putative [Source:UniProtKB/TrEMBL%3BAcc:B8N3B6]
CADAFLAG00013481	-1.17099	5.86406	3.85054316373659e-14	5.99144516277414e-13	STF2-like protein [Source:UniProtKB/TrEMBL%3BAcc:B8NZ51]
CADAFLAG00007088	-1.17003	5.14097	2.61906164537708e-09	2.80989896633471e-08	Nucleoside diphosphatase (Ynd1)%2C putative [Source:UniProtKB/TrEMBL%3BAcc:B8NG48]
CADAFLAG00012706	-1.16711	3.60878	0.000821294	0.00400971	C6 finger domain protein%2C putative [Source:UniProtKB/TrEMBL%3BAcc:B8NWU7]
CADAFLAG00008856	-1.16711	3.60878	0.000821294	0.00400971	C6 finger domain protein%2C putative [Source:UniProtKB/TrEMBL%3BAcc:B8NKK5]
CADAFLAG00005147	-1.16711	3.60878	0.000821294	0.00400971	Putative uncharacterized protein [Source:UniProtKB/TrEMBL%3BAcc:B8NC24]
CADAFLAG00010436	-1.16553	5.23385	8.89329758754923e-10	9.99480667364922e-09	Mitochondrial cytochrome b2%2C putative [Source:UniProtKB/TrEMBL%3BAcc:B8NQY6]
CADAFLAG00001320	-1.16385	3.67603	0.000493991	0.0025414	Putative uncharacterized protein [Source:UniProtKB/TrEMBL%3BAcc:B8MZQ1]
CADAFLAG00001101	-1.16113	6.07484	9.3745853954587e-16	1.62425467361834e-14	Putative uncharacterized protein [Source:UniProtKB/TrEMBL%3BAcc:B8MZ32]
CADAFLAG00006099	-1.16089	3.7403	0.000415679	0.00217264	ABC transporter%2C putative [Source:UniProtKB/TrEMBL%3BAcc:B8ND19]
CADAFLAG00002006	-1.16007	5.94574	1.24200615237155e-14	2.01851107701463e-13	Putative uncharacterized protein [Source:UniProtKB/TrEMBL%3BAcc:B8N0U6]
CADAFLAG00003465	-1.15713	4.83512	1.14379971866611e-07	1.03785408633518e-06	DUF636 domain protein [Source:UniProtKB/TrEMBL%3BAcc:B8N5Z6]
CADAFLAG00008192	-1.15646	6.03299	4.72091187820904e-15	7.85234156404453e-14	Mucin%2C putative [Source:UniProtKB/TrEMBL%3BAcc:B8NII1]
CADAFLAG00000590	-1.15569	3.86087	0.000248033	0.00135894	Putative uncharacterized protein [Source:UniProtKB/TrEMBL%3BAcc:B8MXM1]
CADAFLAG00002350	-1.14917	5.63464	8.32124044954955e-12	1.1100203382867e-10	Putative uncharacterized protein [Source:UniProtKB/TrEMBL%3BAcc:B8N1B0]
CADAFLAG00011316	-1.14517	5.48621	5.82080123220237e-11	7.24386398959013e-10	Putative uncharacterized protein [Source:UniProtKB/TrEMBL%3BAcc:B8NT43]
CADAFLAG00008168	-1.1418	5.26703	1.96896994775311e-09	2.13140113105518e-08	RING finger ubiquitin ligase (Tul1)%2C putative [Source:UniProtKB/TrEMBL%3BAcc:B8NJM3]
CADAFLAG00003834	-1.13962	5.93505	4.14514388174563e-14	6.44153222551167e-13	ThiJ/PfpI family protein [Source:UniProtKB/TrEMBL%3BAcc:B8N716]
CADAFLAG00002739	-1.13889	4.34764	1.23478103877206e-05	8.56744795543859e-05	26S proteasome non-ATPase regulatory subunit Nas2%2C putative [Source:UniProtKB/TrEMBL%3BAcc:B8N441]
CADAFLAG00001643	-1.1387	5.37303	4.23220127245579e-10	4.87916970789143e-09	cAMP-regulated phosphoprotein family protein Igo1%2C putative [Source:UniProtKB/TrEMBL%3BAcc:B8MWH5]
CADAFLAG00002394	-1.13782	4.98256	6.0769755840063e-08	5.65886089324571e-07	Sulfate transporter%2C putative [Source:UniProtKB/TrEMBL%3BAcc:B8N1F4]
CADAFLAG00000624	-1.13644	9.67225	5.84692434883415e-93	5.50844224395242e-91	Fumarate reductase Osm1%2C putative [Source:UniProtKB/TrEMBL%3BAcc:B8MXQ5]
CADAFLAG00004993	-1.13634	3.40582	0.00165742	0.0074857	Cell morphogenesis protein Sog2%2C putative [Source:UniProtKB/TrEMBL%3BAcc:B8N9W3]
CADAFLAG00005768	-1.13527	3.44488	0.00194639	0.00862605	Glycerol dehydrogenase%2C putative [Source:UniProtKB/TrEMBL%3BAcc:B8NB66]
CADAFLAG00005976	-1.13332	3.51998	0.00116597	0.00549878	SET domain protein [Source:UniProtKB/TrEMBL%3BAcc:B8NBS4]
CADAFLAG00002335	-1.13332	3.51998	0.00116597	0.00549878	Probable NAD(P)H-dependent D-xylose reductase xyl1 [Source:UniProtKB/Swiss-Prot%3BAcc:B8N195]
CADAFLAG00001097	-1.12971	4.71155	7.76941996623568e-07	6.45257819372149e-06	Potassium transporter%2C putative [Source:UniProtKB/TrEMBL%3BAcc:B8MZ28]
CADAFLAG00001087	-1.12923	3.69227	0.000803682	0.00393968	Small monomeric GTPase (Gtr2)%2C putative [Source:UniProtKB/TrEMBL%3BAcc:B8MZ18]
CADAFLAG00011125	-1.12902	4.74339	6.61027744474673e-07	5.53180678044419e-06	C6 transcription factor%2C putative [Source:UniProtKB/TrEMBL%3BAcc:B8NSU1]
CADAFLAG00007511	-1.12852	3.7244	0.000579282	0.00292283	Exoenzymes regulatory protein aepA%2C putative [Source:UniProtKB/TrEMBL%3BAcc:B8NGK6]
CADAFLAG00001363	-1.12812	5.81142	7.84950878915305e-13	1.13226347474159e-11	Tubulin-specific chaperone c%2C putative [Source:UniProtKB/TrEMBL%3BAcc:B8MZU4]
CADAFLAG00001995	-1.12729	6.18124	1.04973600127387e-15	1.8109823232277e-14	NAD binding Rossmann fold oxidoreductase%2C putative [Source:UniProtKB/TrEMBL%3BAcc:B8N0T5]
CADAFLAG00011721	-1.12543	3.87516	0.000248033	0.00135894	Putative uncharacterized protein [Source:UniProtKB/TrEMBL%3BAcc:B8NTQ3]
CADAFLAG00005037	-1.12436	3.93133	0.00024345	0.00133748	DnaJ domain protein [Source:UniProtKB/TrEMBL%3BAcc:B8NA07]
CADAFLAG00002484	-1.12282	9.88216	4.70148288928698e-97	4.8046764543993e-95	LEA domain protein [Source:UniProtKB/TrEMBL%3BAcc:B8N1P4]
CADAFLAG00004873	-1.12247	4.03753	0.000125049	0.00073167	Putative uncharacterized protein [Source:UniProtKB/TrEMBL%3BAcc:B8N9J3]
CADAFLAG00003525	-1.12138	5.15254	1.46904832484207e-08	1.44614316320576e-07	Glutathione S-transferase%2C putative [Source:UniProtKB/TrEMBL%3BAcc:B8N656]
CADAFLAG00010716	-1.12122	4.11238	8.8932593598297e-05	0.000537833	Putative uncharacterized protein [Source:UniProtKB/TrEMBL%3BAcc:B8NQH1]
CADAFLAG00003649	-1.12097	7.83709	1.79072362215227e-39	7.29538383768049e-38	C2H2 transcription factor (Rpn4)%2C putative [Source:UniProtKB/TrEMBL%3BAcc:B8N4Q5]
CADAFLAG00013021	-1.11951	9.09021	5.73668965934075e-73	3.95307089154229e-71	Reticulon-like protein [Source:UniProtKB/TrEMBL%3BAcc:B8NXU1]
CADAFLAG00003026	-1.11899	5.31017	1.68693581583861e-09	1.83930913229636e-08	Methionine-R-sulfoxide reductase SelR%2C putative [Source:UniProtKB/TrEMBL%3BAcc:B8N2G6]
CADAFLAG00009237	-1.11627	4.45704	8.76789088562949e-06	6.248935945024e-05	Alcohol dehydrogenase%2C putative [Source:UniProtKB/TrEMBL%3BAcc:B8NMC0]
CADAFLAG00007460	-1.11418	5.69293	1.52834187650694e-11	2.00329072704317e-10	Urease accessory protein UreG%2C putative [Source:UniProtKB/TrEMBL%3BAcc:B8NHH7]
CADAFLAG00005090	-1.11414	4.63715	2.76095496743669e-06	2.12879513761631e-05	pH signal transduction protein PalA%2C putative [Source:UniProtKB/TrEMBL%3BAcc:B8NA60]
CADAFLAG00010665	-1.10951	5.1345	2.33437387941808e-08	2.25924675857966e-07	Putative uncharacterized protein [Source:UniProtKB/TrEMBL%3BAcc:B8NRC5]
CADAFLAG00003403	-1.10294	9.42257	2.47684952382417e-80	1.95217832730691e-78	Putative uncharacterized protein [Source:UniProtKB/TrEMBL%3BAcc:B8N6K5]
CADAFLAG00006003	-1.09793	6.21859	2.5215202707537e-15	4.28267787958012e-14	Glycerol 3-phosphate dehydrogenase (GfdB)%2C putative [Source:UniProtKB/TrEMBL%3BAcc:B8NBV1]
CADAFLAG00002428	-1.09779	5.87044	1.23092898631825e-12	1.75874083483552e-11	C6 transcription factor (Mut3)%2C putative [Source:UniProtKB/TrEMBL%3BAcc:B8N1I8]
CADAFLAG00006017	-1.09768	5.65109	4.33283095084344e-11	5.45972919918715e-10	CorA family metal ion transporter%2C putative [Source:UniProtKB/TrEMBL%3BAcc:B8NBW5]
CADAFLAG00003643	-1.09766	5.60821	9.16324704681555e-11	1.11390721912852e-09	Putative uncharacterized protein [Source:UniProtKB/TrEMBL%3BAcc:B8N4P9]
CADAFLAG00009871	-1.09761	5.51849	4.13051640422761e-10	4.77563732680544e-09	Adenylate cyclase AcyA [Source:UniProtKB/TrEMBL%3BAcc:B8NP30]
CADAFLAG00008125	-1.09751	5.3624	2.2554906572722e-09	2.43064895764481e-08	Carnitine acetyl transferase [Source:UniProtKB/TrEMBL%3BAcc:B8NJI0]
CADAFLAG00003258	-1.09751	5.35206	3.04247592504512e-09	3.24970922764562e-08	Putative uncharacterized protein [Source:UniProtKB/TrEMBL%3BAcc:B8N5N0]
CADAFLAG00006179	-1.09732	5.09165	4.34528837523627e-08	4.10979078564503e-07	ATP-binding cassette transporter%2C putative [Source:UniProtKB/TrEMBL%3BAcc:B8NDS9]
CADAFLAG00010927	-1.09727	5.0412	1.09637954567343e-07	9.98583152664344e-07	Putative uncharacterized protein [Source:UniProtKB/TrEMBL%3BAcc:B8NRN0]
CADAFLAG00006067	-1.09718	4.93475	2.11685572381657e-07	1.86602069981755e-06	DDHD domain protein [Source:UniProtKB/TrEMBL%3BAcc:B8NC15]
CADAFLAG00003016	-1.09703	4.77436	8.93654314823227e-07	7.34099276733876e-06	Peroxisomal biogenesis factor (PEX11)%2C putative [Source:UniProtKB/TrEMBL%3BAcc:B8N2F6]
CADAFLAG00011186	-1.09678	4.54077	8.42862147867927e-06	6.03567377739866e-05	Putative uncharacterized protein [Source:UniProtKB/TrEMBL%3BAcc:B8NT02]
CADAFLAG00004483	-1.09671	4.48543	1.17651778981292e-05	8.20568422634702e-05	Putative uncharacterized protein [Source:UniProtKB/TrEMBL%3BAcc:B8N8F3]
CADAFLAG00002644	-1.09659	4.38823	1.67865329943929e-05	0.000113852	C6 transcription factor%2C putative [Source:UniProtKB/TrEMBL%3BAcc:B8N1W5]
CADAFLAG00002726	-1.09647	4.3055	4.40463210890366e-05	0.000280589	Multispanning membrane protein%2C putative [Source:UniProtKB/TrEMBL%3BAcc:B8N428]
CADAFLAG00008885	-1.09624	4.1483	7.50282791313982e-05	0.000460207	Cell polarity protein%2C putative [Source:UniProtKB/TrEMBL%3BAcc:B8NKN4]
CADAFLAG00012416	-1.09594	3.97198	0.000281953	0.00152538	NRPS-like enzyme%2C putative [Source:UniProtKB/TrEMBL%3BAcc:B8NW97]
CADAFLAG00002448	-1.09584	3.91739	0.000460251	0.00238204	Putative uncharacterized protein [Source:UniProtKB/TrEMBL%3BAcc:B8N1K8]
CADAFLAG00005122	-1.09579	3.88931	0.000399136	0.00209269	Putative uncharacterized protein [Source:UniProtKB/TrEMBL%3BAcc:B8NA92]
CADAFLAG00011843	-1.09555	3.7712	0.000779393	0.00383434	MYB DNA-binding domain protein [Source:UniProtKB/TrEMBL%3BAcc:B8NUQ3]
CADAFLAG00003641	-1.09527	3.64261	0.00132552	0.00616208	Alpha-1%2C2-mannosyltransferase (Alg9)%2C putative [Source:UniProtKB/TrEMBL%3BAcc:B8N4P7]
CADAFLAG00005710	-1.09492	3.50147	0.00162933	0.00737802	Thiamin biosynthesis protein (Thi-4)%2C putative [Source:UniProtKB/TrEMBL%3BAcc:B8NB08]
CADAFLAG00003667	-1.08814	5.49508	5.61590643274888e-10	6.43747297267288e-09	Putative uncharacterized protein [Source:UniProtKB/TrEMBL%3BAcc:B8N4S3]
CADAFLAG00008123	-1.08562	5.18169	2.66123145568819e-08	2.56529097714979e-07	DUF255 domain protein [Source:UniProtKB/TrEMBL%3BAcc:B8NJH8]
CADAFLAG00002118	-1.08109	4.75096	2.24210740692799e-06	1.74661325711529e-05	Rho guanyl nucleotide exchange factor%2C putative [Source:UniProtKB/TrEMBL%3BAcc:B8N3D0]
CADAFLAG00008908	-1.08047	6.60037	1.13924898981845e-18	2.30506771278872e-17	Sugar transporter%2C putative [Source:UniProtKB/TrEMBL%3BAcc:B8NLK7]
CADAFLAG00001116	-1.07585	6.26901	2.88763871781974e-15	4.86341275114361e-14	Extracellular cell wall glucanase Crf1/allergen Asp F9 [Source:UniProtKB/TrEMBL%3BAcc:B8MZ47]
CADAFLAG00002784	-1.07249	4.18336	0.000136663	0.000792696	Putative uncharacterized protein [Source:UniProtKB/TrEMBL%3BAcc:B8N215]
CADAFLAG00007813	-1.07179	5.06646	1.44858705184606e-07	1.30209861666865e-06	AflA / fas-2 / hexA / fatty acid synthase alpha subunit [Source:UniProtKB/TrEMBL%3BAcc:B8NI01]
CADAFLAG00001561	-1.07066	4.08767	0.000167874	0.000954	DNA excision repair protein Rad2 [Source:UniProtKB/TrEMBL%3BAcc:B8MW93]
CADAFLAG00006387	-1.06899	7.46196	1.75159631444755e-29	5.42994857478741e-28	Salicylate hydroxylase [Source:UniProtKB/TrEMBL%3BAcc:B8NE47]
CADAFLAG00006369	-1.06672	8.69864	2.46051703939117e-54	1.30710902986864e-52	Heat shock protein%2C putative [Source:UniProtKB/TrEMBL%3BAcc:B8NE29]
CADAFLAG00008214	-1.06641	4.80468	2.49295693910249e-06	1.92956147167117e-05	Putative uncharacterized protein [Source:UniProtKB/TrEMBL%3BAcc:B8NIK3]
CADAFLAG00002780	-1.06503	9.22349	1.42450916362868e-69	9.38697049409744e-68	Mitochondrial aconitate hydratase%2C putative [Source:UniProtKB/TrEMBL%3BAcc:B8N211]
CADAFLAG00008070	-1.06351	5.23863	2.56087514426863e-08	2.47052746917883e-07	Developmental regulator AflYf / VeA [Source:UniProtKB/TrEMBL%3BAcc:B8NIF0]
CADAFLAG00003421	-1.06343	4.67862	3.67732393369514e-06	2.77675950635127e-05	N-methyltransferase%2C putative [Source:UniProtKB/TrEMBL%3BAcc:B8N6M3]
CADAFLAG00009995	-1.06238	3.72421	0.00127653	0.00595959	Cytochrome B5%2C putative [Source:UniProtKB/TrEMBL%3BAcc:B8NNN6]
CADAFLAG00008275	-1.06231	6.16545	4.21982454577972e-14	6.54914597137164e-13	Putative uncharacterized protein [Source:UniProtKB/TrEMBL%3BAcc:B8NJP1]
CADAFLAG00001448	-1.06153	3.69208	0.00110992	0.00526327	SNF2 family helicase/ATPase%2C putative [Source:UniProtKB/TrEMBL%3BAcc:B8N029]
CADAFLAG00005613	-1.06089	5.53651	1.11673165226978e-09	1.24116746495127e-08	RNA polymerase II transcription elongation factor Rtf1p%2C putative [Source:UniProtKB/TrEMBL%3BAcc:B8NAR1]
CADAFLAG00010543	-1.05889	5.77609	4.02189106589644e-11	5.07853239409897e-10	Histone acetylase complex subunit Paf400%2C putative [Source:UniProtKB/TrEMBL%3BAcc:B8NQ86]
CADAFLAG00007415	-1.05874	3.59118	0.00218314	0.0095455	Diphthamide biosynthesis protein 1 [Source:UniProtKB/TrEMBL%3BAcc:B8NHD2]
CADAFLAG00006016	-1.0574	5.00848	3.1635828564395e-07	2.74063546449741e-06	Phospholipid metabolism enzyme regulator%2C putative [Source:UniProtKB/TrEMBL%3BAcc:B8NBW4]
CADAFLAG00010626	-1.05639	5.68818	1.54715010003145e-10	1.86012792186234e-09	NAP family protein [Source:UniProtKB/TrEMBL%3BAcc:B8NR86]
CADAFLAG00009051	-1.05443	10.5851	1.42700779846482e-103	1.6388844801607e-101	Solid-state culture expressed protein (Aos23)%2C putative [Source:UniProtKB/TrEMBL%3BAcc:B8NKW2]
CADAFLAG00010178	-1.0523	4.84184	2.40913575677575e-06	1.8670802115012e-05	Putative uncharacterized protein [Source:UniProtKB/TrEMBL%3BAcc:B8NPP8]
CADAFLAG00002678	-1.05181	6.52721	5.0176362828068e-17	9.35203646589911e-16	Aureobasidin resistance protein Aur1 [Source:UniProtKB/TrEMBL%3BAcc:B8N3Y0]
CADAFLAG00011065	-1.04925	4.75077	4.66816565789598e-06	3.46634295988717e-05	Transcription factor SipA3%2C putative [Source:UniProtKB/TrEMBL%3BAcc:B8NRT2]
CADAFLAG00002253	-1.04925	4.75077	4.66816565789598e-06	3.46634295988717e-05	FAD dependent oxidoreductase%2C putative [Source:UniProtKB/TrEMBL%3BAcc:B8N3H5]
CADAFLAG00002387	-1.04798	5.68396	2.05679689368622e-10	2.45816786332627e-09	mRNA export factor mex67 [Source:UniProtKB/TrEMBL%3BAcc:B8N1E7]
CADAFLAG00005477	-1.04743	4.14811	0.000162358	0.000925272	LysM domain protein%2C putative [Source:UniProtKB/TrEMBL%3BAcc:B8NCR5]
CADAFLAG00010560	-1.04655	4.1242	0.000298932	0.00160786	Alpha-1%2C2-mannosyltransferase (Ktr4)%2C putative [Source:UniProtKB/TrEMBL%3BAcc:B8NQA3]
CADAFLAG00004094	-1.04545	6.60409	1.66004515726694e-17	3.16247781224044e-16	Putative uncharacterized protein [Source:UniProtKB/TrEMBL%3BAcc:B8N581]
CADAFLAG00006080	-1.04469	5.33596	2.02519474459989e-08	1.96791486100967e-07	Exocyst complex component Sec15%2C putative [Source:UniProtKB/TrEMBL%3BAcc:B8ND00]
CADAFLAG00009912	-1.04323	5.55449	1.92780153540991e-09	2.08871147488842e-08	Proline oxidase PrnD [Source:UniProtKB/TrEMBL%3BAcc:B8NP71]
CADAFLAG00008366	-1.04245	4.56739	2.02236725947246e-05	0.000135714	Chromodomain helicase (Chd1)%2C putative [Source:UniProtKB/TrEMBL%3BAcc:B8NIR4]
CADAFLAG00011105	-1.04183	6.24611	3.43687119724103e-14	5.36160799062478e-13	Probable beta-glucosidase A [Source:UniProtKB/Swiss-Prot%3BAcc:B8NRX2]
CADAFLAG00006262	-1.04085	5.7125	2.28796319065526e-10	2.71828060257259e-09	Putative uncharacterized protein [Source:UniProtKB/TrEMBL%3BAcc:B8ND92]
CADAFLAG00001882	-1.04085	5.7125	2.28796319065526e-10	2.71828060257259e-09	GPI anchored protein%2C putative [Source:UniProtKB/TrEMBL%3BAcc:B8N2Y2]
CADAFLAG00012125	-1.03944	3.94475	0.000527665	0.00269395	Cystathionine gamma-synthase%2C putative [Source:UniProtKB/TrEMBL%3BAcc:B8NV95]
CADAFLAG00007632	-1.03944	3.94475	0.000527665	0.00269395	Putative uncharacterized protein [Source:UniProtKB/TrEMBL%3BAcc:B8NHR0]
CADAFLAG00008517	-1.03788	4.45666	3.97605376448437e-05	0.000255855	Sugar transporter%2C putative [Source:UniProtKB/TrEMBL%3BAcc:B8NK44]
CADAFLAG00009846	-1.03705	4.83437	3.22905341626231e-06	2.45886318005868e-05	Nulp1-pending protein [Source:UniProtKB/TrEMBL%3BAcc:B8NNH7]
CADAFLAG00003725	-1.03705	4.83437	3.22905341626231e-06	2.45886318005868e-05	Regulator of nonsense transcripts%2C putative [Source:UniProtKB/TrEMBL%3BAcc:B8N676]
CADAFLAG00002664	-1.03627	7.54859	3.16460707713197e-29	9.71043174125559e-28	Putative uncharacterized protein [Source:UniProtKB/TrEMBL%3BAcc:B8N1Y5]
CADAFLAG00010321	-1.03577	3.86048	0.00102194	0.00486903	Putative uncharacterized protein [Source:UniProtKB/TrEMBL%3BAcc:B8NPV2]
CADAFLAG00008134	-1.03349	11.5479	4.2607056764374e-119	5.70887219468429e-117	Mitochondrial hypoxia responsive domain protein [Source:UniProtKB/TrEMBL%3BAcc:B8NJI9]
CADAFLAG00004418	-1.0325	4.33679	7.85811966176936e-05	0.00047956	FAD dependent oxidoreductase superfamily [Source:UniProtKB/TrEMBL%3BAcc:B8N888]
CADAFLAG00009911	-1.03151	4.31582	9.32526655385475e-05	0.000561327	Delta-1-pyrroline-5-carboxylate dehydrogenase PrnC [Source:UniProtKB/TrEMBL%3BAcc:B8NP70]
CADAFLAG00002139	-1.03049	4.29453	0.000125898	0.000735921	Putative uncharacterized protein [Source:UniProtKB/TrEMBL%3BAcc:B8N0Y9]
CADAFLAG00011761	-1.02687	4.92736	1.67059132780357e-06	1.32886944736037e-05	Glucose dehydrogenase%2C putative [Source:UniProtKB/TrEMBL%3BAcc:B8NTU3]
CADAFLAG00005733	-1.02602	6.47225	1.09732030210761e-15	1.89036936044509e-14	C2H2 transcription factor (RfeC)%2C putative [Source:UniProtKB/TrEMBL%3BAcc:B8NB31]
CADAFLAG00007362	-1.02188	5.30399	5.59265066224074e-08	5.2321004139613e-07	Phosphoinositide phosphatase Pten/Tep1%2C putative [Source:UniProtKB/TrEMBL%3BAcc:B8NGE4]
CADAFLAG00002652	-1.0164	4.98839	1.02180985001586e-06	8.3548192280036e-06	Dihydroneopterin aldolase domain protein [Source:UniProtKB/TrEMBL%3BAcc:B8N1X3]
CADAFLAG00000581	-1.01265	4.67008	1.38637548499265e-05	9.55331541344364e-05	Zinc-binding oxidoreductase ToxD%2C putative [Source:UniProtKB/TrEMBL%3BAcc:B8MXL2]
CADAFLAG00009127	-1.01164	4.65343	1.85470900160708e-05	0.000125159	pH signal transduction protein PalH [Source:UniProtKB/TrEMBL%3BAcc:B8NLY6]
CADAFLAG00005735	-1.00845	4.60231	2.59707472340985e-05	0.000171983	MFS transporter%2C putative [Source:UniProtKB/TrEMBL%3BAcc:B8NB33]
CADAFLAG00011277	-1.00715	11.2848	1.0367074742982e-108	1.22565249338843e-106	Chaperone/heat shock protein Hsp12%2C putative [Source:UniProtKB/TrEMBL%3BAcc:B8NS55]
CADAFLAG00006471	-1.00679	5.68763	1.2090075052813e-09	1.33511185954095e-08	Ferric-chelate reductase FREA [Source:UniProtKB/TrEMBL%3BAcc:B8NEZ8]
CADAFLAG00011514	-1.00672	3.87478	0.00116017	0.00547572	Putative uncharacterized protein [Source:UniProtKB/TrEMBL%3BAcc:B8NTD6]
CADAFLAG00011118	-1.00523	6.10701	2.5776493196954e-12	3.57697044260147e-11	DnaJ and TPR domain protein [Source:UniProtKB/TrEMBL%3BAcc:B8NRY5]
CADAFLAG00006996	-1.00493	4.23982	0.0002702	0.00146772	Phosphatidylinositol 4-kinase (STT4)%2C putative [Source:UniProtKB/TrEMBL%3BAcc:B8NFL6]
CADAFLAG00007211	-1.00278	3.81634	0.00187149	0.0083247	Putative uncharacterized protein [Source:UniProtKB/TrEMBL%3BAcc:B8NFQ3]
CADAFLAG00005777	-1.00022	6.76787	8.26294968430287e-18	1.59428656388813e-16	ATP-dependent (S)-NAD(P)H-hydrate dehydratase [Source:UniProtKB/TrEMBL%3BAcc:B8NB75]
CADAFLAG00002580	-0.999821	4.7268	1.49552624583751e-05	0.000102237	Glutamate carboxypeptidase Tre2%2C putative [Source:UniProtKB/TrEMBL%3BAcc:B8N3X1]
CADAFLAG00005257	-0.999131	6.8087	4.68122521020107e-18	9.10498303384109e-17	Putative uncharacterized protein [Source:UniProtKB/TrEMBL%3BAcc:B8NCM3]
CADAFLAG00002592	-0.997542	5.54951	6.67896478678249e-09	6.88390054391539e-08	Protein serine/threonine kinase (Ran1)%2C putative [Source:UniProtKB/TrEMBL%3BAcc:B8N1R3]
CADAFLAG00002220	-0.997277	6.54004	1.6456518904073e-15	2.80691883259146e-14	Glutamate carboxypeptidase%2C putative [Source:UniProtKB/TrEMBL%3BAcc:B8N170]
CADAFLAG00009290	-0.994895	7.701	2.4813527963229e-29	7.65284740942658e-28	Putative uncharacterized protein [Source:UniProtKB/TrEMBL%3BAcc:B8NL22]
CADAFLAG00005860	-0.992321	6.25932	4.10014244900375e-13	6.03707176954044e-12	Eukaryotic translation initiation factor subunit eIF-4F%2C putative [Source:UniProtKB/TrEMBL%3BAcc:B8NBF8]
CADAFLAG00008910	-0.991381	4.35728	0.000180928	0.00102145	Putative uncharacterized protein [Source:UniProtKB/TrEMBL%3BAcc:B8NLK9]
CADAFLAG00004785	-0.98961	8.39093	7.79313891183225e-41	3.30906556823187e-39	GPI anchored cell wall protein%2C putative [Source:UniProtKB/TrEMBL%3BAcc:B8N9A5]
CADAFLAG00001231	-0.989361	4.0242	0.00103327	0.00491913	Putative uncharacterized protein [Source:UniProtKB/TrEMBL%3BAcc:B8MZG2]
CADAFLAG00001367	-0.988235	5.86543	2.34812368924971e-10	2.78426977076325e-09	BTB domain transcription factor%2C putative [Source:UniProtKB/TrEMBL%3BAcc:B8MZU8]
CADAFLAG00013755	-0.9877	14.2414	1.52698855392661e-132	2.45519399624014e-130	28s_rRNA [Source:RNAMMER%3BAcc:28s_rRNA]
CADAFLAG00000469	-0.987344	4.55819	5.47143870185782e-05	0.000342932	Purine permease%2C putative [Source:UniProtKB/TrEMBL%3BAcc:B8MXA0]
CADAFLAG00005782	-0.98595	5.51739	1.58455010636279e-08	1.55603336584926e-07	Carbamoyl-phosphate synthase%2C large subunit [Source:UniProtKB/TrEMBL%3BAcc:B8NB80]
CADAFLAG00011096	-0.985207	4.934	4.98813262364407e-06	3.68451743950872e-05	Putative uncharacterized protein [Source:UniProtKB/TrEMBL%3BAcc:B8NRW3]
CADAFLAG00003337	-0.985171	3.9716	0.00123312	0.00577932	Multicopper oxidase%2C putative [Source:UniProtKB/TrEMBL%3BAcc:B8N5V9]
CADAFLAG00007723	-0.982953	3.94456	0.00147242	0.00674512	Cytochrome P450%2C putative [Source:UniProtKB/TrEMBL%3BAcc:B8NGX8]
CADAFLAG00002054	-0.981731	5.78292	8.93525254228746e-10	1.0023275386739e-08	Fatty acid oxygenase PpoA%2C putative [Source:UniProtKB/TrEMBL%3BAcc:B8N366]
CADAFLAG00001255	-0.981591	6.62686	6.53092910954877e-16	1.14305477695281e-14	Endosomal SPRY domain protein%2C putative [Source:UniProtKB/TrEMBL%3BAcc:B8MZI6]
CADAFLAG00006293	-0.979592	5.65823	3.72916484378886e-09	3.94473674133771e-08	DUF500 domain protein [Source:UniProtKB/TrEMBL%3BAcc:B8NDC3]
CADAFLAG00001519	-0.979251	6.36649	1.71623645677176e-13	2.57414122291178e-12	Histone deacetylase [Source:UniProtKB/TrEMBL%3BAcc:B8N0A0]
CADAFLAG00000786	-0.979205	4.20594	0.000429996	0.00223795	Epimerase/dehydratase family protein%2C putative [Source:UniProtKB/TrEMBL%3BAcc:B8MY67]
CADAFLAG00010057	-0.979013	5.43164	6.02556934730899e-08	5.61532772482219e-07	Riboflavin kinase%2C putative [Source:UniProtKB/TrEMBL%3BAcc:B8NPC7]
CADAFLAG00012930	-0.977952	7.99256	5.89915141595069e-33	1.98155618175346e-31	Putative uncharacterized protein [Source:UniProtKB/TrEMBL%3BAcc:B8NXK0]
CADAFLAG00002636	-0.976951	4.834	8.62779305800783e-06	6.1609140048661e-05	Ccr4-Not transcription complex subunit (NOT1)%2C putative [Source:UniProtKB/TrEMBL%3BAcc:B8N1V7]
CADAFLAG00009141	-0.976506	5.4019	8.27893119600027e-08	7.62535779052244e-07	Peptidyl-prolyl cis-trans isomerase [Source:UniProtKB/TrEMBL%3BAcc:B8NM00]
CADAFLAG00004918	-0.97494	5.26013	3.49508615365029e-07	3.01051742334778e-06	2-hydroxychromene-2-carboxylate isomerase%2C putative [Source:UniProtKB/TrEMBL%3BAcc:B8N9N8]
CADAFLAG00012265	-0.974832	4.40763	0.000170712	0.000969216	Putative uncharacterized protein [Source:UniProtKB/TrEMBL%3BAcc:B8NVK6]
CADAFLAG00003739	-0.971416	5.56275	1.45717326186156e-08	1.43562519320168e-07	G protein complex alpha subunit GpaB [Source:UniProtKB/TrEMBL%3BAcc:B8N690]
CADAFLAG00011890	-0.971314	6.07212	2.20443322703926e-11	2.8492240391068e-10	MFS monosaccharide transporter%2C putative [Source:UniProtKB/TrEMBL%3BAcc:B8NTY2]
CADAFLAG00011749	-0.971251	4.36742	0.000180928	0.00102145	Putative uncharacterized protein [Source:UniProtKB/TrEMBL%3BAcc:B8NTT1]
CADAFLAG00006185	-0.971002	5.2153	5.67121895055868e-07	4.78246358914595e-06	mRNA binding protein Pumilio 2%2C putative [Source:UniProtKB/TrEMBL%3BAcc:B8NDT5]
CADAFLAG00010681	-0.970917	4.11181	0.00081333	0.0039805	HDA1 complex subunit%2C putative [Source:UniProtKB/TrEMBL%3BAcc:B8NQD6]
CADAFLAG00012369	-0.970083	10.4659	1.9950148682325e-85	1.69421720394477e-83	Opsin%2C putative [Source:UniProtKB/TrEMBL%3BAcc:B8NW50]
CADAFLAG00012519	-0.969893	4.56701	5.47143870185782e-05	0.000342932	Topoisomerase II associated protein (Pat1)%2C putative [Source:UniProtKB/TrEMBL%3BAcc:B8NW19]
CADAFLAG00007061	-0.96868	6.11264	1.76398184613969e-11	2.29564868892334e-10	Extracellular dioxygenase%2C putative [Source:UniProtKB/TrEMBL%3BAcc:B8NG21]
CADAFLAG00001702	-0.968296	6.80416	4.24837341532464e-17	7.96751710970448e-16	Pathway-specific regulatory protein [Source:UniProtKB/TrEMBL%3BAcc:B8N2P2]
CADAFLAG00002148	-0.966058	6.59808	3.46527989581039e-15	5.78778535506613e-14	Glycerol dehydrogenase (GldB)%2C putative [Source:UniProtKB/TrEMBL%3BAcc:B8N0Z8]
CADAFLAG00011255	-0.965215	7.66906	3.97450814343429e-27	1.10689592844513e-25	PH domain protein [Source:UniProtKB/TrEMBL%3BAcc:B8NS33]
CADAFLAG00002702	-0.964807	5.76722	1.7752868554124e-09	1.93040434530371e-08	DNA-directed RNA polymerase [Source:UniProtKB/TrEMBL%3BAcc:B8N404]
CADAFLAG00011190	-0.963579	6.7944	7.92200187156323e-17	1.46296203015591e-15	Succinate dehydrogenase assembly factor 2%2C mitochondrial [Source:UniProtKB/Swiss-Prot%3BAcc:B8NT06]
CADAFLAG00004940	-0.953255	3.93076	0.00196745	0.00870208	Amino acid transporter%2C putative [Source:UniProtKB/TrEMBL%3BAcc:B8N9R0]
CADAFLAG00012367	-0.95296	10.1981	6.28405807104383e-77	4.53769199273758e-75	ABC multidrug transporter%2C putative [Source:UniProtKB/TrEMBL%3BAcc:B8NW48]
CADAFLAG00004638	-0.949251	4.35709	0.00024082	0.00132484	Sugar transporter%2C putative [Source:UniProtKB/TrEMBL%3BAcc:B8N8V8]
CADAFLAG00004632	-0.946968	4.5218	0.000114165	0.000675524	Integral membrane channel protein%2C putative [Source:UniProtKB/TrEMBL%3BAcc:B8N8V2]
CADAFLAG00010842	-0.944484	4.0995	0.00143044	0.0065713	Putative uncharacterized protein [Source:UniProtKB/TrEMBL%3BAcc:B8NSI7]
CADAFLAG00000823	-0.944117	5.71948	8.0835039009908e-09	8.26793668719661e-08	WD repeat-containing protein [Source:UniProtKB/TrEMBL%3BAcc:B8MYA4]
CADAFLAG00001444	-0.943023	5.16887	1.97020935534674e-06	1.55184550072674e-05	Putative uncharacterized protein [Source:UniProtKB/TrEMBL%3BAcc:B8N025]
CADAFLAG00003343	-0.941735	4.07477	0.00128856	0.00601113	Chromatin remodeling complex subunit (Arp5)%2C putative [Source:UniProtKB/TrEMBL%3BAcc:B8N5W5]
CADAFLAG00003759	-0.939998	4.27256	0.00059734	0.00300389	Magnesium and cobalt transport protein and translocase of inner mitochondrial membrane%2C putative [Source:UniProtKB/TrEMBL%3BAcc:B8N6B0]
CADAFLAG00006044	-0.938532	4.75793	3.6626997351316e-05	0.000236701	mRNA splicing factor RNA helicase (Cdc28)%2C putative [Source:UniProtKB/TrEMBL%3BAcc:B8NBZ2]
CADAFLAG00008009	-0.936045	4.87022	2.08637060309248e-05	0.000139775	Sensor histidine kinase/response regulator%2C putative [Source:UniProtKB/TrEMBL%3BAcc:B8NI89]
CADAFLAG00004956	-0.935932	4.02401	0.002035	0.00895296	Centromere/kinetochore protein zw10%2C putative [Source:UniProtKB/TrEMBL%3BAcc:B8N9S6]
CADAFLAG00006930	-0.935351	5.30325	7.05829606681429e-07	5.89038008786944e-06	Amino acid permease%2C putative [Source:UniProtKB/TrEMBL%3BAcc:B8NFI7]
CADAFLAG00010769	-0.932867	5.28166	1.07950211790372e-06	8.7779609169258e-06	Arginine transporter%2C putative [Source:UniProtKB/TrEMBL%3BAcc:B8NRD9]
CADAFLAG00010072	-0.92952	4.18279	0.000761305	0.00375023	Putative uncharacterized protein [Source:UniProtKB/TrEMBL%3BAcc:B8NPE2]
CADAFLAG00012102	-0.927234	4.66131	9.42256440689056e-05	0.000566717	Anucleate primary sterigmata (ApsB)%2C putative [Source:UniProtKB/TrEMBL%3BAcc:B8NV72]
CADAFLAG00008519	-0.926453	5.31914	7.82642118651734e-07	6.49097751638326e-06	C4-dicarboxylate transporter/malic acid transport protein%2C putative [Source:UniProtKB/TrEMBL%3BAcc:B8NK46]
CADAFLAG00005646	-0.924679	5.11493	4.1907110897589e-06	3.12334888945627e-05	Putative uncharacterized protein [Source:UniProtKB/TrEMBL%3BAcc:B8NAU4]
CADAFLAG00010014	-0.924349	4.32587	0.00055677	0.00282817	Putative uncharacterized protein [Source:UniProtKB/TrEMBL%3BAcc:B8NNQ5]
CADAFLAG00012099	-0.922315	9.71515	2.52571363601693e-62	1.47852333673438e-60	C6 transcription factor (Fcr1)%2C putative [Source:UniProtKB/TrEMBL%3BAcc:B8NV69]
CADAFLAG00005234	-0.918805	6.33671	5.71245828910693e-12	7.6968194981386e-11	Serine protein kinase Sky1%2C putative [Source:UniProtKB/TrEMBL%3BAcc:B8NCK0]
CADAFLAG00006698	-0.915459	6.31003	1.1276338185338e-11	1.49594457840474e-10	Amino acid transporter%2C putative [Source:UniProtKB/TrEMBL%3BAcc:B8NF45]
CADAFLAG00006040	-0.912494	4.3974	0.00039434	0.00206934	Putative uncharacterized protein [Source:UniProtKB/TrEMBL%3BAcc:B8NBY8]
CADAFLAG00001938	-0.910915	4.03678	0.002035	0.00895296	Secretory component protein shr3%2C putative [Source:UniProtKB/TrEMBL%3BAcc:B8N338]
CADAFLAG00011114	-0.907058	4.35691	0.000615289	0.00308771	Protein transport protein Sec39%2C putative [Source:UniProtKB/TrEMBL%3BAcc:B8NRY1]
CADAFLAG00003427	-0.904722	6.3496	9.79305855382647e-12	1.30203410254237e-10	Sulfite reductase%2C putative [Source:UniProtKB/TrEMBL%3BAcc:B8N6M9]
CADAFLAG00002658	-0.904584	6.89577	8.01393572559866e-16	1.39653252767333e-14	Cyclin-like protein (Clg1)%2C putative [Source:UniProtKB/TrEMBL%3BAcc:B8N1X9]
CADAFLAG00002201	-0.904021	4.17107	0.00132796	0.00616868	Probable glucan 1%2C3-beta-glucosidase A [Source:UniProtKB/Swiss-Prot%3BAcc:B8N151]
CADAFLAG00011106	-0.901609	6.47477	1.93057447610445e-12	2.70078858553869e-11	Inositol phospholipid biosynthesis protein Scs3%2C putative [Source:UniProtKB/TrEMBL%3BAcc:B8NRX3]
CADAFLAG00011746	-0.901295	4.31525	0.000731241	0.00361691	Putative uncharacterized protein [Source:UniProtKB/TrEMBL%3BAcc:B8NTS8]
CADAFLAG00005966	-0.900203	4.71023	0.000126615	0.000739755	Transcription factor hoxa13%2C putative [Source:UniProtKB/TrEMBL%3BAcc:B8NBR4]
CADAFLAG00009855	-0.899103	5.56202	2.31928244045667e-07	2.03553325687533e-06	Ubiquitin-protein ligase E3 component (UBR1)%2C putative [Source:UniProtKB/TrEMBL%3BAcc:B8NNI6]
CADAFLAG00000089	-0.898774	5.49324	3.59666179164351e-07	3.09359090908909e-06	UDP-glucose%2Csterol transferase%2C putative [Source:UniProtKB/TrEMBL%3BAcc:B8MVV9]
CADAFLAG00006465	-0.897921	4.69405	0.000115008	0.000680178	Actin polymerization protein Bzz1%2C putative [Source:UniProtKB/TrEMBL%3BAcc:B8NEZ2]
CADAFLAG00001518	-0.897628	5.89671	7.11394628723459e-09	7.30724687204105e-08	Oxysterol binding protein (Osh7)%2C putative [Source:UniProtKB/TrEMBL%3BAcc:B8N099]
CADAFLAG00013340	-0.894976	11.8106	3.52230120800556e-93	3.37106589423326e-91	Putative uncharacterized protein [Source:UniProtKB/TrEMBL%3BAcc:B8NYR0]
CADAFLAG00001610	-0.893025	4.87714	5.61869922144066e-05	0.000351431	Protein phosphatase 2C%2C putative [Source:UniProtKB/TrEMBL%3BAcc:B8MWE2]
CADAFLAG00002915	-0.892899	5.06515	1.27702808550574e-05	8.83515873959476e-05	BTB domain and ankyrin repeat protein [Source:UniProtKB/TrEMBL%3BAcc:B8N4C7]
CADAFLAG00013433	-0.891059	5.05249	1.65347599792564e-05	0.000112271	Flocculation suppression protein [Source:UniProtKB/TrEMBL%3BAcc:B8NZ03]
CADAFLAG00010802	-0.890002	4.9539	2.63817980190412e-05	0.000174418	Aspartokinase [Source:UniProtKB/TrEMBL%3BAcc:B8NSE7]
CADAFLAG00009868	-0.88927	4.51232	0.000376005	0.00198175	Glycerol kinase%2C putative [Source:UniProtKB/TrEMBL%3BAcc:B8NNJ9]
CADAFLAG00001250	-0.887812	5.19748	5.81677587698137e-06	4.25634103765281e-05	Sugar 1%2C4-lactone oxidase%2C putative [Source:UniProtKB/TrEMBL%3BAcc:B8MZI1]
CADAFLAG00002086	-0.887256	6.68855	1.4774000231603e-13	2.23257730316918e-12	C2 domain protein [Source:UniProtKB/TrEMBL%3BAcc:B8N398]
CADAFLAG00006188	-0.885925	4.92642	4.03604768372579e-05	0.0002593	GTPase activating protein (Tsc2)%2C putative [Source:UniProtKB/TrEMBL%3BAcc:B8NDT8]
CADAFLAG00000925	-0.885925	4.92642	4.03604768372579e-05	0.0002593	C2H2 finger domain protein%2C putative [Source:UniProtKB/TrEMBL%3BAcc:B8MYK6]
CADAFLAG00008565	-0.883054	5.9421	6.95137509793472e-09	7.1463454651317e-08	cAMP-dependent protein kinase pathway protein (Som1)%2C putative [Source:UniProtKB/TrEMBL%3BAcc:B8NJ24]
CADAFLAG00005594	-0.882073	4.80355	8.42476291587746e-05	0.000512068	C2 and Extensin domain protein [Source:UniProtKB/TrEMBL%3BAcc:B8NAP2]
CADAFLAG00010239	-0.881712	4.1826	0.00191568	0.00850561	Putative uncharacterized protein [Source:UniProtKB/TrEMBL%3BAcc:B8NQM9]
CADAFLAG00008563	-0.877513	6.1205	1.15777627823419e-09	1.28441804408703e-08	mRNA binding post-transcriptional regulator (Csx1)%2C putative [Source:UniProtKB/TrEMBL%3BAcc:B8NJ22]
CADAFLAG00010375	-0.875012	7.2787	2.04408054494938e-18	4.06088423254442e-17	Putative uncharacterized protein [Source:UniProtKB/TrEMBL%3BAcc:B8NQ06]
CADAFLAG00009056	-0.874611	4.41704	0.000816228	0.00398982	DNA polymerase gamma [Source:UniProtKB/TrEMBL%3BAcc:B8NKW7]
CADAFLAG00003812	-0.874549	7.6122	8.23121063018174e-22	1.86930638398045e-20	NADH-dependent flavin oxidoreductase%2C putative [Source:UniProtKB/TrEMBL%3BAcc:B8N6G3]
CADAFLAG00001585	-0.874289	4.13554	0.00228084	0.00994511	ABC transporter (Adp1)%2C putative [Source:UniProtKB/TrEMBL%3BAcc:B8MWB7]
CADAFLAG00005965	-0.873759	5.39093	1.98602981760356e-06	1.56328548110191e-05	RING finger membrane protein [Source:UniProtKB/TrEMBL%3BAcc:B8NBR3]
CADAFLAG00004365	-0.871819	4.52142	0.000535619	0.00272878	Alpha-ketoglutarate-dependent taurine dioxygenase [Source:UniProtKB/TrEMBL%3BAcc:B8N835]
CADAFLAG00001207	-0.870959	4.26135	0.00148349	0.00679172	GPI anchor transamidase%2C putative [Source:UniProtKB/TrEMBL%3BAcc:B8MZD8]
CADAFLAG00009044	-0.870824	8.09339	9.98793592924171e-28	2.84067262666806e-26	Arrestin (Or S-antigen)%2C N-terminal domain protein [Source:UniProtKB/TrEMBL%3BAcc:B8NKV5]
CADAFLAG00000181	-0.869732	6.07068	3.09126148741339e-09	3.29597898114218e-08	Cyclin-dependent protein kinase complex component%2C putative [Source:UniProtKB/TrEMBL%3BAcc:B8MW51]
CADAFLAG00002826	-0.869646	5.15651	1.03761944276239e-05	7.30879255856991e-05	Mitochondrial carrier protein%2C putative [Source:UniProtKB/TrEMBL%3BAcc:B8N257]
CADAFLAG00012092	-0.869281	5.07752	2.55805349481456e-05	0.000169865	Putative uncharacterized protein [Source:UniProtKB/TrEMBL%3BAcc:B8NV62]
CADAFLAG00003862	-0.867339	4.23926	0.00176385	0.00790715	Protein efr3 [Source:UniProtKB/TrEMBL%3BAcc:B8N744]
CADAFLAG00001880	-0.867339	4.23926	0.00176385	0.00790715	Aldo-keto reductase (AKR)%2C putative [Source:UniProtKB/TrEMBL%3BAcc:B8N2Y0]
CADAFLAG00005952	-0.865759	4.4843	0.000580123	0.00292585	Guanyl-nucleotide exchange factor%2C putative [Source:UniProtKB/TrEMBL%3BAcc:B8NBQ0]
CADAFLAG00010934	-0.864615	4.69386	0.000213048	0.00117959	Beta-glucosidase%2C putative [Source:UniProtKB/TrEMBL%3BAcc:B8NRN7]
CADAFLAG00013447	-0.861312	4.33604	0.00105049	0.00499519	Ubiquitin-conjugating enzyme Ubc6%2C putative [Source:UniProtKB/TrEMBL%3BAcc:B8NZ17]
CADAFLAG00000160	-0.859969	4.94004	6.24811217968445e-05	0.000387383	Putative uncharacterized protein [Source:UniProtKB/TrEMBL%3BAcc:B8MW30]
CADAFLAG00004098	-0.858414	5.42068	2.59154284388704e-06	2.00329584323293e-05	RING finger domain protein (Rnf10)%2C putative [Source:UniProtKB/TrEMBL%3BAcc:B8N585]
CADAFLAG00012402	-0.856237	4.64419	0.000298022	0.00160368	C6 transcription factor%2C putative [Source:UniProtKB/TrEMBL%3BAcc:B8NW83]
CADAFLAG00011627	-0.848551	4.78819	0.000198352	0.0011084	Amino acid transporter%2C putative [Source:UniProtKB/TrEMBL%3BAcc:B8NUC7]
CADAFLAG00013469	-0.848094	4.49357	0.000634724	0.00317468	AAA family ATPase%2C putative [Source:UniProtKB/TrEMBL%3BAcc:B8NZ39]
CADAFLAG00004949	-0.846234	6.61761	5.41483024227294e-12	7.32330977766877e-11	Phosphoribosylaminoimidazolecarboxamide formyltransferase/IMP [Source:UniProtKB/TrEMBL%3BAcc:B8N9R9]
CADAFLAG00003404	-0.842903	6.64768	4.21667160275825e-12	5.75864585024481e-11	Putative uncharacterized protein [Source:UniProtKB/TrEMBL%3BAcc:B8N6K6]
CADAFLAG00003135	-0.841999	7.34029	9.96512487239309e-18	1.91963962997106e-16	FK506 suppressor Sfk1%2C putative [Source:UniProtKB/TrEMBL%3BAcc:B8N2I7]
CADAFLAG00003939	-0.84187	4.99381	6.30407802196953e-05	0.000390451	Putative uncharacterized protein [Source:UniProtKB/TrEMBL%3BAcc:B8N516]
CADAFLAG00012515	-0.840499	4.65249	0.000419069	0.00218674	Sec1 family superfamily [Source:UniProtKB/TrEMBL%3BAcc:B8NW15]
CADAFLAG00013313	-0.840171	5.43035	2.8247887154248e-06	2.17384346645231e-05	DUF895 domain membrane protein [Source:UniProtKB/TrEMBL%3BAcc:B8NYN3]
CADAFLAG00007273	-0.839595	6.0797	1.0188745847924e-08	1.02678958407601e-07	Putative uncharacterized protein [Source:UniProtKB/TrEMBL%3BAcc:B8NFW5]
CADAFLAG00009494	-0.836353	5.70615	4.20192759825034e-07	3.59879580307534e-06	Putative uncharacterized protein [Source:UniProtKB/TrEMBL%3BAcc:B8NMK0]
CADAFLAG00004670	-0.834602	5.16214	2.60752886307059e-05	0.000172581	UV-damaged DNA binding protein%2C putative [Source:UniProtKB/TrEMBL%3BAcc:B8N8Z0]
CADAFLAG00008272	-0.833921	4.30436	0.00228196	0.00994511	Serine/threonine protein kinase Kin1%2C putative [Source:UniProtKB/TrEMBL%3BAcc:B8NJN8]
CADAFLAG00004939	-0.830643	4.50279	0.000893265	0.00432606	Cation chloride cotransporter%2C putative [Source:UniProtKB/TrEMBL%3BAcc:B8N9Q9]
CADAFLAG00002683	-0.828952	4.84777	0.000198621	0.00110888	Putative uncharacterized protein [Source:UniProtKB/TrEMBL%3BAcc:B8N3Y5]
CADAFLAG00000297	-0.828952	4.84777	0.000198621	0.00110888	Esterase%2C putative [Source:UniProtKB/TrEMBL%3BAcc:B8MWQ7]
CADAFLAG00001405	-0.823374	4.46518	0.00135906	0.00628407	Glycosyl hydrolase%2C putative [Source:UniProtKB/TrEMBL%3BAcc:B8MZY6]
CADAFLAG00012087	-0.81981	7.04431	2.23581100590024e-14	3.55225888276034e-13	IFRD domain protein [Source:UniProtKB/TrEMBL%3BAcc:B8NV57]
CADAFLAG00006220	-0.819219	4.94662	0.00014281	0.00082478	Putative uncharacterized protein [Source:UniProtKB/TrEMBL%3BAcc:B8NDX0]
CADAFLAG00005778	-0.817341	6.38424	7.10634129714852e-10	8.07684917081187e-09	Putative uncharacterized protein [Source:UniProtKB/TrEMBL%3BAcc:B8NB76]
CADAFLAG00011935	-0.817304	4.78801	0.000254499	0.00139058	Tartrate dehydrogenase%2C putative [Source:UniProtKB/TrEMBL%3BAcc:B8NU27]
CADAFLAG00003910	-0.815698	4.42657	0.00148483	0.00679271	Vacuolar segregation protein pep7%2C putative [Source:UniProtKB/TrEMBL%3BAcc:B8N4Y7]
CADAFLAG00010080	-0.814232	4.77267	0.000415633	0.00217264	Putative uncharacterized protein [Source:UniProtKB/TrEMBL%3BAcc:B8NPF0]
CADAFLAG00000827	-0.814068	4.31487	0.00228196	0.00994511	Cell cycle control protein (Cwf22)%2C putative [Source:UniProtKB/TrEMBL%3BAcc:B8MYA8]
CADAFLAG00012901	-0.811482	5.82266	3.42884580624046e-07	2.95980326252353e-06	5-oxo-L-prolinase%2C putative [Source:UniProtKB/TrEMBL%3BAcc:B8NXH1]
CADAFLAG00009847	-0.810614	6.42681	6.31377734638385e-10	7.21685696872444e-09	Protein phophatase 2C family protein [Source:UniProtKB/TrEMBL%3BAcc:B8NNH8]
CADAFLAG00002531	-0.810161	5.57004	2.29779145671534e-06	1.78537803972489e-05	MAP kinase kinase kinase (Bck1)%2C putative [Source:UniProtKB/TrEMBL%3BAcc:B8N3S2]
CADAFLAG00000633	-0.809419	4.96689	0.000167034	0.000949676	Putative uncharacterized protein [Source:UniProtKB/TrEMBL%3BAcc:B8MXR4]
CADAFLAG00012973	-0.809226	7.70014	9.49324844540989e-20	1.98748407991663e-18	Putative uncharacterized protein [Source:UniProtKB/TrEMBL%3BAcc:B8NXP3]
CADAFLAG00003968	-0.808076	5.02626	0.000130498	0.000760229	GTPase activating protein (Gyp3)%2C putative [Source:UniProtKB/TrEMBL%3BAcc:B8N545]
CADAFLAG00004782	-0.805397	5.01325	0.000120816	0.000712432	Molybdenum cofactor sulfurase protein (HxB)%2C putative [Source:UniProtKB/TrEMBL%3BAcc:B8N9A2]
CADAFLAG00005750	-0.803252	4.79552	0.000352546	0.00187402	Eukaryotic translation initiation factor 3 subunit L [Source:UniProtKB/TrEMBL%3BAcc:B8NB48]
CADAFLAG00002923	-0.798946	5.04546	0.000111061	0.0006578	Vacuolar sorting-associated protein (Vps27)%2C putative [Source:UniProtKB/TrEMBL%3BAcc:B8N4D5]
CADAFLAG00002185	-0.797961	4.91192	0.000271794	0.00147571	FMN dependent dehydrogenase%2C putative [Source:UniProtKB/TrEMBL%3BAcc:B8N135]
CADAFLAG00000142	-0.797806	4.69348	0.000866389	0.00421112	UBX domain protein (Ubx5)%2C putative [Source:UniProtKB/TrEMBL%3BAcc:B8MW12]
CADAFLAG00008232	-0.793564	7.17571	1.67678031673543e-14	2.68529798665506e-13	Cytosolic Cu/Zn superoxide dismutase%2C putative [Source:UniProtKB/TrEMBL%3BAcc:B8NIM1]
CADAFLAG00000459	-0.79261	4.81801	0.000380982	0.00200711	Fructose-2%2C6-bisphosphatase [Source:UniProtKB/TrEMBL%3BAcc:B8MX90]
CADAFLAG00009020	-0.791373	6.83428	5.41702655417575e-12	7.32330977766877e-11	WD repeat protein [Source:UniProtKB/TrEMBL%3BAcc:B8NKT1]
CADAFLAG00013446	-0.790689	4.66056	0.000745068	0.00367626	Serine/threonine protein kinase%2C putative [Source:UniProtKB/TrEMBL%3BAcc:B8NZ16]
CADAFLAG00010863	-0.789667	5.38007	2.19432300896186e-05	0.000146763	SNF2 family helicase/ATPase (Ino80)%2C putative [Source:UniProtKB/TrEMBL%3BAcc:B8NRG6]
CADAFLAG00006798	-0.789535	5.11999	0.000101004	0.000603869	Putative uncharacterized protein [Source:UniProtKB/TrEMBL%3BAcc:B8NEJ1]
CADAFLAG00008971	-0.787595	4.56607	0.00113657	0.00537907	DUF985 domain protein [Source:UniProtKB/TrEMBL%3BAcc:B8NLS0]
CADAFLAG00005963	-0.787435	7.64515	2.86831143552693e-18	5.66104216055961e-17	Acetyl-CoA carboxylase%2C putative [Source:UniProtKB/TrEMBL%3BAcc:B8NBR1]
CADAFLAG00000139	-0.786481	5.16177	7.34252312838147e-05	0.000451062	Amino acid permease (Gap1)%2C putative [Source:UniProtKB/TrEMBL%3BAcc:B8MW09]
CADAFLAG00004667	-0.785554	4.85479	0.000349089	0.00185775	Cell morphogenesis protein (PAG1)%2C putative [Source:UniProtKB/TrEMBL%3BAcc:B8N8Y7]
CADAFLAG00001539	-0.785554	4.85479	0.000349089	0.00185775	Peptidase (PNG1)%2C putative [Source:UniProtKB/TrEMBL%3BAcc:B8N0C0]
CADAFLAG00010049	-0.78361	4.54819	0.00184083	0.00822169	Rho GTPase ModA%2C putative [Source:UniProtKB/TrEMBL%3BAcc:B8NPB9]
CADAFLAG00011928	-0.782882	4.7015	0.000866389	0.00421112	Sensor histidine kinase/response regulator%2C putative [Source:UniProtKB/TrEMBL%3BAcc:B8NU20]
CADAFLAG00001409	-0.781241	6.57888	4.07427652488203e-10	4.71513441588794e-09	Vacuolar import and degRadation protein%2C putative [Source:UniProtKB/TrEMBL%3BAcc:B8MZZ0]
CADAFLAG00004147	-0.780873	5.2419	5.69069253722048e-05	0.000355013	Ctl transporter%2C putative [Source:UniProtKB/TrEMBL%3BAcc:B8N5D4]
CADAFLAG00002763	-0.779584	5.74548	1.67585705754784e-06	1.33217931819179e-05	UDP-galactose transporter%2C putative [Source:UniProtKB/TrEMBL%3BAcc:B8N1Z4]
CADAFLAG00008283	-0.779357	4.60973	0.00132121	0.00614443	MAP kinase kinase kinase SskB%2C putative [Source:UniProtKB/TrEMBL%3BAcc:B8NJP9]
CADAFLAG00001215	-0.778848	4.89067	0.00031976	0.00171453	Acyl-CoA thioesterase II [Source:UniProtKB/TrEMBL%3BAcc:B8MZE6]
CADAFLAG00006685	-0.778748	4.95316	0.000338358	0.00180462	Putative uncharacterized protein [Source:UniProtKB/TrEMBL%3BAcc:B8NF32]
CADAFLAG00002584	-0.776061	5.86643	8.37099851276534e-07	6.90464234373716e-06	Putative uncharacterized protein [Source:UniProtKB/TrEMBL%3BAcc:B8N1Q5]
CADAFLAG00006783	-0.775552	4.81043	0.000658734	0.00328251	C2H2 finger and ankyrin domain protein%2C putative [Source:UniProtKB/TrEMBL%3BAcc:B8NEH6]
CADAFLAG00011804	-0.773461	7.8389	1.89240394953622e-19	3.94136428798917e-18	ATP sulphurylase [Source:UniProtKB/TrEMBL%3BAcc:B8NUL4]
CADAFLAG00003850	-0.771487	7.75192	1.49603498798948e-18	2.99679168109055e-17	Phosphoketolase%2C putative [Source:UniProtKB/TrEMBL%3BAcc:B8N732]
CADAFLAG00004107	-0.769038	6.07555	1.60339530701216e-07	1.43543756549811e-06	6-phosphofructo-2-kinase 1 [Source:UniProtKB/TrEMBL%3BAcc:B8N594]
CADAFLAG00002561	-0.767537	5.13189	0.000136832	0.000793173	Putative uncharacterized protein [Source:UniProtKB/TrEMBL%3BAcc:B8N3V2]
CADAFLAG00005597	-0.766728	5.68908	4.7793527219019e-06	3.54453963551138e-05	Pre-mRNA splicing factor (Prp24)%2C putative [Source:UniProtKB/TrEMBL%3BAcc:B8NAP5]
CADAFLAG00012368	-0.76647	5.65173	5.63385802069761e-06	4.1426032848532e-05	Putative uncharacterized protein [Source:UniProtKB/TrEMBL%3BAcc:B8NW49]
CADAFLAG00007626	-0.7646	8.11769	5.74178870894808e-22	1.31886152459438e-20	Annexin [Source:UniProtKB/TrEMBL%3BAcc:B8NHQ4]
CADAFLAG00010107	-0.764149	5.81459	1.41864577089262e-06	1.13638702665991e-05	Ubiquitin carboxyl-terminal hydrolase [Source:UniProtKB/TrEMBL%3BAcc:B8NPH7]
CADAFLAG00010213	-0.762358	5.16159	0.000125313	0.000732853	Putative uncharacterized protein [Source:UniProtKB/TrEMBL%3BAcc:B8NPT3]
CADAFLAG00003866	-0.761968	5.93014	7.08406630559046e-07	5.9077977578918e-06	Protein pal1%2C putative [Source:UniProtKB/TrEMBL%3BAcc:B8N748]
CADAFLAG00010870	-0.76122	5.05155	0.000258218	0.00141026	RSC complex subunit (Sth1)%2C putative [Source:UniProtKB/TrEMBL%3BAcc:B8NRH3]
CADAFLAG00012114	-0.756977	5.90909	9.5213016353403e-07	7.80539608569468e-06	Chitin synthase activator (Chs3)%2C putative [Source:UniProtKB/TrEMBL%3BAcc:B8NV84]
CADAFLAG00006211	-0.756537	4.91863	0.000627752	0.00314371	RING finger protein [Source:UniProtKB/TrEMBL%3BAcc:B8NDW1]
CADAFLAG00010256	-0.749937	5.46816	3.06577710948837e-05	0.000200598	Sulfatase domain protein [Source:UniProtKB/TrEMBL%3BAcc:B8NQP6]
CADAFLAG00004725	-0.74908	7.09982	1.45931056575641e-12	2.05822527631071e-11	FYVE domain protein%2C putative [Source:UniProtKB/TrEMBL%3BAcc:B8N945]
CADAFLAG00012038	-0.748463	6.30995	3.59225203713648e-08	3.41901873053108e-07	GDP/GTP exchange factor Sec2p%2C putative [Source:UniProtKB/TrEMBL%3BAcc:B8NV08]
CADAFLAG00003773	-0.747747	5.10139	0.000252357	0.0013795	Putative uncharacterized protein [Source:UniProtKB/TrEMBL%3BAcc:B8N6C4]
CADAFLAG00002924	-0.745326	4.98652	0.000520789	0.00266562	Ubiquitin C-terminal hydrolase%2C putative [Source:UniProtKB/TrEMBL%3BAcc:B8N4D6]
CADAFLAG00005040	-0.741384	5.47283	4.0726890421337e-05	0.000261098	SUMO conjugating enzyme (UbcI)%2C putative [Source:UniProtKB/TrEMBL%3BAcc:B8NA10]
CADAFLAG00010930	-0.739343	5.30158	0.00010059	0.000601992	Glutamine synthetase%2C putative [Source:UniProtKB/TrEMBL%3BAcc:B8NRN3]
CADAFLAG00011112	-0.738757	4.84721	0.00094993	0.00456565	TBP associated factor (Mot1)%2C putative [Source:UniProtKB/TrEMBL%3BAcc:B8NRX9]
CADAFLAG00009866	-0.738351	5.06403	0.000345971	0.00184278	Putative uncharacterized protein [Source:UniProtKB/TrEMBL%3BAcc:B8NNJ7]
CADAFLAG00004832	-0.737371	6.99931	1.76471211098096e-11	2.29564868892334e-10	Putative uncharacterized protein [Source:UniProtKB/TrEMBL%3BAcc:B8N9F2]
CADAFLAG00001893	-0.736837	4.89747	0.000736483	0.00364135	A-pheromone processing metallopeptidase Ste23 [Source:UniProtKB/TrEMBL%3BAcc:B8N2Z3]
CADAFLAG00008250	-0.736706	5.10743	0.00033651	0.00179838	Endopolyphosphatase [Source:UniProtKB/TrEMBL%3BAcc:B8NIN9]
CADAFLAG00010645	-0.735543	6.23563	1.28435129982736e-07	1.15928086262112e-06	WD repeat protein [Source:UniProtKB/TrEMBL%3BAcc:B8NRA5]
CADAFLAG00006845	-0.735123	6.71001	8.92334158491771e-10	1.00192342804956e-08	FHA domain protein [Source:UniProtKB/TrEMBL%3BAcc:B8NEN8]
CADAFLAG00011073	-0.735105	5.05137	0.000432065	0.00224774	Putative uncharacterized protein [Source:UniProtKB/TrEMBL%3BAcc:B8NRU0]
CADAFLAG00009072	-0.734809	6.21006	1.96550917729017e-07	1.74279964477516e-06	NAD kinase%2C putative [Source:UniProtKB/TrEMBL%3BAcc:B8NLT1]
CADAFLAG00003444	-0.733169	5.62166	1.56916107332184e-05	0.000106967	Putative uncharacterized protein [Source:UniProtKB/TrEMBL%3BAcc:B8N6P6]
CADAFLAG00006075	-0.730964	7.95632	1.25881742865575e-18	2.53423695695487e-17	Aspartic-type endopeptidase (OpsB)%2C putative [Source:UniProtKB/TrEMBL%3BAcc:B8NCZ5]
CADAFLAG00000876	-0.728854	4.7489	0.00180508	0.008071	Putative uncharacterized protein [Source:UniProtKB/TrEMBL%3BAcc:B8MYF7]
CADAFLAG00006237	-0.727791	9.5121	1.47829130808193e-36	5.55349373338316e-35	Putative uncharacterized protein [Source:UniProtKB/TrEMBL%3BAcc:B8ND67]
CADAFLAG00003443	-0.725836	8.45455	2.68071734138554e-23	6.42679332400959e-22	Sorbitol/xylulose reductase Sou1-like%2C putative [Source:UniProtKB/TrEMBL%3BAcc:B8N6P5]
CADAFLAG00003808	-0.723908	10.8395	1.75299560189573e-52	9.03392049711991e-51	Mismatched base pair and cruciform DNA recognition protein%2C putative [Source:UniProtKB/TrEMBL%3BAcc:B8N6F9]
CADAFLAG00005274	-0.722118	6.52326	1.2174963936753e-08	1.21136873030779e-07	Membrane bound cation transporter%2C putative [Source:UniProtKB/TrEMBL%3BAcc:B8NCP0]
CADAFLAG00011235	-0.719118	4.93911	0.000891739	0.00432214	Putative uncharacterized protein [Source:UniProtKB/TrEMBL%3BAcc:B8NS13]
CADAFLAG00010652	-0.718648	5.5999	2.79322189654114e-05	0.000183881	GTP cyclohydrolase I%2C putative [Source:UniProtKB/TrEMBL%3BAcc:B8NRB2]
CADAFLAG00009955	-0.718146	5.13152	0.000381526	0.00200909	Putative uncharacterized protein [Source:UniProtKB/TrEMBL%3BAcc:B8NPB4]
CADAFLAG00000454	-0.717536	5.8401	5.74203928951136e-06	4.21284031191997e-05	AAA family ATPase%2C putative [Source:UniProtKB/TrEMBL%3BAcc:B8MX85]
CADAFLAG00002458	-0.715501	6.7438	1.45590446424877e-09	1.59606835767054e-08	Oxysterol binding protein (Osh5)%2C putative [Source:UniProtKB/TrEMBL%3BAcc:B8N1L8]
CADAFLAG00008022	-0.714325	4.97297	0.00100683	0.00480466	Protein lunapark%2C putative [Source:UniProtKB/TrEMBL%3BAcc:B8NIA2]
CADAFLAG00002005	-0.713922	5.58234	4.00352694324079e-05	0.000257486	Putative uncharacterized protein [Source:UniProtKB/TrEMBL%3BAcc:B8N0U5]
CADAFLAG00004643	-0.713688	5.32784	0.00015111	0.000867733	TBC domain protein%2C putative [Source:UniProtKB/TrEMBL%3BAcc:B8N8W3]
CADAFLAG00004117	-0.713643	4.81005	0.00174123	0.00783488	RNA12 protein%2C putative [Source:UniProtKB/TrEMBL%3BAcc:B8N5A4]
CADAFLAG00001242	-0.712415	5.06385	0.00057248	0.00289379	AMP binding domain protein%2C putative [Source:UniProtKB/TrEMBL%3BAcc:B8MZH3]
CADAFLAG00002240	-0.710627	4.95948	0.000948098	0.00456048	Rhodanese domain protein [Source:UniProtKB/TrEMBL%3BAcc:B8N3G2]
CADAFLAG00003454	-0.707841	6.57299	1.41231170384767e-08	1.39828134948268e-07	Putative uncharacterized protein [Source:UniProtKB/TrEMBL%3BAcc:B8N6Q6]
CADAFLAG00012027	-0.707126	5.52385	5.56257810266815e-05	0.000348101	RNA polymerase II mediator complex component Srb8%2C putative [Source:UniProtKB/TrEMBL%3BAcc:B8NUZ7]
CADAFLAG00011196	-0.700672	5.11325	0.000552809	0.00280924	Calponin domain-containing protein%2C putative [Source:UniProtKB/TrEMBL%3BAcc:B8NT12]
CADAFLAG00012929	-0.698836	5.77189	1.80005598476027e-05	0.000121539	Heat shock trehalose synthase%2C putative [Source:UniProtKB/TrEMBL%3BAcc:B8NXJ9]
CADAFLAG00011067	-0.698086	5.01251	0.000913898	0.00441004	UDP-Glc/Gal endoplasmic reticulum nucleotide sugar transporter [Source:UniProtKB/TrEMBL%3BAcc:B8NRT4]
CADAFLAG00002508	-0.697947	7.47395	2.08495658821292e-13	3.10401129595797e-12	Putative uncharacterized protein [Source:UniProtKB/TrEMBL%3BAcc:B8N3P9]
CADAFLAG00005539	-0.697461	6.4322	1.12382970446973e-07	1.02050168721389e-06	C6 finger domain protein%2C putative [Source:UniProtKB/TrEMBL%3BAcc:B8NCX7]
CADAFLAG00000620	-0.696522	8.71469	1.59455465326279e-24	3.95652974561645e-23	Acetyl-coA hydrolase Ach1%2C putative [Source:UniProtKB/TrEMBL%3BAcc:B8MXQ1]
CADAFLAG00007346	-0.696278	7.15656	2.30558202012818e-11	2.97129984779321e-10	Probable DNA-binding protein creA [Source:UniProtKB/Swiss-Prot%3BAcc:B8NGC8]
CADAFLAG00011002	-0.692185	5.74843	2.40945691335977e-05	0.000160174	LMBR1 domain protein [Source:UniProtKB/TrEMBL%3BAcc:B8NSQ9]
CADAFLAG00010660	-0.692044	7.40821	9.73222846857353e-13	1.40048858117575e-11	Stress response RCI peptide%2C putative [Source:UniProtKB/TrEMBL%3BAcc:B8NRC0]
CADAFLAG00001533	-0.691733	6.15987	1.15472091864801e-06	9.35176598923869e-06	Serine/threonine-protein phosphatase [Source:UniProtKB/TrEMBL%3BAcc:B8N0B4]
CADAFLAG00008991	-0.691615	6.18047	1.12398339165993e-06	9.11507445865977e-06	DNA ligase [Source:UniProtKB/TrEMBL%3BAcc:B8NKQ2]
CADAFLAG00009175	-0.691008	4.89011	0.00188146	0.00836596	Vacuolar armadillo repeat protein Vac8%2C putative [Source:UniProtKB/TrEMBL%3BAcc:B8NM58]
CADAFLAG00011818	-0.686514	5.01893	0.00119769	0.00563299	Putative uncharacterized protein [Source:UniProtKB/TrEMBL%3BAcc:B8NUM8]
CADAFLAG00007529	-0.686243	5.14919	0.000657743	0.00327893	Putative uncharacterized protein [Source:UniProtKB/TrEMBL%3BAcc:B8NGM4]
CADAFLAG00002004	-0.686088	5.22995	0.000466014	0.00241021	Phosphotransmitter protein Ypd1%2C putative [Source:UniProtKB/TrEMBL%3BAcc:B8N0U4]
CADAFLAG00002275	-0.682868	8.0861	1.55894773903276e-17	2.9792948946111e-16	Putative uncharacterized protein [Source:UniProtKB/TrEMBL%3BAcc:B8N3J7]
CADAFLAG00000785	-0.682773	5.21866	0.000573365	0.00289661	Topoisomerase I [Source:UniProtKB/TrEMBL%3BAcc:B8MY66]
CADAFLAG00001883	-0.682692	5.05099	0.0010858	0.00515906	R3H domain protein%2C putative [Source:UniProtKB/TrEMBL%3BAcc:B8N2Y3]
CADAFLAG00005039	-0.680534	7.1011	1.53372590194168e-10	1.8458284083348e-09	Asparagine synthetase [Source:UniProtKB/TrEMBL%3BAcc:B8NA09]
CADAFLAG00008425	-0.680111	9.67385	6.76509603937233e-34	2.34426129709169e-32	Putative uncharacterized protein [Source:UniProtKB/TrEMBL%3BAcc:B8NIX3]
CADAFLAG00013319	-0.676184	5.23547	0.000492819	0.00253685	Beta-N-acetylglucosaminidase%2C putative [Source:UniProtKB/TrEMBL%3BAcc:B8NYN9]
CADAFLAG00011562	-0.673596	6.03279	6.78368607768958e-06	4.9161340391141e-05	Probable D-xylulose kinase A [Source:UniProtKB/Swiss-Prot%3BAcc:B8NTI4]
CADAFLAG00003022	-0.67148	5.05725	0.00141136	0.0064886	C6 finger domain protein%2C putative [Source:UniProtKB/TrEMBL%3BAcc:B8N2G2]
CADAFLAG00009249	-0.670419	5.88315	1.57931499097172e-05	0.000107599	DUF652 domain protein [Source:UniProtKB/TrEMBL%3BAcc:B8NMD2]
CADAFLAG00001166	-0.669187	6.47052	2.10296495012025e-07	1.85513199220923e-06	Putative uncharacterized protein [Source:UniProtKB/TrEMBL%3BAcc:B8MZ97]
CADAFLAG00007371	-0.668765	7.18549	1.2623762357233e-10	1.52841315527985e-09	Mitochondrial phosphate transporter Pic2%2C putative [Source:UniProtKB/TrEMBL%3BAcc:B8NGF3]
CADAFLAG00001274	-0.66819	9.22897	6.2565365593111e-28	1.80496589398882e-26	Putative uncharacterized protein [Source:UniProtKB/TrEMBL%3BAcc:B8MZK5]
CADAFLAG00011642	-0.667044	6.52684	1.33180099742883e-07	1.20121078743413e-06	ABC bile acid transporter%2C putative [Source:UniProtKB/TrEMBL%3BAcc:B8NUE2]
CADAFLAG00006018	-0.666975	5.5462	0.000157969	0.000903676	Involucrin repeat protein [Source:UniProtKB/TrEMBL%3BAcc:B8NBW6]
CADAFLAG00011585	-0.664822	5.11906	0.00115804	0.00547572	Putative uncharacterized protein [Source:UniProtKB/TrEMBL%3BAcc:B8NU85]
CADAFLAG00010752	-0.661579	5.85411	3.10348780366395e-05	0.000202955	SIR2 family histone deacetylase%2C putative [Source:UniProtKB/TrEMBL%3BAcc:B8NQK7]
CADAFLAG00010406	-0.658502	7.45561	6.4044374537349e-12	8.58314654934476e-11	Putative uncharacterized protein [Source:UniProtKB/TrEMBL%3BAcc:B8NQ37]
CADAFLAG00005342	-0.657933	6.00321	1.25223699910406e-05	8.67359332119237e-05	GABA permease (Uga4)%2C putative [Source:UniProtKB/TrEMBL%3BAcc:B8NAH0]
CADAFLAG00012108	-0.653986	9.10415	1.55207490126867e-25	4.07766257830041e-24	Alpha%2Calpha-trehalose-phosphate synthase subunit Tps2%2C putative [Source:UniProtKB/TrEMBL%3BAcc:B8NV78]
CADAFLAG00003428	-0.65306	5.23529	0.000955125	0.00458878	Putative uncharacterized protein [Source:UniProtKB/TrEMBL%3BAcc:B8N6N0]
CADAFLAG00011602	-0.651021	8.71386	1.50839878310231e-21	3.38729626171895e-20	Isoflavone reductase family protein [Source:UniProtKB/TrEMBL%3BAcc:B8NUA2]
CADAFLAG00004129	-0.649627	5.36355	0.000557508	0.00283025	Putative uncharacterized protein [Source:UniProtKB/TrEMBL%3BAcc:B8N5B6]
CADAFLAG00003335	-0.649572	5.97648	2.00244558494343e-05	0.000134902	Plasma membrane channel protein (Aqy1)%2C putative [Source:UniProtKB/TrEMBL%3BAcc:B8N5V7]
CADAFLAG00010758	-0.647636	6.05488	1.22067062301577e-05	8.47930129202029e-05	NTF2 and RRM domain protein [Source:UniProtKB/TrEMBL%3BAcc:B8NQL3]
CADAFLAG00003683	-0.645867	5.44799	0.000438388	0.00227377	Cell wall proline rich protein%2C putative [Source:UniProtKB/TrEMBL%3BAcc:B8N4T9]
CADAFLAG00005486	-0.644321	6.20006	5.81400889803695e-06	4.25634103765281e-05	Peroxisomal multifunctional beta-oxidation protein (MFP)%2C putative [Source:UniProtKB/TrEMBL%3BAcc:B8NCS4]
CADAFLAG00008359	-0.643799	6.65422	1.57553469947734e-07	1.41259278371727e-06	Putative uncharacterized protein [Source:UniProtKB/TrEMBL%3BAcc:B8NIQ7]
CADAFLAG00012304	-0.643291	5.24079	0.00122196	0.0057337	C6 transcription factor%2C putative [Source:UniProtKB/TrEMBL%3BAcc:B8NVP5]
CADAFLAG00001514	-0.643291	5.24079	0.00122196	0.0057337	ThiF domain protein%2C putative [Source:UniProtKB/TrEMBL%3BAcc:B8N095]
CADAFLAG00005355	-0.641977	5.76736	7.96288853644306e-05	0.000485708	L-PSP endoribonuclease family protein%2C putative [Source:UniProtKB/TrEMBL%3BAcc:B8NAI3]
CADAFLAG00011004	-0.641823	6.94074	9.15534931242774e-09	9.28548001333609e-08	Glutaredoxin Grx1%2C putative [Source:UniProtKB/TrEMBL%3BAcc:B8NSR1]
CADAFLAG00002266	-0.639353	6.1472	8.66073675462937e-06	6.17987127361394e-05	Polyadenylate-binding protein [Source:UniProtKB/TrEMBL%3BAcc:B8N3I8]
CADAFLAG00010830	-0.638408	5.18976	0.00122335	0.00573798	Putative uncharacterized protein [Source:UniProtKB/TrEMBL%3BAcc:B8NSH5]
CADAFLAG00005066	-0.63816	8.65511	3.16016784672452e-20	6.75681986944166e-19	Glutamate dehydrogenase [Source:UniProtKB/TrEMBL%3BAcc:B8NA36]
CADAFLAG00001252	-0.636661	5.5947	0.000203746	0.00113434	Protein translocation complex component (Npl1)%2C putative [Source:UniProtKB/TrEMBL%3BAcc:B8MZI3]
CADAFLAG00008362	-0.636091	8.26321	1.05429653117095e-16	1.93512357220555e-15	Integral membrane protein%2C Mpv17/PMP22 family%2C putative [Source:UniProtKB/TrEMBL%3BAcc:B8NIR0]
CADAFLAG00002442	-0.631922	6.97479	1.1787402349201e-08	1.1737760935509e-07	F-box and WD40 domain protein%2C putative [Source:UniProtKB/TrEMBL%3BAcc:B8N1K2]
CADAFLAG00008188	-0.629034	6.5535	5.85659246197007e-07	4.93188886165483e-06	Alternative NADH-dehydrogenase [Source:UniProtKB/TrEMBL%3BAcc:B8NIH7]
CADAFLAG00008554	-0.627377	5.62055	0.000235583	0.00129959	Putative uncharacterized protein [Source:UniProtKB/TrEMBL%3BAcc:B8NJ13]
CADAFLAG00002106	-0.62547	5.96606	4.2229802207168e-05	0.000269729	Fructose-1%2C6-bisphosphatase Fbp1%2C putative [Source:UniProtKB/TrEMBL%3BAcc:B8N3B8]
CADAFLAG00010298	-0.623947	5.25172	0.00128171	0.0059815	Sorting nexin Mvp1 [Source:UniProtKB/TrEMBL%3BAcc:B8NQT8]
CADAFLAG00011668	-0.623608	5.52761	0.000417432	0.00217926	Triglyceride lipase-cholesterol esterase%2C putative [Source:UniProtKB/TrEMBL%3BAcc:B8NUG8]
CADAFLAG00011476	-0.622285	5.21251	0.00163972	0.00741133	CP2 transcription factor%2C putative [Source:UniProtKB/TrEMBL%3BAcc:B8NU66]
CADAFLAG00012064	-0.619048	5.48585	0.000640654	0.00320168	Multicopy suppressor of stt4 mutation [Source:UniProtKB/TrEMBL%3BAcc:B8NV34]
CADAFLAG00003547	-0.616194	5.29519	0.00121649	0.00571248	Tryptophanyl-tRNA synthetase%2C putative [Source:UniProtKB/TrEMBL%3BAcc:B8N6Q9]
CADAFLAG00012001	-0.615435	5.68743	0.000269724	0.00146579	pH signal transduction protein PalI%2C putative [Source:UniProtKB/TrEMBL%3BAcc:B8NUX1]
CADAFLAG00010929	-0.61521	5.82777	0.000139464	0.000806619	Short-chain dehydrogenase/reductase family protein%2C putative [Source:UniProtKB/TrEMBL%3BAcc:B8NRN2]
CADAFLAG00004669	-0.614892	6.71963	3.13296180847258e-07	2.71801341355186e-06	NADPH--cytochrome P450 reductase [Source:UniProtKB/TrEMBL%3BAcc:B8N8Y9]
CADAFLAG00011946	-0.614119	5.55467	0.00047909	0.00247424	Phosphopantothenate-cysteine ligase%2C putative [Source:UniProtKB/TrEMBL%3BAcc:B8NUR6]
CADAFLAG00005034	-0.612541	5.46686	0.0007387	0.00364932	Integral ER membrane protein Scs2%2C putative [Source:UniProtKB/TrEMBL%3BAcc:B8NA04]
CADAFLAG00008261	-0.611974	8.78403	9.49036474556381e-20	1.98748407991663e-18	Heat shock protein/chaperonin HSP78%2C putative [Source:UniProtKB/TrEMBL%3BAcc:B8NIQ0]
CADAFLAG00009865	-0.610232	5.90019	9.61358501337321e-05	0.000577342	Putative uncharacterized protein [Source:UniProtKB/TrEMBL%3BAcc:B8NNJ6]
CADAFLAG00004811	-0.609504	5.56801	0.000501018	0.0025666	DUF757 domain protein [Source:UniProtKB/TrEMBL%3BAcc:B8N9D1]
CADAFLAG00003737	-0.607122	6.48842	2.22793197670697e-06	1.73781576371988e-05	SCF ubiquitin ligase complex subunit CulA%2C putative [Source:UniProtKB/TrEMBL%3BAcc:B8N688]
CADAFLAG00010640	-0.605853	5.44763	0.000814532	0.00398315	DnaJ domain protein [Source:UniProtKB/TrEMBL%3BAcc:B8NRA0]
CADAFLAG00005675	-0.60522	5.32691	0.00139432	0.00641761	Putative uncharacterized protein [Source:UniProtKB/TrEMBL%3BAcc:B8NAX3]
CADAFLAG00005533	-0.604445	8.23596	5.97080954609763e-15	9.87681650430609e-14	ABC transporter%2C putative [Source:UniProtKB/TrEMBL%3BAcc:B8NCX1]
CADAFLAG00001525	-0.600664	6.17618	2.91097198046782e-05	0.000190883	Plasma membrane low affinity zinc ion transporter%2C putative [Source:UniProtKB/TrEMBL%3BAcc:B8N0A6]
CADAFLAG00005091	-0.598976	5.42813	0.00113092	0.00535655	Mitochondrial carrier protein%2C putative [Source:UniProtKB/TrEMBL%3BAcc:B8NA61]
CADAFLAG00011745	-0.596144	5.60732	0.000496682	0.00255089	Transcription elongation factor S-II [Source:UniProtKB/TrEMBL%3BAcc:B8NTS7]
CADAFLAG00013329	-0.594469	6.57304	2.23015318293833e-06	1.73842386768282e-05	C6 finger domain protein%2C putative [Source:UniProtKB/TrEMBL%3BAcc:B8NYP9]
CADAFLAG00006231	-0.589877	5.58986	0.000684713	0.00340493	Signal sequence receptor alpha subunit%2C putative [Source:UniProtKB/TrEMBL%3BAcc:B8NDY1]
CADAFLAG00000177	-0.589332	5.96221	0.000134966	0.000783608	Ulp1 protease family protein [Source:UniProtKB/TrEMBL%3BAcc:B8MW47]
CADAFLAG00008547	-0.588677	6.34949	1.24276844641344e-05	8.61295672143659e-05	AIF-like mitochondrial oxidoreductase (Nfrl)%2C putative [Source:UniProtKB/TrEMBL%3BAcc:B8NJ06]
CADAFLAG00002506	-0.58829	5.39839	0.00150043	0.00685888	ATPase get3 [Source:UniProtKB/Swiss-Prot%3BAcc:B8N3P7]
CADAFLAG00007214	-0.587969	8.22577	3.23566272091921e-14	5.06738399370971e-13	60S ribosomal protein L24b [Source:UniProtKB/TrEMBL%3BAcc:B8NFQ6]
CADAFLAG00002146	-0.577681	7.54294	6.75309825250132e-10	7.68985947374064e-09	Peptidyl-prolyl cis-trans isomerase [Source:UniProtKB/TrEMBL%3BAcc:B8N0Z6]
CADAFLAG00008551	-0.576462	5.47602	0.00139242	0.00641329	Putative uncharacterized protein [Source:UniProtKB/TrEMBL%3BAcc:B8NJ10]
CADAFLAG00006797	-0.574751	7.16366	4.31287880388281e-08	4.08233952088091e-07	Pyridoxine biosynthesis protein [Source:UniProtKB/TrEMBL%3BAcc:B8NEJ0]
CADAFLAG00007623	-0.572937	6.08219	0.000103861	0.000618801	Protein phosphatase regulatory subunit Gac1%2C putative [Source:UniProtKB/TrEMBL%3BAcc:B8NHQ1]
CADAFLAG00011820	-0.572273	5.66221	0.000791484	0.00388146	NIPSNAP family protein [Source:UniProtKB/TrEMBL%3BAcc:B8NUN0]
CADAFLAG00007106	-0.570658	8.44083	6.25143802931029e-15	1.03127347736598e-13	DUF775 domain protein [Source:UniProtKB/TrEMBL%3BAcc:B8NG66]
CADAFLAG00004317	-0.568885	5.98212	0.000180701	0.00102112	Putative uncharacterized protein [Source:UniProtKB/TrEMBL%3BAcc:B8N7Y7]
CADAFLAG00009281	-0.568687	8.20445	3.07520987950523e-13	4.54460244325412e-12	Hsp70 chaperone Hsp88 [Source:UniProtKB/TrEMBL%3BAcc:B8NL13]
CADAFLAG00008139	-0.565946	5.6454	0.000871928	0.00423457	Putative uncharacterized protein [Source:UniProtKB/TrEMBL%3BAcc:B8NJJ4]
CADAFLAG00003675	-0.564327	6.36971	2.93659051278816e-05	0.000192458	C6 transcription factor FacB/Cat8 [Source:UniProtKB/TrEMBL%3BAcc:B8N4T1]
CADAFLAG00004595	-0.561945	5.43754	0.00210891	0.00924776	Putative uncharacterized protein [Source:UniProtKB/TrEMBL%3BAcc:B8N8R5]
CADAFLAG00005141	-0.561705	6.72053	2.72475610167557e-06	2.10222865195813e-05	Mitochondrial protein sorting (Msf1)%2C putative [Source:UniProtKB/TrEMBL%3BAcc:B8NAB1]
CADAFLAG00006002	-0.561316	5.67864	0.00101476	0.00483675	FMN binding oxidoreductase%2C putative [Source:UniProtKB/TrEMBL%3BAcc:B8NBV0]
CADAFLAG00001824	-0.56096	7.34876	1.39251188508569e-08	1.37981107824555e-07	6-phosphofructokinase [Source:UniProtKB/TrEMBL%3BAcc:B8N0K5]
CADAFLAG00003320	-0.560621	6.80266	1.70319057804898e-06	1.35034682318821e-05	Putative uncharacterized protein [Source:UniProtKB/TrEMBL%3BAcc:B8N5U2]
CADAFLAG00003975	-0.55908	6.02801	0.00023508	0.00129741	Major centromere autoantigen B%2C putative [Source:UniProtKB/TrEMBL%3BAcc:B8N552]
CADAFLAG00011727	-0.557045	6.65248	6.17828636367779e-06	4.49631594807426e-05	Integral membrane protein [Source:UniProtKB/TrEMBL%3BAcc:B8NTQ9]
CADAFLAG00006440	-0.554481	6.18133	0.000110694	0.000655949	Formaldehyde dehydrogenase [Source:UniProtKB/TrEMBL%3BAcc:B8NEW7]
CADAFLAG00002376	-0.552614	6.16078	0.000137644	0.000797134	Selenoprotein domain protein [Source:UniProtKB/TrEMBL%3BAcc:B8N1D6]
CADAFLAG00013456	-0.551069	6.30674	6.79739816016057e-05	0.000419927	Protein tyrosine phosphatase (Pyp1)%2C putative [Source:UniProtKB/TrEMBL%3BAcc:B8NZ26]
CADAFLAG00000842	-0.549863	6.07249	0.000247247	0.0013571	Protein phosphatase methylesterase 1 [Source:UniProtKB/TrEMBL%3BAcc:B8MYC3]
CADAFLAG00000871	-0.547599	7.92644	6.98264104999956e-11	8.63627368430202e-10	Aspartyl-tRNA synthetase%2C cytoplasmic [Source:UniProtKB/TrEMBL%3BAcc:B8MYF2]
CADAFLAG00007016	-0.546317	8.26427	1.20247615234939e-12	1.72012573204997e-11	Alpha%2Calpha-trehalose phosphate synthase subunit TPS3%2C putative [Source:UniProtKB/TrEMBL%3BAcc:B8NFN6]
CADAFLAG00006348	-0.545934	7.76402	6.45778104232125e-10	7.37446795353712e-09	Ribosome biogenesis ABC transporter Arb1%2C putative [Source:UniProtKB/TrEMBL%3BAcc:B8NE08]
CADAFLAG00000662	-0.544058	6.2157	0.000132127	0.000768235	Peroxisomal membrane protein (Pex13)%2C putative [Source:UniProtKB/TrEMBL%3BAcc:B8MXU3]
CADAFLAG00008524	-0.542797	5.89582	0.000607179	0.00305209	Membrane bound C2 domain protein (Vp115)%2C putative [Source:UniProtKB/TrEMBL%3BAcc:B8NK51]
CADAFLAG00010044	-0.54207	7.75397	8.44267074686204e-10	9.52386964793353e-09	Putative uncharacterized protein [Source:UniProtKB/TrEMBL%3BAcc:B8NNT5]
CADAFLAG00003638	-0.541183	6.11564	0.000220541	0.00121996	DNA-directed RNA polymerase [Source:UniProtKB/TrEMBL%3BAcc:B8N4P4]
CADAFLAG00002594	-0.53748	6.18399	0.000185815	0.00104708	Serine/threonine protein kinase (Prp4)%2C putative [Source:UniProtKB/TrEMBL%3BAcc:B8N1R5]
CADAFLAG00002173	-0.536223	5.74274	0.00130178	0.00606343	NUDIX domain%2C putative [Source:UniProtKB/TrEMBL%3BAcc:B8N123]
CADAFLAG00006131	-0.53558	6.44159	4.81808618993367e-05	0.000304834	Hsp70 nucleotide exchange factor (Fes1)%2C putative [Source:UniProtKB/TrEMBL%3BAcc:B8ND51]
CADAFLAG00008270	-0.535225	6.00158	0.000421283	0.00219639	Putative uncharacterized protein [Source:UniProtKB/TrEMBL%3BAcc:B8NJN6]
CADAFLAG00012040	-0.531319	5.86707	0.000759477	0.00374429	Protein mannosyltransferase 1 [Source:UniProtKB/TrEMBL%3BAcc:B8NV10]
CADAFLAG00012950	-0.531143	6.10633	0.000293582	0.00158191	Putative uncharacterized protein [Source:UniProtKB/TrEMBL%3BAcc:B8NXM0]
CADAFLAG00002224	-0.530265	5.95466	0.000557647	0.00283025	Putative uncharacterized protein [Source:UniProtKB/TrEMBL%3BAcc:B8N3E6]
CADAFLAG00006335	-0.527325	5.96479	0.000596432	0.00300057	Integral membrane protein [Source:UniProtKB/TrEMBL%3BAcc:B8NDZ5]
CADAFLAG00009917	-0.526206	5.75829	0.00139285	0.00641329	CCR4-NOT core complex subunit Not4%2C putative [Source:UniProtKB/TrEMBL%3BAcc:B8NP76]
CADAFLAG00002560	-0.524056	6.0243	0.000466092	0.00241021	Clustered mitochondria protein homolog [Source:UniProtKB/TrEMBL%3BAcc:B8N3V1]
CADAFLAG00005836	-0.520397	6.63692	2.447322112637e-05	0.000162602	RING finger domain protein%2C putative [Source:UniProtKB/TrEMBL%3BAcc:B8NBD4]
CADAFLAG00001966	-0.513219	6.04667	0.000620721	0.00311368	Putative uncharacterized protein [Source:UniProtKB/TrEMBL%3BAcc:B8N0Q6]
CADAFLAG00004855	-0.508794	6.86476	1.05297951269242e-05	7.39969693680533e-05	26S proteasome regulatory subunit Rpn2%2C putative [Source:UniProtKB/TrEMBL%3BAcc:B8N9H5]
CADAFLAG00008394	-0.504789	6.69297	3.6490178628356e-05	0.000235944	C2H2 transcription factor%2C putative [Source:UniProtKB/TrEMBL%3BAcc:B8NIU2]
CADAFLAG00013404	-0.501519	5.91989	0.00135043	0.00624893	Putative uncharacterized protein [Source:UniProtKB/TrEMBL%3BAcc:B8NYX4]
CADAFLAG00004123	-0.49749	12.6234	1.21039306643982e-32	4.0432493042099e-31	Molecular chaperone Hsp70 [Source:UniProtKB/TrEMBL%3BAcc:B8N5B0]
CADAFLAG00001321	-0.496913	7.59421	7.92431375632396e-08	7.3113465636963e-07	Serine hydroxymethyltransferase [Source:UniProtKB/TrEMBL%3BAcc:B8MZQ2]
CADAFLAG00003810	-0.496137	5.95762	0.00134471	0.0062321	Mercuric reductase%2C putative [Source:UniProtKB/TrEMBL%3BAcc:B8N6G1]
CADAFLAG00011193	-0.494753	6.70905	4.72467222177803e-05	0.00029908	Putative uncharacterized protein [Source:UniProtKB/TrEMBL%3BAcc:B8NT09]
CADAFLAG00003160	-0.491531	6.02711	0.0012901	0.00601599	Mitochondrion biogenesis protein (Mdm31)%2C putative [Source:UniProtKB/TrEMBL%3BAcc:B8N2L2]
CADAFLAG00010429	-0.49022	5.94392	0.00176802	0.00791996	C2H2 finger domain protein%2C putative [Source:UniProtKB/TrEMBL%3BAcc:B8NQX9]
CADAFLAG00004946	-0.4873	7.76274	3.22709486022437e-08	3.08119848926728e-07	Pyruvate carboxylase [Source:UniProtKB/TrEMBL%3BAcc:B8N9R6]
CADAFLAG00010525	-0.48657	5.9022	0.00207274	0.00910904	Catabolite degradation protein%2C putative [Source:UniProtKB/TrEMBL%3BAcc:B8NQ68]
CADAFLAG00008857	-0.482712	10.7841	6.76557533741136e-24	1.64820349482512e-22	Putative uncharacterized protein [Source:UniProtKB/TrEMBL%3BAcc:B8NKK6]
CADAFLAG00006733	-0.480743	7.43882	7.78823315916981e-07	6.46375111262414e-06	Putative uncharacterized protein [Source:UniProtKB/TrEMBL%3BAcc:B8NF80]
CADAFLAG00001224	-0.478454	7.55098	3.75771991311027e-07	3.22522024428447e-06	Putative uncharacterized protein [Source:UniProtKB/TrEMBL%3BAcc:B8MZF5]
CADAFLAG00011234	-0.470199	6.2089	0.000921322	0.00444231	Alpha%2Calpha-trehalase TreB/Nth1 [Source:UniProtKB/TrEMBL%3BAcc:B8NS12]
CADAFLAG00004909	-0.465378	6.4084	0.000505817	0.00259009	RAB GTPase Ypt5%2C putative [Source:UniProtKB/TrEMBL%3BAcc:B8N9M9]
CADAFLAG00009843	-0.464678	6.32393	0.000726857	0.00359966	Putative uncharacterized protein [Source:UniProtKB/TrEMBL%3BAcc:B8NNH4]
CADAFLAG00004273	-0.464196	6.7064	0.000130789	0.000761557	CBF/NF-Y family transcription factor%2C putative [Source:UniProtKB/TrEMBL%3BAcc:B8N7U3]
CADAFLAG00010922	-0.460199	6.82309	8.45144588577505e-05	0.000513431	mRNA-nucleus export ATPase (Elf1)%2C putative [Source:UniProtKB/TrEMBL%3BAcc:B8NRM5]
CADAFLAG00009165	-0.457786	6.25916	0.000984979	0.00471531	EF-hand superfamily Ca2+modulated protein [Source:UniProtKB/TrEMBL%3BAcc:B8NM48]
CADAFLAG00001504	-0.457069	6.1799	0.00150259	0.00686613	Putative uncharacterized protein [Source:UniProtKB/TrEMBL%3BAcc:B8N085]
CADAFLAG00001225	-0.456906	9.90759	3.20089471368679e-17	6.0406243117917e-16	Heat shock protein Hsp98/Hsp104/ClpA%2C putative [Source:UniProtKB/TrEMBL%3BAcc:B8MZF6]
CADAFLAG00012401	-0.455209	6.85443	9.02109562629721e-05	0.000545017	Nucleoside transporter%2C putative [Source:UniProtKB/TrEMBL%3BAcc:B8NW82]
CADAFLAG00005353	-0.453476	11.9596	1.04744296599994e-25	2.77606917076775e-24	HLH DNA binding domain protein%2C putative [Source:UniProtKB/TrEMBL%3BAcc:B8NAI1]
CADAFLAG00012105	-0.451299	6.27004	0.00119009	0.00559941	Integral membrane protein%2C putative [Source:UniProtKB/TrEMBL%3BAcc:B8NV75]
CADAFLAG00009992	-0.449954	6.73022	0.000173306	0.000982094	Putative uncharacterized protein [Source:UniProtKB/TrEMBL%3BAcc:B8NNN3]
CADAFLAG00005375	-0.447638	6.71615	0.000214635	0.00118783	Putative uncharacterized protein [Source:UniProtKB/TrEMBL%3BAcc:B8NAK3]
CADAFLAG00007237	-0.446934	7.22264	1.47966653458995e-05	0.00010121	Casein kinase I%2C putative [Source:UniProtKB/TrEMBL%3BAcc:B8NFS9]
CADAFLAG00003002	-0.442896	6.23953	0.00191131	0.00848931	Lysine--tRNA ligase [Source:UniProtKB/TrEMBL%3BAcc:B8N2E2]
CADAFLAG00007467	-0.433442	6.28066	0.00191734	0.00850984	Protein transport protein (SEC31)%2C putative [Source:UniProtKB/TrEMBL%3BAcc:B8NGG2]
CADAFLAG00007380	-0.432952	6.75554	0.0002999	0.00161235	Lectin family integral membrane protein%2C putative [Source:UniProtKB/TrEMBL%3BAcc:B8NH97]
CADAFLAG00000909	-0.432113	6.61808	0.000587997	0.00296061	Ras GTPase Rab11%2C putative [Source:UniProtKB/TrEMBL%3BAcc:B8MYJ0]
CADAFLAG00002112	-0.431987	6.79606	0.000250807	0.00137165	Glycerol-3-phosphate acyltransferase Sct1%2C putative [Source:UniProtKB/TrEMBL%3BAcc:B8N3C4]
CADAFLAG00008258	-0.428607	6.94771	0.000137692	0.000797134	Cell wall biogenesis protein phosphatase Ssd1%2C putative [Source:UniProtKB/TrEMBL%3BAcc:B8NIP7]
CADAFLAG00002056	-0.426366	7.1977	4.5150085933025e-05	0.000287014	Ubiquitin-protein ligase (Tom1)%2C putative [Source:UniProtKB/TrEMBL%3BAcc:B8N368]
CADAFLAG00008162	-0.425168	7.27506	3.22103975279022e-05	0.000210187	Nucleoside diphosphatase Gda1 [Source:UniProtKB/TrEMBL%3BAcc:B8NJL7]
CADAFLAG00002509	-0.424223	8.0518	2.08200586021014e-07	1.83933396837173e-06	BZIP transcription factor (AtfA)%2C putative [Source:UniProtKB/TrEMBL%3BAcc:B8N3Q0]
CADAFLAG00012121	-0.424101	7.49945	9.37697581304055e-06	6.65550037254008e-05	Oxysterol binding protein (Orp8)%2C putative [Source:UniProtKB/TrEMBL%3BAcc:B8NV91]
CADAFLAG00002144	-0.421448	7.48875	1.10408485688934e-05	7.7452933619712e-05	Leucine Rich Repeat domain protein [Source:UniProtKB/TrEMBL%3BAcc:B8N0Z4]
CADAFLAG00012011	-0.418039	7.51212	1.18408893572548e-05	8.24894770416728e-05	Putative uncharacterized protein [Source:UniProtKB/TrEMBL%3BAcc:B8NUY1]
CADAFLAG00011213	-0.415251	6.37996	0.00213491	0.00935159	DUF907 domain protein [Source:UniProtKB/TrEMBL%3BAcc:B8NRZ1]
CADAFLAG00005862	-0.411084	8.73559	2.12769927774197e-09	2.30115924576596e-08	Putative uncharacterized protein [Source:UniProtKB/TrEMBL%3BAcc:B8NBG0]
CADAFLAG00010453	-0.410681	7.23295	7.26871620354712e-05	0.000447211	Inositol polyphosphate phosphatase%2C putative [Source:UniProtKB/TrEMBL%3BAcc:B8NR03]
CADAFLAG00008303	-0.410633	6.64747	0.00100984	0.0048152	Adenosine-5'-phosphosulphate kinase [Source:UniProtKB/TrEMBL%3BAcc:A7LH44]
CADAFLAG00003301	-0.408242	6.42963	0.00226004	0.00986386	Alcohol dehydrogenase%2C putative [Source:UniProtKB/TrEMBL%3BAcc:B8N5S3]
CADAFLAG00001703	-0.39959	6.9826	0.000357758	0.00189719	MFS multidrug transporter%2C putative [Source:UniProtKB/TrEMBL%3BAcc:B8N2P3]
CADAFLAG00002685	-0.397058	6.69894	0.00110806	0.00525652	Phosphatidylinositol transporter%2C putative [Source:UniProtKB/TrEMBL%3BAcc:B8N3Y7]
CADAFLAG00012422	-0.396855	8.83796	3.29903789552204e-09	3.50203327307221e-08	Period circadian protein%2C putative [Source:UniProtKB/TrEMBL%3BAcc:B8NWA3]
CADAFLAG00012366	-0.395079	7.2311	0.000132314	0.000768954	Isoleucyl-tRNA synthetase%2C putative [Source:UniProtKB/TrEMBL%3BAcc:B8NW47]
CADAFLAG00010833	-0.394621	6.71104	0.00117222	0.00552609	BAR adaptor protein RVS161%2C putative [Source:UniProtKB/TrEMBL%3BAcc:B8NSH8]
CADAFLAG00003676	-0.393461	8.92269	2.2478487309533e-09	2.42458030827959e-08	Transketolase TktA [Source:UniProtKB/TrEMBL%3BAcc:B8N4T2]
CADAFLAG00009242	-0.393111	9.58997	7.2010236418065e-12	9.61651651124524e-11	RNA annealing protein Yra1%2C putative [Source:UniProtKB/TrEMBL%3BAcc:B8NMC5]
CADAFLAG00002446	-0.383881	7.27798	0.000175654	0.000994931	Phosphoglucomutase PgmA [Source:UniProtKB/TrEMBL%3BAcc:B8N1K6]
CADAFLAG00008371	-0.373566	7.60638	5.92185131403801e-05	0.000368862	Putative uncharacterized protein [Source:UniProtKB/TrEMBL%3BAcc:B8NIR9]
CADAFLAG00005725	-0.368929	10.2651	6.57021519566806e-13	9.53432311005549e-12	Mannitol-1-phosphate dehydrogenase [Source:UniProtKB/TrEMBL%3BAcc:B8NB23]
[truncated: 36 more rows]

## Sheet: 48h up
Gene	logFC	logCPM	PValue	FDR	Description
[truncated: 613 more rows]

[truncated: 3 more sheets: 48h down, 96h up, 96h down]
